# Supplementary material for: Topologically associating domain boundaries are required for normal genome function
Source: Commun Biol. 2023 Apr 20;6:435. doi: 10.1038/s42003-023-04819-w (PMC10119121; doi:10.1038/s42003-023-04819-w)
Supplement: Supplementary file 3 — Supplementary Data 1 [file 42003_2023_4819_MOESM3_ESM.xlsx]

## Sheet: Supplementary Data 1
Supplementary Data 1. ChIP-seq data used for correlation-based computational analysis and prioritization of TAD boundaries for deletion in vivo. List of ENCODE data accession numbers used in this study and the corresponding protein chromatin-immunoprecipitated, developmental stage (e, embryonic day; p,postnatal day), tissue or cell type and replicate information is listed.
ID	Protein	Stage/Age	Tissue/Cell	Biological Replicate	Technical Replicate	ReadLength	Accession	Accession_Input
1	Ctcf	p21	brain	1	1		https://www.ncbi.nlm.nih.gov/geo/query/acc.cgi?acc=GSM862560	https://www.ncbi.nlm.nih.gov/geo/query/acc.cgi?acc=GSM862556
2	Ctcf	p21	brain	1	1		https://www.ncbi.nlm.nih.gov/geo/query/acc.cgi?acc=GSM862561	https://www.ncbi.nlm.nih.gov/geo/query/acc.cgi?acc=GSM862557
3	Rad21	p21	brain	1	1		https://www.ncbi.nlm.nih.gov/geo/query/acc.cgi?acc=GSM862562	https://www.ncbi.nlm.nih.gov/geo/query/acc.cgi?acc=GSM862558
4	Rad21	p21	brain	1	1		https://www.ncbi.nlm.nih.gov/geo/query/acc.cgi?acc=GSM862563	https://www.ncbi.nlm.nih.gov/geo/query/acc.cgi?acc=GSM862559
5	Ctcf	p56	liver	1	1		https://www.ncbi.nlm.nih.gov/geo/query/acc.cgi?acc=GSM918715	https://www.ncbi.nlm.nih.gov/geo/query/acc.cgi?acc=GSM918718
6	Ctcf	p0	lung	1,2	1	50	https://www.encodeproject.org/experiments/ENCSR418SBY/	https://www.encodeproject.org/experiments/ENCSR275BEG/
7	Ctcf	p0	liver	1,2	1	50	https://www.encodeproject.org/experiments/ENCSR041SMK/	https://www.encodeproject.org/experiments/ENCSR014GMV/
8	Ctcf	p0	olfac_bulb	1,2	1	36	https://www.encodeproject.org/experiments/ENCSR000CDX/	https://www.encodeproject.org/experiments/ENCSR000CCG/
9	Ctcf	p0	intestine	1,2	1	50	https://www.encodeproject.org/experiments/ENCSR002ZAG/	https://www.encodeproject.org/experiments/ENCSR862ZBY/
10	Ctcf	p56	bmdm	1,2	1	36	https://www.encodeproject.org/experiments/ENCSR000CFJ/	https://www.encodeproject.org/experiments/ENCSR000CFG/
11	Ctcf	e14.5	lung	1,2	1	50	https://www.encodeproject.org/experiments/ENCSR677SIH/	https://www.encodeproject.org/experiments/ENCSR718KRA/
12	Ctcf	e14.5	limb	1,2	1	50	https://www.encodeproject.org/experiments/ENCSR295PZC/	https://www.encodeproject.org/experiments/ENCSR164BWS/
13	Ctcf	p56	spleen	1,2	1	36	https://www.encodeproject.org/experiments/ENCSR000CBY/	https://www.encodeproject.org/experiments/ENCSR000CBE/
14	Ctcf	e14.5	limb	1,2	1	36	https://www.encodeproject.org/experiments/ENCSR000CEB/	https://www.encodeproject.org/experiments/ENCSR000CCP/
15	Ctcf	NA	MEL	1,2	1	36	https://www.encodeproject.org/experiments/ENCSR000CFH/	https://www.encodeproject.org/experiments/ENCSR000CEY/
16	Ctcf	p56	heart	1,2	1	36	https://www.encodeproject.org/experiments/ENCSR000CBI/	https://www.encodeproject.org/experiments/ENCSR000CAV/
17	Ctcf	NA	MEL	1,2	1	36	https://www.encodeproject.org/experiments/ENCSR000DIP/	https://www.encodeproject.org/experiments/ENCSR000DIO/
18	Ctcf	p0	stomach	1,2	1	50	https://www.encodeproject.org/experiments/ENCSR104QEN/	https://www.encodeproject.org/experiments/ENCSR389SQZ/
19	Ctcf	p0	heart	1,2	1	50	https://www.encodeproject.org/experiments/ENCSR491NUM/	https://www.encodeproject.org/experiments/ENCSR109LQX/
20	Ctcf	NA	c2c12	1	1	32	https://www.encodeproject.org/experiments/ENCSR000AIJ/	https://www.encodeproject.org/experiments/ENCSR000AJP/
21	Ctcf	NA	c2c12	1,2	1	36	https://www.encodeproject.org/experiments/ENCSR000ERM/	https://www.encodeproject.org/experiments/ENCSR000ERS/
22	Ctcf	NA	MEL	1,2	1	36	https://www.encodeproject.org/experiments/ENCSR000ETQ/	https://www.encodeproject.org/experiments/ENCSR000ADN/
23	Ctcf	NA	G1E-ER4+E	1,2	1	36	https://www.encodeproject.org/experiments/ENCSR000DIR/	https://www.encodeproject.org/experiments/ENCSR000DIV/
24	Ctcf	NA	E14Tg2a.4	1,2	1	45	https://www.encodeproject.org/experiments/ENCSR362VNF/	https://www.encodeproject.org/experiments/ENCSR326ULS/
25	Ctcf	p56	kidney	1,2	1	36	https://www.encodeproject.org/experiments/ENCSR000CBJ/	https://www.encodeproject.org/experiments/ENCSR000CAW/
26	Ctcf	p56	thymus	1,2	1	36	https://www.encodeproject.org/experiments/ENCSR000CDZ/	https://www.encodeproject.org/experiments/ENCSR000CCK/
27	Ctcf	p0	midbrain	1,2	1	50	https://www.encodeproject.org/experiments/ENCSR985ZTV/	https://www.encodeproject.org/experiments/ENCSR601HSS/
28	Ctcf	p56	cortical_plate	1,2	1	50	https://www.encodeproject.org/experiments/ENCSR000CBO/	https://www.encodeproject.org/experiments/ENCSR000CAU/
29	Ctcf	p56	cerebellum	1,2	1	36	https://www.encodeproject.org/experiments/ENCSR000CBN/	https://www.encodeproject.org/experiments/ENCSR000CAT/
30	Ctcf	p56	small_intestine	1,2	1	36	https://www.encodeproject.org/experiments/ENCSR000CED/	https://www.encodeproject.org/experiments/ENCSR000CCT/
31	Ctcf	e14.5	liver	1,2	1	50	https://www.encodeproject.org/experiments/ENCSR397RHW/	https://www.encodeproject.org/experiments/ENCSR999LAC/
32	Ctcf	p0	kidney	1,2	1	50	https://www.encodeproject.org/experiments/ENCSR143WOK/	https://www.encodeproject.org/experiments/ENCSR655KFC/
33	Ctcf	p0	hindbrain	1,2	1	50	https://www.encodeproject.org/experiments/ENCSR150RGT/	https://www.encodeproject.org/experiments/ENCSR655SYB/
34	Ctcf	NA	MEL+DMSO	1,2	1	36	https://www.encodeproject.org/experiments/ENCSR000ETE/	https://www.encodeproject.org/experiments/ENCSR000ADU/
35	Ctcf	NA	ESC-Bruce4	1,2	1	36	https://www.encodeproject.org/experiments/ENCSR000CCB/	https://www.encodeproject.org/experiments/ENCSR000CBH/
36	Ctcf	p56	bone_marrow	1,2	1	36	https://www.encodeproject.org/experiments/ENCSR000CBL/	https://www.encodeproject.org/experiments/ENCSR000CAS/
37	Ctcf	NA	G1E	1,2	1	36	https://www.encodeproject.org/experiments/ENCSR000DIS/	https://www.encodeproject.org/experiments/ENCSR000DJA/
38	Ctcf	p56	testis	1,2	1	36	https://www.encodeproject.org/experiments/ENCSR000CEF/	https://www.encodeproject.org/experiments/ENCSR000CCX/
39	Ctcf	e13.5	MEF	1,2	1	36	https://www.encodeproject.org/experiments/ENCSR000CBW/	https://www.encodeproject.org/experiments/ENCSR000CBB/
40	Ctcf	p0	forebrain	1,2	1	50	https://www.encodeproject.org/experiments/ENCSR677HXC/	https://www.encodeproject.org/experiments/ENCSR264HIK/
41	Ctcf	NA	ESC	1	1		https://www.ncbi.nlm.nih.gov/geo/query/acc.cgi?acc=GSM691014	NA
42	Ctcf	NA	MEF	1	1		https://www.ncbi.nlm.nih.gov/geo/query/acc.cgi?acc=GSM691015	NA
43	Ctcf	NA	Wehi-231	1	1		https://www.ncbi.nlm.nih.gov/geo/query/acc.cgi?acc=GSM1493662	NA
43	Ctcf	NA	Wehi-231	2	1		https://www.ncbi.nlm.nih.gov/geo/query/acc.cgi?acc=GSM1493663	NA
44	Ctcf	e10.5	forelimb	1	1		https://www.ncbi.nlm.nih.gov/geo/query/acc.cgi?acc=GSM1036122	https://www.ncbi.nlm.nih.gov/geo/query/acc.cgi?acc=GSM1036113
44	Ctcf	e10.5	forelimb	2	1		https://www.ncbi.nlm.nih.gov/geo/query/acc.cgi?acc=GSM1036123	https://www.ncbi.nlm.nih.gov/geo/query/acc.cgi?acc=GSM1036113
45	Ctcf	e10.5	hindlimb	1	1		https://www.ncbi.nlm.nih.gov/geo/query/acc.cgi?acc=GSM1036124	https://www.ncbi.nlm.nih.gov/geo/query/acc.cgi?acc=GSM1036113
45	Ctcf	e10.5	hindlimb	2	1		https://www.ncbi.nlm.nih.gov/geo/query/acc.cgi?acc=GSM1036125	https://www.ncbi.nlm.nih.gov/geo/query/acc.cgi?acc=GSM1036113
46	Ctcf	e11.5	limb	1	1		https://www.ncbi.nlm.nih.gov/geo/query/acc.cgi?acc=GSM1036126	https://www.ncbi.nlm.nih.gov/geo/query/acc.cgi?acc=GSM1036113
47	Smc1a	e11.5	limb	1	1		https://www.ncbi.nlm.nih.gov/geo/query/acc.cgi?acc=GSM1036127	https://www.ncbi.nlm.nih.gov/geo/query/acc.cgi?acc=GSM1036116
47	Smc1a	e11.5	limb	2	1		https://www.ncbi.nlm.nih.gov/geo/query/acc.cgi?acc=GSM1036128	https://www.ncbi.nlm.nih.gov/geo/query/acc.cgi?acc=GSM1036116
48	Smc1a	e14.5	cortex	1	1		https://www.ncbi.nlm.nih.gov/geo/query/acc.cgi?acc=GSM1036133	https://www.ncbi.nlm.nih.gov/geo/query/acc.cgi?acc=GSM1036119
49	Stag1	p56	cortex	1	1		https://www.ncbi.nlm.nih.gov/geo/query/acc.cgi?acc=GSM1838867	https://www.ncbi.nlm.nih.gov/geo/query/acc.cgi?acc=GSM1838887
49	Stag1	p56	cortex	1	2		https://www.ncbi.nlm.nih.gov/geo/query/acc.cgi?acc=GSM1838868	https://www.ncbi.nlm.nih.gov/geo/query/acc.cgi?acc=GSM1838887
50	Smc1a	p56	cortex	1	1		https://www.ncbi.nlm.nih.gov/geo/query/acc.cgi?acc=GSM1838869	https://www.ncbi.nlm.nih.gov/geo/query/acc.cgi?acc=GSM1838887
50	Smc1a	p56	cortex	1	2		https://www.ncbi.nlm.nih.gov/geo/query/acc.cgi?acc=GSM1838870	https://www.ncbi.nlm.nih.gov/geo/query/acc.cgi?acc=GSM1838887
51	Stag1	p56	pancreas	1	1		https://www.ncbi.nlm.nih.gov/geo/query/acc.cgi?acc=GSM1838871	https://www.ncbi.nlm.nih.gov/geo/query/acc.cgi?acc=GSM1838887
51	Stag1	p56	pancreas	1	2		https://www.ncbi.nlm.nih.gov/geo/query/acc.cgi?acc=GSM1838872	https://www.ncbi.nlm.nih.gov/geo/query/acc.cgi?acc=GSM1838887
52	Smc1a	p56	pancreas	1	1		https://www.ncbi.nlm.nih.gov/geo/query/acc.cgi?acc=GSM1838873	https://www.ncbi.nlm.nih.gov/geo/query/acc.cgi?acc=GSM1838887
52	Smc1a	p56	pancreas	1	2		https://www.ncbi.nlm.nih.gov/geo/query/acc.cgi?acc=GSM1838874	https://www.ncbi.nlm.nih.gov/geo/query/acc.cgi?acc=GSM1838887
53	Stag1	e17.5	brain	1	1		https://www.ncbi.nlm.nih.gov/geo/query/acc.cgi?acc=GSM1838879	https://www.ncbi.nlm.nih.gov/geo/query/acc.cgi?acc=GSM1838887
53	Stag1	e17.5	brain	1	2		https://www.ncbi.nlm.nih.gov/geo/query/acc.cgi?acc=GSM1838880	https://www.ncbi.nlm.nih.gov/geo/query/acc.cgi?acc=GSM1838887
54	Smc1a	e17.5	brain	1	1		https://www.ncbi.nlm.nih.gov/geo/query/acc.cgi?acc=GSM1838881	https://www.ncbi.nlm.nih.gov/geo/query/acc.cgi?acc=GSM1838887
54	Smc1a	e17.5	brain	1	2		https://www.ncbi.nlm.nih.gov/geo/query/acc.cgi?acc=GSM1838882	https://www.ncbi.nlm.nih.gov/geo/query/acc.cgi?acc=GSM1838887
55	Ctcf	p56	pancreas	1	1		https://www.ncbi.nlm.nih.gov/geo/query/acc.cgi?acc=GSM1838886	https://www.ncbi.nlm.nih.gov/geo/query/acc.cgi?acc=GSM1838887
56	Smc1a	NA	ESC	1	1		https://www.ncbi.nlm.nih.gov/geo/query/acc.cgi?acc=GSM560341	https://www.ncbi.nlm.nih.gov/geo/query/acc.cgi?acc=GSM560357
56	Smc1a	NA	ESC	2	1		https://www.ncbi.nlm.nih.gov/geo/query/acc.cgi?acc=GSM560342	https://www.ncbi.nlm.nih.gov/geo/query/acc.cgi?acc=GSM560357
57	Smc3	NA	ESC	1	1		https://www.ncbi.nlm.nih.gov/geo/query/acc.cgi?acc=GSM560343	https://www.ncbi.nlm.nih.gov/geo/query/acc.cgi?acc=GSM560357
57	Smc3	NA	ESC	2	1		https://www.ncbi.nlm.nih.gov/geo/query/acc.cgi?acc=GSM560344	https://www.ncbi.nlm.nih.gov/geo/query/acc.cgi?acc=GSM560357
58	Ctcf	NA	MEF	1	1		https://www.ncbi.nlm.nih.gov/geo/query/acc.cgi?acc=GSM560351	https://www.ncbi.nlm.nih.gov/geo/query/acc.cgi?acc=GSM560357
58	Ctcf	NA	MEF	2	1		https://www.ncbi.nlm.nih.gov/geo/query/acc.cgi?acc=GSM560352	https://www.ncbi.nlm.nih.gov/geo/query/acc.cgi?acc=GSM560357
59	Smc1a	NA	MEF	1	1		https://www.ncbi.nlm.nih.gov/geo/query/acc.cgi?acc=GSM560355	https://www.ncbi.nlm.nih.gov/geo/query/acc.cgi?acc=GSM560357
59	Smc1a	NA	MEF	2	1		https://www.ncbi.nlm.nih.gov/geo/query/acc.cgi?acc=GSM560356	https://www.ncbi.nlm.nih.gov/geo/query/acc.cgi?acc=GSM560357
60	Rad21	adult	Thym_cd4_cd8	1	1		https://www.ncbi.nlm.nih.gov/geo/query/acc.cgi?acc=GSM1184316	https://www.ncbi.nlm.nih.gov/geo/query/acc.cgi?acc=GSM1184313
61	Ctcf	NA	TSC	1	1		https://www.ncbi.nlm.nih.gov/geo/query/acc.cgi?acc=GSM1249152	NA
62	Ctcf	NA	motor_neuron	1	1		https://www.ncbi.nlm.nih.gov/geo/query/acc.cgi?acc=GSM1468394	NA
63	Ctcf	NA	T_cd4	1	1		https://www.ncbi.nlm.nih.gov/geo/query/acc.cgi?acc=GSM1480825	NA
64	Ctcf	NA	HPC7	1	1		https://www.ncbi.nlm.nih.gov/geo/query/acc.cgi?acc=GSM1167572	NA
65	Ctcf	adult	mast	1	1		https://www.ncbi.nlm.nih.gov/geo/query/acc.cgi?acc=GSM1167574	NA
66	Ctcf	p42	B	1	1		https://www.ncbi.nlm.nih.gov/geo/query/acc.cgi?acc=GSM1088169	https://www.ncbi.nlm.nih.gov/geo/query/acc.cgi?acc=GSM1088170
67	Ctcf	p42	plasmabast	1	1		https://www.ncbi.nlm.nih.gov/geo/query/acc.cgi?acc=GSM1088171	https://www.ncbi.nlm.nih.gov/geo/query/acc.cgi?acc=GSM1088172
68	Rad21	NA	astrocyte	1	1		https://www.ncbi.nlm.nih.gov/geo/query/acc.cgi?acc=GSM1187181	https://www.ncbi.nlm.nih.gov/geo/query/acc.cgi?acc=GSM1187180
68	Rad21	NA	astrocyte	2	1		https://www.ncbi.nlm.nih.gov/geo/query/acc.cgi?acc=GSM1187183	https://www.ncbi.nlm.nih.gov/geo/query/acc.cgi?acc=GSM1187182
69	Ctcf	adult	B	1	1		https://www.ncbi.nlm.nih.gov/geo/query/acc.cgi?acc=GSM1066047	https://www.ncbi.nlm.nih.gov/geo/query/acc.cgi?acc=GSM1066046
70	Smc1a	adult	B	1	1		https://www.ncbi.nlm.nih.gov/geo/query/acc.cgi?acc=GSM1066044	https://www.ncbi.nlm.nih.gov/geo/query/acc.cgi?acc=GSM1066046
71	Smc3	adult	B	1	1		https://www.ncbi.nlm.nih.gov/geo/query/acc.cgi?acc=GSM1066045	https://www.ncbi.nlm.nih.gov/geo/query/acc.cgi?acc=GSM1066046
72	Ctcf	adult	B_activated	1	1		https://www.ncbi.nlm.nih.gov/geo/query/acc.cgi?acc=GSM1066043	https://www.ncbi.nlm.nih.gov/geo/query/acc.cgi?acc=GSM1066042
73	Smc1a	adult	B_activated	1	1		https://www.ncbi.nlm.nih.gov/geo/query/acc.cgi?acc=GSM1066040	https://www.ncbi.nlm.nih.gov/geo/query/acc.cgi?acc=GSM1066042
74	Smc3	adult	B_activated	1	1		https://www.ncbi.nlm.nih.gov/geo/query/acc.cgi?acc=GSM1066041	https://www.ncbi.nlm.nih.gov/geo/query/acc.cgi?acc=GSM1066042
75	Ctcf	adult	DC	1	1		https://www.ncbi.nlm.nih.gov/geo/query/acc.cgi?acc=GSM881052	https://www.ncbi.nlm.nih.gov/geo/query/acc.cgi?acc=GSM881122
76	Ctcf	NA	NIH-3T3	1	1		https://www.ncbi.nlm.nih.gov/geo/query/acc.cgi?acc=GSM879923	https://www.ncbi.nlm.nih.gov/geo/query/acc.cgi?acc=GSM879924
77	Ctcf	NA	NPC	1	1		https://www.ncbi.nlm.nih.gov/geo/query/acc.cgi?acc=GSM883647	https://www.ncbi.nlm.nih.gov/geo/query/acc.cgi?acc=GSM883648
78	Smc1a	NA	NPC	1	1		https://www.ncbi.nlm.nih.gov/geo/query/acc.cgi?acc=GSM883646	https://www.ncbi.nlm.nih.gov/geo/query/acc.cgi?acc=GSM883648
79	Stag1	e12.5	MEF	1	1		https://www.ncbi.nlm.nih.gov/geo/query/acc.cgi?acc=GSM800624	https://www.ncbi.nlm.nih.gov/geo/query/acc.cgi?acc=GSM876517
79	Stag1	e12.5	MEF	2	1		https://www.ncbi.nlm.nih.gov/geo/query/acc.cgi?acc=GSM800625	https://www.ncbi.nlm.nih.gov/geo/query/acc.cgi?acc=GSM876517
80	Smc1a	e12.5	MEF	1	1		https://www.ncbi.nlm.nih.gov/geo/query/acc.cgi?acc=GSM876518	https://www.ncbi.nlm.nih.gov/geo/query/acc.cgi?acc=GSM876517
81	Smc3	e12.5	MEF	1	1		https://www.ncbi.nlm.nih.gov/geo/query/acc.cgi?acc=GSM876521	https://www.ncbi.nlm.nih.gov/geo/query/acc.cgi?acc=GSM876517
82	Znf143	NA	NIH-3T3	1	1		https://www.ncbi.nlm.nih.gov/geo/query/acc.cgi?acc=GSM959053	NA
83	Znf143	NA	ESC-J1	1	1		https://www.ncbi.nlm.nih.gov/geo/query/acc.cgi?acc=GSM959054	NA
84	Znf143	NA	MEF	1	1		https://www.ncbi.nlm.nih.gov/geo/query/acc.cgi?acc=GSM959055	NA
