# Supplementary material for: Topologically associating domain boundaries are required for normal genome function
Source: Commun Biol. 2023 Apr 20;6:435. doi: 10.1038/s42003-023-04819-w (PMC10119121; doi:10.1038/s42003-023-04819-w)
Supplement: Supplementary file 4 — Supplementary Data 2 [file 42003_2023_4819_MOESM4_ESM.xlsx]

## Sheet: Supplementary Data 2
Supplementary Data 2. Correlation analyses and CTCF cluster scores used in the prioritization of TAD boundary loci for deletion in vivo. Coordinates (mm10) of putative clusters of CTCF binding sites are shown in the far left columns (chrom, start, end). Adjacent columns show binding scores ranging between 0-1 for Ctcf, Cohesin complex proteins and Znf143; binding in more cell types and stronger p…
chrom	start	end	Ctcf_score	Cohesin_score	Znf143_score	refGene	gencode	CTCF_rat	CTCF_human	CTCF_macaque	CTCF_dog	CTCF_opossum	combinedScore	Upstream_boundary_coord	Upstream_boundary_dist	Upstream_boundary_TAD_left	Upstream_boundary_TAD_left_genes	Upstream_boundary_TAD_left_genesN	Upstream_boundary_TAD_right	Upstream_boundary_TAD_right_genes	Upstream_boundary_TAD_right_genesN	Downstream_boundary_coord	Downstream_boundary_dist	Downstream_boundary_TAD_left	Downstream_boundary_TAD_left_genes	Downstream_boundary_TAD_left_genesN	Downstream_boundary_TAD_right	Downstream_boundary_TAD_right_genes	Downstream_boundary_TAD_right_genesN
chr4	138308824	138322907	1	0.43346	0	1	1	827.928	331.306	135.846	0	0	1.71673	137844085	-464739	chr4:137344085-137844085	1700013G24Rik,Alpl,Cdc42,Cela3a,Cela3b,Hspg2,Ldlrad2,Mir7018,Rap1gap,Usp48,	10	chr4:137844085-138444085	1700095J12Rik,Cda,Ddost,Ece1,Eif4g3,Fam43b,Hp1bp3,Kif17,Mir6399,Mir7019,Mul1,Pink1,Sh2d5,	13	138444085	121178	chr4:137844085-138444085	1700095J12Rik,Cda,Ddost,Ece1,Eif4g3,Fam43b,Hp1bp3,Kif17,Mir6399,Mir7019,Mul1,Pink1,Sh2d5,	13	chr4:138444085-138864085	Camk2n1,Pla2g2a,Pla2g2c,Pla2g2d,Pla2g2f,Pla2g5,Ubxn10,Vwa5b1,	8
chr5	120100140	120104562	0.99067	0.21038	0	0	0	694.205	0	0	0	0	1.34586	119729991	-370149	chr5:118769991-119729991	1700081H04Rik,4930413E15Rik,AW549542,Gm16063,Gm7538,Tbx3,Tbx3os2,	7	chr5:119729991-120109991	Tbx5,	1	120109991	5429	chr5:119729991-120109991	Tbx5,	1	chr5:120109991-120469991	Gm10390,Lhx5,Rbm19,Sdsl,	4
chr5	38304589	38310946	0.98844	0.47377	0	0	0	594.801	350.765	8.80704	211.874	0	1.72532	38208761	-95828	chr5:37248761-38208761	Crmp1,Cytl1,Evc,Evc2,Msx1,Msx1os,Nsg1,Stk32b,Stx18,Zbtb49,	10	chr5:38208761-38768761	4930487D11Rik,Clnk,Drd5,Lyar,Otop1,Slc2a9,Tmem128,Wdr1,Zbtb49,Zfp518b,	10	38768761	457815	chr5:38208761-38768761	4930487D11Rik,Clnk,Drd5,Lyar,Otop1,Slc2a9,Tmem128,Wdr1,Zbtb49,Zfp518b,	10	chr5:38768761-39968761	4930513D17Rik,Clnk,Hs3st1,	3
chr1	181886242	181890810	0.98682	0.87355	0	0	0	652.941	578.448	651.495	0	0	1.92359	181829869	-56373	chr1:181269869-181829869	Ccdc121,Cnih3,Lbr,	3	chr1:181829869-182129869	Enah,Lbr,Srp9,	3	182129869	239059	chr1:181829869-182129869	Enah,Lbr,Srp9,	3	chr1:182129869-182549869	1700047M11Rik,Capn2,Degs1,Fbxo28,Srp9,Trp53bp2,Vmn1r1,	7
chr12	110989368	110993816	0.98215	0.31309	0	0	0	518.545	0	141.551	0	0	1.3887	110921790	-67578	chr12:110401790-110921790	1700001K19Rik,B930059L03Rik,Cinp,Dync1h1,Hsp90aa1,Mok,Ppp2r5c,Tecpr2,Wdr20,Zfp839,	10	chr12:110921790-111501789	4930595D18Rik,6030440G07Rik,A230065H16Rik,Amn,Ankrd9,Cdc42bpb,Exoc3l4,Gm266,Rcor1,Tecpr2,Tnfaip2,Traf3,	12	111501789	507973	chr12:110921790-111501789	4930595D18Rik,6030440G07Rik,A230065H16Rik,Amn,Ankrd9,Cdc42bpb,Exoc3l4,Gm266,Rcor1,Tecpr2,Tnfaip2,Traf3,	12	chr12:111501789-111881789	2810029C07Rik,Apopt1,Bag5,Ckb,Eif5,Klc1,Mark3,Ppp1r13b,Snora28,Trmt61a,Xrcc3,Zfyve21,	12
chr2	26645365	26648252	0.98073	0.16068	0	0	1	920.01	0	0	0	0	1.31107	26584480	-60885	chr2:25624480-26584480	4932418E24Rik,Bmyc,C330006A16Rik,Camsap1,Card9,Dnlz,Egfl7,Fcna,Glt6d1,Gm13539,Gpsm1,Inpp5e,Kcnt1,Lcn10,Lcn11,Lcn3,Lcn5,Lcn6,Lcn8,Lcn9,Lhx3,Mir6996,Nacc2,Notch1,Obp2a,Obp2b,Pmpca,Qsox2,Sdccag3,Sec16a,Snapc4,Sohlh1,Ubac1,	33	chr2:26584480-27264480	Abo,Adamts13,Adamtsl2,Agpat2,Cacfd1,Dbh,Dbhos,Egfl7,Fam163b,Fam69b,Lcn4,Med22,Mir126a,Mir126b,Rexo4,Rpl7a,Sardh,Slc2a6,Snhg7,Snora17,Snora43,Stkld1,Surf1,Surf2,Surf4,Surf6,Tmem8c,Vav2,	28	27264480	616228	chr2:26584480-27264480	Abo,Adamts13,Adamtsl2,Agpat2,Cacfd1,Dbh,Dbhos,Egfl7,Fam163b,Fam69b,Lcn4,Med22,Mir126a,Mir126b,Rexo4,Rpl7a,Sardh,Slc2a6,Snhg7,Snora17,Snora43,Stkld1,Surf1,Surf2,Surf4,Surf6,Tmem8c,Vav2,	28	chr2:27264480-28564480	1700007K13Rik,Brd3,Cel,Col5a1,Fcnb,Gbgt1,Mir7578,Mrps2,Olfm1,Ppp1r26,Ralgds,Rxra,Vav2,Wdr5,	14
chr18	35931307	35943250	0.97992	0.34235	0	0	0	692.544	220.508	503.764	470.75	0	1.65109	35940346	0	chr18:35560346-35940346	1700066B19Rik,Cxxc5,Dnajc18,Ecscr,Matr3,Mzb1,Paip2,Prob1,Slc23a1,Spata24,Tmem173,Ube2d2a,	12	chr18:35940346-36560346	4930471G03Rik,Cystm1,Hbegf,Igip,Nrg2,Pfdn1,Psd2,Pura,Slc4a9,	9	35940346	0	chr18:35560346-35940346	1700066B19Rik,Cxxc5,Dnajc18,Ecscr,Matr3,Mzb1,Paip2,Prob1,Slc23a1,Spata24,Tmem173,Ube2d2a,	12	chr18:35940346-36560346	4930471G03Rik,Cystm1,Hbegf,Igip,Nrg2,Pfdn1,Psd2,Pura,Slc4a9,	9
chr12	84588034	84592248	0.97891	0.26615	0	1	1	542.193	206.37	414.624	195.704	0	1.61199	84259050	-328984	chr12:83358954-84259050	2410016O06Rik,Acot1,Acot2,Acot3,Acot4,Acot5,Acot6,Dcaf4,Dnal1,Dpf3,Elmsan1,Numb,Papln,Pnma1,Psen1,Rbm25,Zfyve1,	17	chr12:84259050-84619050	Abcd4,Aldh6a1,Ccdc176,Coq6,Entpd5,Fam161b,Lin52,Ptgr2,Rnf113a2,Vsx2,Zfp410,	11	84619050	26802	chr12:84259050-84619050	Abcd4,Aldh6a1,Ccdc176,Coq6,Entpd5,Fam161b,Lin52,Ptgr2,Rnf113a2,Vsx2,Zfp410,	11	chr12:84619050-85319050	Acyp1,Arel1,D030025P21Rik,Dlst,Eif2b2,Fcf1,Isca2,Ltbp2,Mir6938,Mlh3,Nek9,Npc2,Pgf,Prox2,Rps6kl1,Syndig1l,Vrtn,Ylpm1,Zc2hc1c,	19
chr10	127506543	127516804	0.97607	0.21977	0	1	1	573.176	513.255	288.199	239.287	0	1.58596	127362944	-143599	chr10:127042944-127362944	Agap2,Arhgap9,Arhgef25,B4galnt1,Cdk4,Cyp27b1,Dctn2,Ddit3,Dtx3,F420014N23Rik,Gli1,Inhbc,Inhbe,Kif5a,LOC100504703,March9,Mars,Mbd6,Mettl1,Os9,Pip4k2c,Slc26a10,Tspan31,	23	chr10:127362944-128022944	1700012D01Rik,BC089597,Gpr182,Hsd17b6,Inhbc,Lrp1,Myo1a,Nab2,Ndufa4l2,Nxph4,Prim1,R3hdm2,Rdh1,Rdh16,Rdh18-ps,Rdh19,Rdh7,Rdh9,Sdr9c7,Shmt2,Stac3,Stat6,Tac2,Tmem194,Zbtb39,	25	128022944	506140	chr10:127362944-128022944	1700012D01Rik,BC089597,Gpr182,Hsd17b6,Inhbc,Lrp1,Myo1a,Nab2,Ndufa4l2,Nxph4,Prim1,R3hdm2,Rdh1,Rdh16,Rdh18-ps,Rdh19,Rdh7,Rdh9,Sdr9c7,Shmt2,Stac3,Stat6,Tac2,Tmem194,Zbtb39,	25	chr10:128022944-128562944	A430046D13Rik,Ankrd52,Apof,Apon,Atp5b,Baz2a,Cnpy2,Coq10a,Cs,Esyt1,Gls2,Il23a,Mip,Mir677,Mir6914,Mir6915,Mir6916,Mir8105,Myl6,Myl6b,Nabp2,Naca,Pa2g4,Pan2,Prim1,Ptges3,Rbms2,Rnf41,Rpl41,Slc39a5,Smarcc2,Spryd4,Stat2,Timeless,Zc3h10,	35
chr11	98340025	98347486	0.97566	0.49199	0	0	0	554.333	499.886	337.106	237.729	283.578	1.72165	98338686	-1339	chr11:98138686-98338686	Cdk12,Fbxl20,Med1,Mir5119,Neurod2,	5	chr11:98338686-98678686	1700003D09Rik,Erbb2,Gm12,Grb7,Gsdma,Gsdma2,Gsdma3,Ikzf3,Mien1,Ormdl3,Pgap3,Pnmt,Ppp1r1b,Stard3,Tcap,Zpbp2,	16	98678686	331200	chr11:98338686-98678686	1700003D09Rik,Erbb2,Gm12,Grb7,Gsdma,Gsdma2,Gsdma3,Ikzf3,Mien1,Ormdl3,Pgap3,Pnmt,Ppp1r1b,Stard3,Tcap,Zpbp2,	16	chr11:98678686-98918686	Casc3,Cdc6,Csf3,Gm12359,Med24,Msl1,Nr1d1,Psmd3,Rapgefl1,Thra,Wipf2,	11
chr11	118100020	118109984	0.97546	0.43678	0	1	1	46.2855	0	0	0	23.9829	1.44385	117858686	-241334	chr11:117378686-117858686	2900041M22Rik,6030468B19Rik,Afmid,Birc5,Gm11733,Syngr2,Tk1,Tmc6,Tmc8,Tnrc6c,	10	chr11:117858686-118378686	BC100451,Cyth1,Dnah17,Mir6933,Pgs1,Socs3,Tha1,Timp2,Tmem235,Usp36,	10	118378686	268702	chr11:117858686-118378686	BC100451,Cyth1,Dnah17,Mir6933,Pgs1,Socs3,Tha1,Timp2,Tmem235,Usp36,	10	chr11:118378686-118978686	C1qtnf1,Cant1,Engase,Gm11747,Lgals3bp,Rbfox3,	6
chr18	75596533	75603880	0.97465	0.6709	0	1	1	301.623	371.419	329.714	213.23	0	1.8101	75000346	-596187	chr18:73860346-75000346	1700120E14Rik,9030625G05Rik,Acaa2,Cfap53,Cxxc1,D730045A05Rik,Lipg,Mapk4,Mbd1,Mro,Myo5b,Scarna17,Ska1,	13	chr18:75000346-75760346	2010010A06Rik,BC031181,Ctif,Dym,Gm10532,Rpl17,Smad7,Snord58b,	8	75760346	156466	chr18:75000346-75760346	2010010A06Rik,BC031181,Ctif,Dym,Gm10532,Rpl17,Smad7,Snord58b,	8	chr18:75760346-76340346	2900057B20Rik,Mir6358,Smad2,Zbtb7c,	4
chr12	113219352	113225314	0.97424	0.43401	0	0	0	539.365	0	0	154.152	0	1.44125	113201789	-17563	chr12:112721789-113201789	4930427A07Rik,BC022687,Brf1,Btbd6,Cdca4,Cep170b,Crip1,Crip2,Gpr132,Jag2,Mir6940,Mir6941,Mta1,Nudt14,Pacs2,Pld4,Tex22,Tmem121,	18	chr12:113201789-113581789	Adam6a,Adam6b,	2	113581789	356475	chr12:113201789-113581789	Adam6a,Adam6b,	2	chr12:113581789-113781789		0
chr7	38199469	38202431	0.97343	0.35671	0.13208	0	0	691.762	360.989	308.27	0	27.0773	1.71782	37354981	-844488	chr7:35874981-37354981	Tshz3,	1	chr7:37354981-38274981	1600014C10Rik,Ccne1,Plekhf1,Pop4,Uri1,Zfp536,	6	38274981	72550	chr7:37354981-38274981	1600014C10Rik,Ccne1,Plekhf1,Pop4,Uri1,Zfp536,	6	chr7:38274981-38571175	Gm5591,	1
chr19	55216529	55220230	0.97242	0.1651	0	1	1	712.785	0	0	0	0	1.30497	54045510	-1171019	chr19:53645510-54045510	Adra2a,Bbip1,Pdcd4,Rbm20,Shoc2,Smc3,	6	chr19:54045510-55225510	Adra2a,Gpam,Gucy2g,Mir6715,Tectb,	5	55225510	5280	chr19:54045510-55225510	Adra2a,Gpam,Gucy2g,Mir6715,Tectb,	5	chr19:55225510-56305510	4930552P12Rik,Acsl5,Gucy2g,Habp2,Tcf7l2,Vti1a,Zdhhc6,	7
chr9	106209919	106213851	0.9712	0.29873	0	1	1	0	309.84	0	0	0	1.37057	106137669	-72250	chr9:105397670-106137669	Aste1,Atp2c1,Col6a4,Col6a5,Col6a6,Pik3r4,	6	chr9:106137669-106497669	Abhd14a,Abhd14b,Acy1,Alas1,Dusp7,Glyctk,Gpr62,Mir135a-1,Mirlet7g,Parp3,Pcbp4,Poc1a,Ppm1m,Rpl29,Rrp9,Tlr9,Twf2,Wdr82,	18	106497669	283818	chr9:106137669-106497669	Abhd14a,Abhd14b,Acy1,Alas1,Dusp7,Glyctk,Gpr62,Mir135a-1,Mirlet7g,Parp3,Pcbp4,Poc1a,Ppm1m,Rpl29,Rrp9,Tlr9,Twf2,Wdr82,	18	chr9:106497669-106657669	Grm2,Iqcf1,Iqcf3,Iqcf4,Iqcf5,Iqcf6,	6
chr15	103170175	103184902	0.97019	0.27554	0	0	0	381.603	294.563	238.532	208.779	0	1.60796	102689569	-480606	chr15:102509569-102689569	Atf7,Atp5g2,Map3k12,Mir688,Npff,Tarbp2,	6	chr15:102689569-103189569	Calcoco1,D930007P13Rik,Gm38436,Hotair,Hoxc10,Hoxc11,Hoxc12,Hoxc13,Hoxc4,Hoxc5,Hoxc6,Hoxc8,Hoxc9,Mir196a-2,Mir615,Smug1,	16	103189569	4667	chr15:102689569-103189569	Calcoco1,D930007P13Rik,Gm38436,Hotair,Hoxc10,Hoxc11,Hoxc12,Hoxc13,Hoxc4,Hoxc5,Hoxc6,Hoxc8,Hoxc9,Mir196a-2,Mir615,Smug1,	16	chr15:103189569-103369569	Cbx5,Copz1,Gm10052,Gm5643,Gpr84,Hnrnpa1,Itga5,Mir148b,Mir6963,Nfe2,Zfp385a,	11
chr2	32685496	32695397	0.96978	0.57869	0	1	1	0	41.7881	0	15.6291	0	1.50913	32604480	-81016	chr2:32304480-32604480	1110008P14Rik,Ciz1,Dnm1,Dpm2,Fam102a,Gm23363,Golga2,Lcn2,Mir199b,Naif1,Pip5kl1,Ptges2,Slc25a25,St6galnac4,St6galnac6,	15	chr2:32604480-32984480	1700019L03Rik,6330409D20Rik,Ak1,Cdk9,Eng,Fam129b,Fpgs,Lrsam1,Mir2861,Mir3960,Mir8093,Ptrh1,Rpl12,Sh2d3c,Slc2a8,Snora65,Snord14a,St6galnac6,Stxbp1,Tor2a,Ttc16,	21	32984480	289083	chr2:32604480-32984480	1700019L03Rik,6330409D20Rik,Ak1,Cdk9,Eng,Fam129b,Fpgs,Lrsam1,Mir2861,Mir3960,Mir8093,Ptrh1,Rpl12,Sh2d3c,Slc2a8,Snora65,Snord14a,St6galnac6,Stxbp1,Tor2a,Ttc16,	21	chr2:32984480-33424480	Angptl2,Garnl3,Ralgps1,Zbtb34,	4
chr18	82715521	82719476	0.96958	0.48537	0	0	0	628.417	0	0	0	0	1.46226	82450608	-264913	chr18:81003261-81963261		0	chr18:82450608-82730608	Mbp,Mir5112,Zfp236,	3	82730608	11132	chr18:82450608-82730608	Mbp,Mir5112,Zfp236,	3	chr18:82730608-82990608	2210420H20Rik,4930445N18Rik,4930592I03Rik,Zfp516,	4
chr17	48094563	48103392	0.96897	0.7725	0	0	0	640.728	510.484	386.731	333.731	0	1.85522	48103050	0	chr17:47743051-48103050	1700067P10Rik,1700122O11Rik,A730006G06Rik,Foxp4,Mdfi,Tfeb,	6	chr17:48103050-49400675	1700008K24Rik,9830107B12Rik,A530064D06Rik,Apobec2,B430306N03Rik,Gm17830,Lrfn2,Nfya,Oard1,Trem1,Trem2,Trem3,Treml1,Treml2,Treml4,Tspo2,Unc5cl,	17	48103050	0	chr17:47743051-48103050	1700067P10Rik,1700122O11Rik,A730006G06Rik,Foxp4,Mdfi,Tfeb,	6	chr17:48103050-49400675	1700008K24Rik,9830107B12Rik,A530064D06Rik,Apobec2,B430306N03Rik,Gm17830,Lrfn2,Nfya,Oard1,Trem1,Trem2,Trem3,Treml1,Treml2,Treml4,Tspo2,Unc5cl,	17
chr14	21845801	21855710	0.96836	0.42242	0	1	1	680.748	490.453	0	198.539	63.4188	1.67957	21080778	-765023	chr14:20700778-21080778	6230400D17Rik,Adk,Ap3m1,Camk2g,Chchd1,Ndst2,Plau,Vcl,Zswim8,	9	chr14:21080778-21860778	Adk,Comtd1,Dupd1,Dusp13,Kat6b,Samd8,Vdac2,	7	21860778	5068	chr14:21080778-21860778	Adk,Comtd1,Dupd1,Dusp13,Kat6b,Samd8,Vdac2,	7	chr14:21860778-23540778	1700112E06Rik,4930405A10Rik,Gm10248,Kcnma1,Zfp503,	5
chr8	120176098	120181583	0.96451	0.69078	0	1	1	497.987	373.912	327.905	0	0	1.8099	120156100	-19998	chr8:119736100-120156100	6430548M08Rik,Atp2c2,Cotl1,Crispld2,Klhl36,Tldc1,Usp10,Zdhhc7,	8	chr8:120156100-120656100	1190005I06Rik,6430548M08Rik,A330074K22Rik,Emc8,Emc8-1190005i06rik,Fam92b,Gins2,Gse1,Mir7687,	9	120656100	474517	chr8:120156100-120656100	1190005I06Rik,6430548M08Rik,A330074K22Rik,Emc8,Emc8-1190005i06rik,Fam92b,Gins2,Gse1,Mir7687,	9	chr8:120656100-121116100	Cox4i1,Emc8,Emc8-1190005i06rik,Fendrr,Foxf1,Irf8,Mthfsd,	7
chr2	32909751	32916027	0.9639	0.50745	0	1	1	752.78	0	24.5372	0	0	1.46762	32604480	-305271	chr2:32304480-32604480	1110008P14Rik,Ciz1,Dnm1,Dpm2,Fam102a,Gm23363,Golga2,Lcn2,Mir199b,Naif1,Pip5kl1,Ptges2,Slc25a25,St6galnac4,St6galnac6,	15	chr2:32604480-32984480	1700019L03Rik,6330409D20Rik,Ak1,Cdk9,Eng,Fam129b,Fpgs,Lrsam1,Mir2861,Mir3960,Mir8093,Ptrh1,Rpl12,Sh2d3c,Slc2a8,Snora65,Snord14a,St6galnac6,Stxbp1,Tor2a,Ttc16,	21	32984480	68453	chr2:32604480-32984480	1700019L03Rik,6330409D20Rik,Ak1,Cdk9,Eng,Fam129b,Fpgs,Lrsam1,Mir2861,Mir3960,Mir8093,Ptrh1,Rpl12,Sh2d3c,Slc2a8,Snora65,Snord14a,St6galnac6,Stxbp1,Tor2a,Ttc16,	21	chr2:32984480-33424480	Angptl2,Garnl3,Ralgps1,Zbtb34,	4
chr19	59236521	59243918	0.9637	0.58366	0	1	1	598.6	418.993	489.105	0	0	1.75553	58665510	-571011	chr19:57685510-58665510	1810007D17Rik,Atrnl1,Ccdc172,Gfra1,Gm10007,Mir5623,	6	chr19:58665510-59345510	1700019N19Rik,1810018F18Rik,4930506M07Rik,Eno4,Hspa12a,Kcnk18,Mir3086,Pdzd8,Pnlip,Pnliprp1,Pnliprp2,Slc18a2,Vax1,	13	59345510	101592	chr19:58665510-59345510	1700019N19Rik,1810018F18Rik,4930506M07Rik,Eno4,Hspa12a,Kcnk18,Mir3086,Pdzd8,Pnlip,Pnliprp1,Pnliprp2,Slc18a2,Vax1,	13	chr19:59345510-60344097	2700089I24Rik,E330013P04Rik,Emx2,Emx2os,Fam204a,Pdzd8,Rab11fip2,	7
chr14	73507609	73511134	0.9637	0.07123	0	1	1	708.25	349.133	0	175.551	410.863	1.49931	73100193	-407416	chr14:72380193-73100193	Cysltr2,Fndc3a,Gm9199,	3	chr14:73100193-73640193	Itm2b,Lpar6,Med4,Mir687,Nudt15,Rb1,Rcbtb2,Sucla2,	8	73640193	129059	chr14:73100193-73640193	Itm2b,Lpar6,Med4,Mir687,Nudt15,Rb1,Rcbtb2,Sucla2,	8	chr14:73640193-74720193	4933402J15Rik,Htr2a,	2
chr11	100293768	100302024	0.96289	0.39591	0	0	0	646.571	572.105	557.337	576.69	0	1.66084	99298686	-995082	chr11:98918686-99298686	Ccr7,Cdc6,Gjd3,Igfbp4,Krt222,Krt24,Rara,Smarce1,Tns4,Top2a,	10	chr11:99298686-100318686	2300003K06Rik,Gm11554,Gm11559,Gm11562,Gm11563,Gm11564,Gm11565,Gm11567,Gm11568,Gm11569,Gm11595,Gm11596,Gm11937,Gm11938,Krt10,Krt12,Krt13,Krt14,Krt15,Krt16,Krt17,Krt19,Krt20,Krt23,Krt25,Krt26,Krt27,Krt28,Krt31,Krt32,Krt33a,Krt33b,Krt34,Krt35,Krt36,Krt39,Krt40,Krt42,Krt9,Krtap1-3,Krtap1-4,Krtap1-5,Krtap16-1,Krtap17-1,Krtap2-4,Krtap3-1,Krtap3-2,Krtap3-3,Krtap31-1,Krtap31-2,Krtap4-1,Krtap4-13,Krtap4-1…	61	100318686	16662	chr11:99298686-100318686	2300003K06Rik,Gm11554,Gm11559,Gm11562,Gm11563,Gm11564,Gm11565,Gm11567,Gm11568,Gm11569,Gm11595,Gm11596,Gm11937,Gm11938,Krt10,Krt12,Krt13,Krt14,Krt15,Krt16,Krt17,Krt19,Krt20,Krt23,Krt25,Krt26,Krt27,Krt28,Krt31,Krt32,Krt33a,Krt33b,Krt34,Krt35,Krt36,Krt39,Krt40,Krt42,Krt9,Krtap1-3,Krtap1-4,Krtap1-5,Krtap16-1,Krtap17-1,Krtap2-4,Krtap3-1,Krtap3-2,Krtap3-3,Krtap31-1,Krtap31-2,Krtap4-1,Krtap4-13,Krtap4-1…	61	chr11:100318686-100718686	Acly,Cnp,Dhx58,Dnajc7,Eif1,Fkbp10,Gast,Hap1,Hspb9,Jup,Kat2a,Klhl10,Klhl11,Mir7116,Nkiras2,Nt5c3b,P3h4,Rab5c,Ttc25,Zfp385c,	20
chr5	135614500	135617967	0.96248	0.45389	0	0	1	679.461	0	109.426	0	0	1.43942	135364130	-250370	chr5:134744130-135364130	Abhd11,Abhd11os,Baz1b,Bcl7b,Cldn13,Cldn3,Cldn4,Dnajc30,Eln,Fkbp6,Fzd9,Mlxipl,Stx1a,Tbl2,Trim50,Vps37d,Wbscr22,Wbscr25,Wbscr27,Wbscr28,	20	chr5:135364130-135864130	Ccl24,Ccl26,Hip1,Mdh2,Mir7033,Mir7034,Nsun5,Pom121,Por,Rhbdd2,Srrm3,Styxl1,Tmem120a,Trim50,	14	135864130	246163	chr5:135364130-135864130	Ccl24,Ccl26,Hip1,Mdh2,Mir7033,Mir7034,Nsun5,Pom121,Por,Rhbdd2,Srrm3,Styxl1,Tmem120a,Trim50,	14	chr5:135864130-136204130	Alkbh4,Dtx2,Hspb1,Lrwd1,Mir7035,Orai2,Polr2j,Prkrip1,Rasa4,Srrm3,Ssc4d,Upk3b,Upk3bl,Ywhag,Zp3,	15
chr5	24526071	24533001	0.96147	0.28824	0	1	1	693.358	577.578	465.941	492.053	291.229	1.60559	23854182	-671889	chr5:23294182-23854182	2700038G22Rik,5031425E22Rik,AI506816,Kmt2e,Mir3471-1,Pus7,Rint1,Snord93,Srpk2,Tomm7,	10	chr5:23854182-24594182	2700038G22Rik,4931409K22Rik,Abcb8,Abcf2,Agap3,Asb10,Asic3,Atg9b,Cdk5,Chpf2,Fam126a,Fastk,Gbx1,Kcnh2,Klhl7,Mir3471-1,Mir671,Mir684-1,Nos3,Nupl2,Slc4a2,Smarcd3,Tmub1,	23	24594182	61181	chr5:23854182-24594182	2700038G22Rik,4931409K22Rik,Abcb8,Abcf2,Agap3,Asb10,Asic3,Atg9b,Cdk5,Chpf2,Fam126a,Fastk,Gbx1,Kcnh2,Klhl7,Mir3471-1,Mir671,Mir684-1,Nos3,Nupl2,Slc4a2,Smarcd3,Tmub1,	23	chr5:24594182-25134182	1700022A21Rik,2900005J15Rik,Crygn,Nub1,Prkag2,Prkag2os1,Rheb,Smarcd3,Wdr86,	9
chr10	126917269	126921625	0.96086	0.85864	0	0	0	627.997	646.609	520.007	409.742	0	1.89018	126882944	-34325	chr10:125582944-126882944	4930484H19Rik,Lrig3,Mir378d,Xrcc6bp1,	4	chr10:126882944-127042944	Avil,Ctdsp2,Mettl1,Mettl21b,Mir26a-2,Mir546,Tsfm,Xrcc6bp1,	8	127042944	121319	chr10:126882944-127042944	Avil,Ctdsp2,Mettl1,Mettl21b,Mir26a-2,Mir546,Tsfm,Xrcc6bp1,	8	chr10:127042944-127362944	Agap2,Arhgap9,Arhgef25,B4galnt1,Cdk4,Cyp27b1,Dctn2,Ddit3,Dtx3,F420014N23Rik,Gli1,Inhbc,Inhbe,Kif5a,LOC100504703,March9,Mars,Mbd6,Mettl1,Os9,Pip4k2c,Slc26a10,Tspan31,	23
chr7	142916884	142922534	0.96066	0.38763	0	0	1	521.923	314.269	0	177.346	0	1.65447	142794095	-122789	chr7:142294095-142794095	Ctsd,H19,Ifitm10,Igf2,Igf2os,Ins2,Krtap5-1,Krtap5-4,Lsp1,Mir483,Mir675,Mrpl23,Nctc1,Prr33,Syt8,Tnni2,Tnnt3,	17	chr7:142794095-143514095	4933417O13Rik,Ascl2,Cd81,Cdkn1c,Kcnq1,Kcnq1ot1,Nap1l4,Phlda2,R74862,Slc22a18,Th,Trpm5,Tspan32,Tssc4,	14	143514095	591561	chr7:142794095-143514095	4933417O13Rik,Ascl2,Cd81,Cdkn1c,Kcnq1,Kcnq1ot1,Nap1l4,Phlda2,R74862,Slc22a18,Th,Trpm5,Tspan32,Tssc4,	14	chr7:143514095-143814095	Cars,Mir7064,Mrgpre,Mrgprg,Nadsyn1,Nap1l4,Osbpl5,Tnfrsf22,Tnfrsf23,Tnfrsf26,	10
chr9	111288733	111291531	0.96045	0.23302	0	0	0	0	0	295.289	297.802	0	1.07696	110877496	-411237	chr9:110317496-110877496	Ccdc12,Elp6,Kif9,Klhl18,Mir8107,Myl3,Nbeal2,Ngp,Nradd,Prss42,Prss43,Prss44,Prss45,Prss46,Prss50,Pth1r,Ptpn23,Scap,Setd2,Tmie,	20	chr9:110877496-111337496	Als2cl,Ccrl2,Epm2aip1,Gm590,Lrrc2,Lrrfip2,Ltf,Mlh1,Rtp3,Tdgf1,Tmie,Trank1,	12	111337496	45965	chr9:110877496-111337496	Als2cl,Ccrl2,Epm2aip1,Gm590,Lrrc2,Lrrfip2,Ltf,Mlh1,Rtp3,Tdgf1,Tmie,Trank1,	12	chr9:111337496-111937496	Dclk3,Stac,Trank1,	3
chr1	135751969	135754473	0.95843	0.69851	0	1	1	0	425.816	0	0	0	1.55768	135143423	-608546	chr1:134643423-135143423	Lgr6,Ppp1r12b,Ptpn7,Ptprv,Syt2,Ube2t,	6	chr1:135143423-135823423	Arl8a,Csrp1,Elf3,Gpr37l1,Ipo9,Lad1,Lmod1,Mir1231,Nav1,Phlda3,Ptpn7,Rnpep,Shisa4,Timm17a,Tnni1,	15	135823423	68950	chr1:135143423-135823423	Arl8a,Csrp1,Elf3,Gpr37l1,Ipo9,Lad1,Lmod1,Mir1231,Nav1,Phlda3,Ptpn7,Rnpep,Shisa4,Timm17a,Tnni1,	15	chr1:135823423-136523423	5730559C18Rik,9230116N13Rik,Ascl5,Cacna1s,Camsap2,Ddx59,Gm15850,Gpr25,Igfn1,Kif14,Kif21b,Lad1,Pkp1,Tmem9,Tnnt2,	15
chr5	129722809	129727228	0.95843	0.1016	0	1	1	545.391	82.817	55.4567	0	0	1.50923	129014125	-708684	chr5:128694125-129014125	Piwil1,Rimbp2,Stx2,	3	chr5:129014125-129884129	Adgrd1,Cct6a,Chchd2,Gbas,Mmp17,Mrps17,Phkg1,Psph,Ran,Sept14,Sfswap,Snora15,Sumf2,Zfp11,	14	129884129	156901	chr5:129014125-129884129	Adgrd1,Cct6a,Chchd2,Gbas,Mmp17,Mrps17,Phkg1,Psph,Ran,Sept14,Sfswap,Snora15,Sumf2,Zfp11,	14	chr5:129884129-130304130	Asl,Chchd2,Crcp,Gusb,Kctd7,Nupr1l,Rabgef1,Sbds,Tmem248,Tpst1,Tyw1,Vkorc1l1,Zbed5,	13
chr11	120774999	120778771	0.95843	0.66096	0	0	0	0	0	0	0	0	1.28891	120438686	-336313	chr11:119918686-120438686	0610009L18Rik,1810043H04Rik,2310003H01Rik,2810410L24Rik,Aatk,Actg1,Bahcc1,Baiap2,Cep131,Chmp6,Enthd2,Fscn2,Mir3065,Mir338,Mir5098,Mir6935,Nploc4,Slc38a10,	18	chr11:120438686-120818686	Alyref,Anapc11,Arhgdia,Arl16,Aspscr1,Cbr2,Ccdc137,Dcxr,Dus1l,Fam195b,Fasn,Gcgr,Gps1,Hgs,Lrrc45,Mafg,Mir6936,Mrpl12,Myadml2,Notum,Npb,Oxld1,P4hb,Pcyt2,Pde6g,Ppp1r27,Pycr1,Rac3,Rfng,Sirt7,Slc25a10,Stra13,Tspan10,	33	120818686	39915	chr11:120438686-120818686	Alyref,Anapc11,Arhgdia,Arl16,Aspscr1,Cbr2,Ccdc137,Dcxr,Dus1l,Fam195b,Fasn,Gcgr,Gps1,Hgs,Lrrc45,Mafg,Mir6936,Mrpl12,Myadml2,Notum,Npb,Oxld1,P4hb,Pcyt2,Pde6g,Ppp1r27,Pycr1,Rac3,Rfng,Sirt7,Slc25a10,Stra13,Tspan10,	33	chr11:120818686-121238686	BC017643,Ccdc57,Cd7,Csnk1d,Fasn,Hexdc,Narf,Ogfod3,Sectm1a,Sectm1b,Slc16a3,Tex19.1,Tex19.2,Uts2r,	14
chr5	125265635	125274609	0.95822	0.62893	0	0	1	529.512	315.361	265.184	176.241	0	1.77269	124779630	-486005	chr5:124309991-124549991	2810006K23Rik,Cdk2ap1,Mphosph9,Rilpl1,Rilpl2,Sbno1,Setd8,Snrnp35,Tmed2,	9	chr5:124779630-125499630	Aacs,Bri3bp,Ccdc92,Dhx37,Dnah10,Fam101a,Ncor2,Scarb1,Ubc,Zfp664,	10	125499630	225021	chr5:124779630-125499630	Aacs,Bri3bp,Ccdc92,Dhx37,Dnah10,Fam101a,Ncor2,Scarb1,Ubc,Zfp664,	10	chr5:125499630-126419630	Aacs,Tmem132b,	2
chr4	129275258	129277847	0.95822	0.55329	0	0	0	519.289	370.505	319.256	0	0	1.73487	129142756	-132502	chr4:128922756-129142756	Ak2,Azin2,Fndc5,Hpca,Rnf19b,Tmem54,	6	chr4:129142756-129642756	Bsdc1,C77080,Ccdc28b,Dcdc2b,Eif3i,Fam167b,Fam229a,Fndc5,Hdac1,Iqcc,Lck,Marcksl1,Mir8119,Rbbp4,S100pbp,Sync,Tmem234,Tssk3,Txlna,Yars,Zbtb8a,Zbtb8b,Zbtb8os,	23	129642756	364909	chr4:129142756-129642756	Bsdc1,C77080,Ccdc28b,Dcdc2b,Eif3i,Fam167b,Fam229a,Fndc5,Hdac1,Iqcc,Lck,Marcksl1,Mir8119,Rbbp4,S100pbp,Sync,Tmem234,Tssk3,Txlna,Yars,Zbtb8a,Zbtb8b,Zbtb8os,	23	chr4:129642756-130302756	1700003M07Rik,Adgrb2,Col16a1,E330017L17Rik,Gm853,Hcrtr1,Khdrbs1,Kpna6,Mir7016,Pef1,Ptp4a2,Serinc2,Tinagl1,Tmem39b,	14
chr10	79923899	79938692	0.95802	0.78244	0	1	1	593.013	225.032	226.317	292.525	0	1.84924	79837255	-86644	chr10:79657255-79837255	Bc1,Bsg,Cdc34,Fgf22,Fstl3,Gzmm,Hcn2,Madcam1,Misp,Palm,Polrmt,Prss57,Rnf126,Tpgs1,	14	chr10:79837255-80177255	1600002K03Rik,Abca7,Arid3a,Atp5d,Cfd,Cirbp,Cnn2,Dos,E130317F20Rik,Elane,Gpx4,Grin3b,Hmha1,Kiss1r,Lppr3,Med16,Midn,Mir6910,Polr2e,Prtn3,Ptbp1,R3hdm4,Sbno2,Stk11,Tmem259,Wdr18,	26	80177255	238563	chr10:79837255-80177255	1600002K03Rik,Abca7,Arid3a,Atp5d,Cfd,Cirbp,Cnn2,Dos,E130317F20Rik,Elane,Gpx4,Grin3b,Hmha1,Kiss1r,Lppr3,Med16,Midn,Mir6910,Polr2e,Prtn3,Ptbp1,R3hdm4,Sbno2,Stk11,Tmem259,Wdr18,	26	chr10:80177255-80697255	2310011J03Rik,Abhd17a,Adamtsl5,Adat3,Apc2,Atp8b3,Bc1,Btbd2,Csnk1g2,Dazap1,Efna2,Gamt,Klf16,Mbd3,Mex3d,Mir6911,Mir6912,Mknk2,Mob3a,Mum1,Ndufs7,Onecut3,Pcsk4,Plk5,Reep6,Rexo1,Rps15,Scamp4,Tcf3,Uqcr11,	30
chr5	117500390	117507460	0.95762	0.13915	0	1	1	275.098	185.84	179.724	234.324	0	1.5272	117489991	-10399	chr5:117229991-117489991	Ksr2,Pebp1,Rfc5,Taok3,Vsig10,Wsb2,	6	chr5:117489991-117969991	Ksr2,Nos1,	2	117969991	462531	chr5:117489991-117969991	Ksr2,Nos1,	2	chr5:117969991-118169991	Fbxo21,Fbxw8,Hrk,Tesc,	4
chr7	24598184	24602192	0.95741	0.41855	0	1	1	765.891	334.881	0	235.276	0	1.66668	24354981	-243203	chr7:23874981-24354981	Lypd5,Tescl,V1rd18,V1rd19,Vmn1r178,Vmn1r179,Vmn1r180,Vmn1r181,Vmn1r183,Zfp108,Zfp109,Zfp111,Zfp112,Zfp114,Zfp180,Zfp235,Zfp61,Zfp93,Zfp94,	19	chr7:24354981-24674981	Cadm4,Ethe1,Gm4598,Irgc1,Irgq,Kcnn4,Lypd3,Phldb3,Pinlyp,Plaur,Smg9,Tex101,Xrcc1,Zfp428,Zfp575,	15	24674981	72789	chr7:24354981-24674981	Cadm4,Ethe1,Gm4598,Irgc1,Irgq,Kcnn4,Lypd3,Phldb3,Pinlyp,Plaur,Smg9,Tex101,Xrcc1,Zfp428,Zfp575,	15	chr7:24674981-25014981	Arhgef1,Atp1a3,BC049730,Cd177,Cd79a,Ceacam10,Dmrtc2,Gm4763,Gm5893,Grik5,Lypd4,Mir7046,Mir7047,Rabac1,Rps19,	15
chr2	93195382	93206621	0.95741	0.39702	0	1	1	354.807	342.512	242.63	301.608	108.141	1.65592	92479843	-715539	chr2:91979843-92479843	1700029I15Rik,Creb3l1,Cry2,D930015M05Rik,Gyltl1b,Mapk8ip1,Mir1955,Mir7000,Pex16,Phf21a,Slc35c1,	11	chr2:92479843-93819843	4631405J19Rik,Alx4,Cd82,Chst1,Ext2,Gm10804,Gm13807,Mir7001,Mir7221,Mir7222,Prdm11,Syt13,Trp53i11,Tspan18,	14	93819843	613222	chr2:92479843-93819843	4631405J19Rik,Alx4,Cd82,Chst1,Ext2,Gm10804,Gm13807,Mir7001,Mir7221,Mir7222,Prdm11,Syt13,Trp53i11,Tspan18,	14	chr2:93819843-94439843	2810002D19Rik,4921507L20Rik,Accs,Accsl,Alkbh3,Api5,Ext2,Gm13889,Hsd17b12,Mir129-2,Mir129b,Mir670,Ttc17,	13
chr10	77129315	77132531	0.95701	0.78575	0	1	1	298.293	0	235.667	0	0	1.59989	76797255	-332060	chr10:76297255-76797255	1700094J05Rik,2610028H24Rik,4930483K19Rik,Col6a1,Col6a2,Dip2a,Ftcd,Lss,Mcm3ap,Pcbp3,Pcnt,Spatc1l,Ybey,	13	chr10:76797255-77897255	1700009J07Rik,Adarb1,Col18a1,Fam207a,Gm10024,Gm10100,Gm10142,Gm10272,Gm10318,Gm10787,Gm10941,Gm17769,Gm19402,Gm19668,Gm2696,Gm3238,Gm3285,Itgb2,Krtap10-10,Krtap10-4,Krtap12-1,Mir1930,Pcbp3,Pofut2,Pttg1ip,Slc19a1,Sumo3,Tspear,Ube2g2,	29	77897255	764724	chr10:76797255-77897255	1700009J07Rik,Adarb1,Col18a1,Fam207a,Gm10024,Gm10100,Gm10142,Gm10272,Gm10318,Gm10787,Gm10941,Gm17769,Gm19402,Gm19668,Gm2696,Gm3238,Gm3285,Itgb2,Krtap10-10,Krtap10-4,Krtap12-1,Mir1930,Pcbp3,Pofut2,Pttg1ip,Slc19a1,Sumo3,Tspear,Ube2g2,	29	chr10:77897255-78497255	1810043G02Rik,Agpat3,Aire,Cstb,D10Jhu81e,Dnmt3l,Icosl,Lrrc3,Mir6410,Mir6907,Mir6908,Mir7659,Pdxk,Pfkl,Pwp2,Rrp1,Trappc10,Trpm2,	18
chr1	86176928	86181865	0.9562	0.64384	0	1	1	943.888	0	0	0	0	1.52812	86043425	-133503	chr1:85447103-86043425	4933407L21Rik,9930111H07Rik,A630001G21Rik,Cab39,Gpr55,Itm2c,Mir8096,Sp100,Sp110,Sp140,Spata3,	11	chr1:86043425-86363425	2810459M11Rik,Armc9,B3gnt7,C130036L24Rik,Gm24148,Htr2b,Ncl,Psmd1,Snora75,Snord82,	10	86363425	181560	chr1:86043425-86363425	2810459M11Rik,Armc9,B3gnt7,C130036L24Rik,Gm24148,Htr2b,Ncl,Psmd1,Snora75,Snord82,	10	chr1:86363425-86603425	1700019O17Rik,C130036L24Rik,Cops7b,Nmur1,Pde6d,Ptma,	6
chr17	35992526	35999950	0.95579	0.76808	0	1	1	295.858	0	0	0	0	1.58983	35943055	-49471	chr17:35483055-35943055	2300002M23Rik,2310061I04Rik,4833427F10Rik,Atat1,Cchcr1,Cdsn,Ddr1,Dhx16,Dpcr1,Flot1,Gm9573,Gtf2h4,Ier3,Mdc1,Mir1894,Mrps18b,Nrm,Pou5f1,Ppp1r10,Ppp1r18,Psors1c2,Sfta2,Tcf19,Tubb5,Vars2,	25	chr17:35943055-36283055	2410017I17Rik,A930015D03Rik,Abcf1,C920025E04Rik,Gm11127,Gm6034,Gm6623,Gm7030,Gm8801,Gm8909,Gnl1,H2-Bl,H2-T10,H2-T22,H2-T23,H2-T24,H2-T3,H2-T9,Mir877,Prr3,Rpp21,Trim39,	22	36283055	283105	chr17:35943055-36283055	2410017I17Rik,A930015D03Rik,Abcf1,C920025E04Rik,Gm11127,Gm6034,Gm6623,Gm7030,Gm8801,Gm8909,Gnl1,H2-Bl,H2-T10,H2-T22,H2-T23,H2-T24,H2-T3,H2-T9,Mir877,Prr3,Rpp21,Trim39,	22	chr17:36283055-36823055	H2-M1,H2-M10.1,H2-M10.2,H2-M10.3,H2-M10.4,H2-M10.5,H2-M10.6,H2-M11,H2-M9,	9
chr11	117355276	117363974	0.95538	0.93539	0.12453	1	1	764.645	338.761	0	0	0	1.98534	116578686	-776590	chr11:115918686-116578686	Acox1,Cdk3-ps,Evpl,Exoc7,Fbf1,Foxj1,Galk1,Galr2,Gm7367,H3f3b,Itgb4,Mrpl38,Prpsap1,Qrich2,Recql5,Rnf157,Sap30bp,Sphk1,Srp68,Ten1,Trim47,Trim65,Ubald2,Ube2o,Unc13d,Unk,Wbp2,	27	chr11:116578686-117378686	1810032O08Rik,Aanat,BC018473,Cygb,Gm11744,Jmjd6,Mettl23,Mfsd11,Mgat5b,Mir6516,Mxra7,Rhbdf2,Sec14l1,Sept9,Snhg20,Snord1a,Snord1b,Snord1c,Srsf2,St6galnac1,St6galnac2,Ube2o,	22	117378686	14712	chr11:116578686-117378686	1810032O08Rik,Aanat,BC018473,Cygb,Gm11744,Jmjd6,Mettl23,Mfsd11,Mgat5b,Mir6516,Mxra7,Rhbdf2,Sec14l1,Sept9,Snhg20,Snord1a,Snord1b,Snord1c,Srsf2,St6galnac1,St6galnac2,Ube2o,	22	chr11:117378686-117858686	2900041M22Rik,6030468B19Rik,Afmid,Birc5,Gm11733,Syngr2,Tk1,Tmc6,Tmc8,Tnrc6c,	10
chr17	87042940	87048257	0.95498	0.64495	0	0	0	326.378	444.102	260.704	170.679	0	1.77746	86900660	-142280	chr17:86480660-86900660	Epas1,Prkce,	2	chr17:86900660-87280660	4833418N02Rik,Atp6v1e2,C330024C12Rik,Cript,Mcfd2,Pigf,Rhoq,Socs5,Tmem247,	9	87280660	232403	chr17:86900660-87280660	4833418N02Rik,Atp6v1e2,C330024C12Rik,Cript,Mcfd2,Pigf,Rhoq,Socs5,Tmem247,	9	chr17:87280660-87600660	1700011E24Rik,4833418N02Rik,Calm2,Ttc7,	4
chr1	75474686	75480488	0.95457	0.19823	0	1	1	0	302.108	0	13.365	0	1.30368	74773426	-701260	chr1:74513426-74773426	Bcs1l,Cyp27a1,Plcd4,Prkag3,Rnf25,Rqcd1,Stk36,Ttll4,Usp37,Wnt6,Zfp142,	11	chr1:74773426-75603425	A630095N17Rik,Abcb6,Ankzf1,Asic4,Atg9a,Ccdc108,Cdk5r2,Chpf,Cnppd1,Cryba2,Des,Dnajb2,Dnpep,Fam134a,Fev,Glb1l,Gm15179,Gmppa,Ihh,Inha,Mir375,Nhej1,Obsl1,Ptprn,Resp18,Slc23a3,Slc4a3,Speg,Stk11ip,Stk16,Tmem198,Tuba4a,Wnt10a,Wnt6,Zfand2b,	35	75603425	122937	chr1:74773426-75603425	A630095N17Rik,Abcb6,Ankzf1,Asic4,Atg9a,Ccdc108,Cdk5r2,Chpf,Cnppd1,Cryba2,Des,Dnajb2,Dnpep,Fam134a,Fev,Glb1l,Gm15179,Gmppa,Ihh,Inha,Mir375,Nhej1,Obsl1,Ptprn,Resp18,Slc23a3,Slc4a3,Speg,Stk11ip,Stk16,Tmem198,Tuba4a,Wnt10a,Wnt6,Zfand2b,	35	chr1:75603425-77943425	Epha4,Gm17751,Mir6343,Mir6352,	4
chr14	60768768	60774226	0.95214	0.38597	0	1	1	650.941	314.919	133.103	12.6029	0	1.64512	60501163	-267605	chr14:60041163-60501163	Amer2,Atp8a2,Mir719,Mtmr6,Nupl1,	5	chr14:60501163-61321163	1700109G14Rik,Arl11,C1qtnf9,Mipep,Sacs,Sgcg,Spata13,Tnfrsf19,	8	61321163	546937	chr14:60501163-61321163	1700109G14Rik,Arl11,C1qtnf9,Mipep,Sacs,Sgcg,Spata13,Tnfrsf19,	8	chr14:61321163-62481163	4930556J02Rik,Dleu2,Dleu7,Ebpl,Gucy1b2,Kcnrg,Kpna3,Mir15a,Mir16-1,Rnaseh2b,Spryd7,Trim13,	12
chr7	137476272	137480006	0.95194	0.48647	0	0	0	592.179	455.102	0	0	0	1.69518	137468317	-7955	chr7:136448317-137468317	9430038I01Rik,Ebf3,Glrx3,Gm10578,Gm12669,Gm6249,Mgmt,	7	chr7:137468317-138948317	4930543N07Rik,Bnip3,Glrx3,Jakmip3,Mapk1ip1,Ppp2r2d,Tcerg1l,	7	138948317	1468311	chr7:137468317-138948317	4930543N07Rik,Bnip3,Glrx3,Jakmip3,Mapk1ip1,Ppp2r2d,Tcerg1l,	7	chr7:138948317-139594101	Dpysl4,Inpp5a,Jakmip3,Lrrc27,Nkx6-2,Pwwp2b,Stk32c,	7
chr19	45027026	45034148	0.95194	0.27996	0	1	1	347.129	389.548	119.631	238.663	0	1.59192	44545510	-481516	chr19:44105510-44545510	Bloc1s2,Chuk,Cwf19l1,Mir5114,Pkd2l1,Scd1,Scd2,Scd3,Scd4,Sec31b,Wnt8b,	11	chr19:44545510-45065510	1700039E22Rik,4930414N06Rik,Fam178a,Hif1an,Lzts2,Mir6405,Mrpl43,Ndufb8,Pax2,Pdzd7,Peo1,Sec31b,Sema4g,Sfxn3,	14	45065510	31362	chr19:44545510-45065510	1700039E22Rik,4930414N06Rik,Fam178a,Hif1an,Lzts2,Mir6405,Mrpl43,Ndufb8,Pax2,Pdzd7,Peo1,Sec31b,Sema4g,Sfxn3,	14	chr19:45065510-45745510	4933429K18Rik,Btrc,Dpcd,Fbxw4,Fgf8,Kazald1,Lbx1,Poll,Tlx1,	9
chr19	44580646	44586166	0.95052	0.76643	0	0	0	804.456	356.871	321.976	186.968	68.6752	1.83373	44545510	-35136	chr19:44105510-44545510	Bloc1s2,Chuk,Cwf19l1,Mir5114,Pkd2l1,Scd1,Scd2,Scd3,Scd4,Sec31b,Wnt8b,	11	chr19:44545510-45065510	1700039E22Rik,4930414N06Rik,Fam178a,Hif1an,Lzts2,Mir6405,Mrpl43,Ndufb8,Pax2,Pdzd7,Peo1,Sec31b,Sema4g,Sfxn3,	14	45065510	479344	chr19:44545510-45065510	1700039E22Rik,4930414N06Rik,Fam178a,Hif1an,Lzts2,Mir6405,Mrpl43,Ndufb8,Pax2,Pdzd7,Peo1,Sec31b,Sema4g,Sfxn3,	14	chr19:45065510-45745510	4933429K18Rik,Btrc,Dpcd,Fbxw4,Fgf8,Kazald1,Lbx1,Poll,Tlx1,	9
chr8	70627852	70636229	0.95011	0.18885	0.07547	1	1	267.521	198.946	289.666	190.376	0	1.58227	70596101	-31751	chr8:70236101-70596101	2810428I15Rik,Cers1,Comp,Cope,Crlf1,Crtc1,Ddx49,Ell,Fkbp8,Gdf1,Homer3,Isyna1,Klhl26,Kxd1,Sugp2,Tmem59l,Uba52,Upf1,	18	chr8:70596101-70896101	2010320M18Rik,Arrdc2,Ccdc124,Gdf15,Gm3336,Ifi30,Il12rb1,Isyna1,Jund,Kcnn1,Lrrc25,Lsm4,Mast3,Mir7067,Mir7240,Mpv17l2,Pde4c,Pgpep1,Pik3r2,Rab3a,Rpl18a,Slc5a5,Snora68,Ssbp4,	24	70896101	259872	chr8:70596101-70896101	2010320M18Rik,Arrdc2,Ccdc124,Gdf15,Gm3336,Ifi30,Il12rb1,Isyna1,Jund,Kcnn1,Lrrc25,Lsm4,Mast3,Mir7067,Mir7240,Mpv17l2,Pde4c,Pgpep1,Pik3r2,Rab3a,Rpl18a,Slc5a5,Snora68,Ssbp4,	24	chr8:70896101-71376101	1700026F02Rik,Gm38415,Haus8,Map1s,Mir1969,Myo9b,Nr2f6,Ocel1,Rpl18a,Use1,	10
chr10	122050251	122053823	0.94971	0.62065	0	0	0	927.713	283.887	23.2994	97.7826	0	1.76004	121642944	-407307	chr10:121302944-121642944	D930020B18Rik,Gns,Rassf3,Tbc1d30,Tbk1,Xpot,	6	chr10:121642944-122102944	BC048403,D930020B18Rik,Gm9079,Srgap1,Tmem5,	5	122102944	49121	chr10:121642944-122102944	BC048403,D930020B18Rik,Gm9079,Srgap1,Tmem5,	5	chr10:122102944-122542944	Avpr1a,Gm4489,	2
chr17	26007635	26015173	0.9493	0.19658	0	1	1	337.163	0	0	0	0	1.29759	25823055	-184580	chr17:25283055-25823055	2810468N07Rik,Cacna1h,Ccdc78,Chtf18,Fam173a,Fbxl16,Gng13,Haghl,Lmf1,Metrn,Mir6966,Msln,Mslnl,Narfl,Prss28,Prss29,Prss34,Rpusd1,Sox8,Sstr5,Tekt4,Tpsab1,Tpsb2,Tpsg1,	24	chr17:25823055-26243055	0610011F06Rik,Arhgdig,Axin1,Capn15,Decr2,Fam195a,Gm10012,Itfg3,Jmjd8,Mir3082,Mrpl28,Nhlrc4,Nme4,Pdia2,Pigq,Rab11fip3,Rab40c,Rgs11,Rhbdl1,Rhot2,Stub1,Tmem8,Wdr24,Wdr90,Wfikkn1,	25	26243055	227882	chr17:25823055-26243055	0610011F06Rik,Arhgdig,Axin1,Capn15,Decr2,Fam195a,Gm10012,Itfg3,Jmjd8,Mir3082,Mrpl28,Nhlrc4,Nme4,Pdia2,Pigq,Rab11fip3,Rab40c,Rgs11,Rhbdl1,Rhot2,Stub1,Tmem8,Wdr24,Wdr90,Wfikkn1,	25	chr17:26243055-26923055	Atp6v0e,Bnip1,Crebrf,Dusp1,Ergic1,Gm27740,Gm27775,Itfg3,Kifc5b,Luc7l,Neurl1b,Nkx2-5,	12
chr2	167677507	167682689	0.9491	0.21038	0	0	0	585.653	0	0	0	0	1.30429	167514500	-163007	chr2:166914500-167514500	1500012F01Rik,B4galt5,Cse1l,Ddx27,Kcnb1,Ptgis,Rnf114,Slc9a8,Snord12,Spata2,Stau1,Znfx1,	12	chr2:167514500-168094500	A530013C23Rik,Cebpb,Fam65c,Pard6b,Ptpn1,Rnf114,Snai1,Tmem189,Ube2v1,	9	168094500	411811	chr2:167514500-168094500	A530013C23Rik,Cebpb,Fam65c,Pard6b,Ptpn1,Rnf114,Snai1,Tmem189,Ube2v1,	9	chr2:168094500-169014500	1700017J07Rik,Adnp,Atp9a,Dpm1,E130018N17Rik,Kcng1,Mir7004,Mocs3,Nfatc2,Pard6b,Sall4,Zfp64,	12
chr15	101981939	101989946	0.94808	0.87245	0	0	0	415.471	404.729	272.613	268.546	0	1.8843	101309569	-672370	chr15:100749569-101309569	6030408B16Rik,A330009N23Rik,AU021063,Acvr1b,Acvrl1,Ankrd33,Atg101,Fignl2,Grasp,Mir6962,Nr4a1,Scn8a,Slc4a8,	13	chr15:101309569-102089569	1700011A15Rik,4732456N10Rik,5430421N21Rik,Eif4b,Gm5414,Gm5476,Gm5477,Gm5478,Gm6042,Krt1,Krt18,Krt2,Krt4,Krt5,Krt6a,Krt6b,Krt7,Krt71,Krt72,Krt73,Krt74,Krt75,Krt76,Krt77,Krt78,Krt79,Krt8,Krt80,Krt81,Krt82,Krt83,Krt84,Krt85,Krt86,Mir1941,	35	102089569	99623	chr15:101309569-102089569	1700011A15Rik,4732456N10Rik,5430421N21Rik,Eif4b,Gm5414,Gm5476,Gm5477,Gm5478,Gm6042,Krt1,Krt18,Krt2,Krt4,Krt5,Krt6a,Krt6b,Krt7,Krt71,Krt72,Krt73,Krt74,Krt75,Krt76,Krt77,Krt78,Krt79,Krt8,Krt80,Krt81,Krt82,Krt83,Krt84,Krt85,Krt86,Mir1941,	35	chr15:102089569-102509569	Aaas,Amhr2,Csad,Eif4b,Espl1,Igfbp6,Itgb7,Map3k12,Mfsd5,Myg1,Pcbp2,Pfdn5,Prr13,Rarg,Soat2,Sp1,Sp7,Spryd3,Tns2,Zfp740,	20
chr4	126320146	126324332	0.94808	0.15627	0.05283	1	1	668.944	335.017	238.36	0	114.527	1.55263	126322756	0	chr4:126062756-126322756	Adprhl2,Col8a2,Eva1b,Lsm10,Map7d1,Oscp1,Sh3d21,Stk40,Tekt2,Thrap3,Trappc3,	11	chr4:126322756-126542756	Ago1,Ago3,Ago4,Tekt2,	4	126322756	0	chr4:126062756-126322756	Adprhl2,Col8a2,Eva1b,Lsm10,Map7d1,Oscp1,Sh3d21,Stk40,Tekt2,Thrap3,Trappc3,	11	chr4:126322756-126542756	Ago1,Ago3,Ago4,Tekt2,	4
chr2	32484609	32489798	0.94808	0.62452	0	0	1	0	112.414	0	60.1517	0	1.51034	32304480	-180129	chr2:31904480-32304480	Aif1l,Fam78a,Golga2,Lamc3,Mir7674,Nup214,Pomt1,Ppapdc3,Prrc2b,Swi5,Uck1,	11	chr2:32304480-32604480	1110008P14Rik,Ciz1,Dnm1,Dpm2,Fam102a,Gm23363,Golga2,Lcn2,Mir199b,Naif1,Pip5kl1,Ptges2,Slc25a25,St6galnac4,St6galnac6,	15	32604480	114682	chr2:32304480-32604480	1110008P14Rik,Ciz1,Dnm1,Dpm2,Fam102a,Gm23363,Golga2,Lcn2,Mir199b,Naif1,Pip5kl1,Ptges2,Slc25a25,St6galnac4,St6galnac6,	15	chr2:32604480-32984480	1700019L03Rik,6330409D20Rik,Ak1,Cdk9,Eng,Fam129b,Fpgs,Lrsam1,Mir2861,Mir3960,Mir8093,Ptrh1,Rpl12,Sh2d3c,Slc2a8,Snora65,Snord14a,St6galnac6,Stxbp1,Tor2a,Ttc16,	21
chr13	53425243	53428648	0.94808	0.14136	0	1	1	0	0	0	0	0	1.01876	53404631	-20612	chr13:52644631-53404631	Auh,BB123696,Gm2762,Nfil3,Ror2,Sptlc1,Syk,	7	chr13:53404631-53764631	4930555G21Rik,9530014B07Rik,Gm2762,Msx2,	4	53764631	335983	chr13:53404631-53764631	4930555G21Rik,9530014B07Rik,Gm2762,Msx2,	4	chr13:53764631-54064631	Drd1,	1
chr11	100278704	100286184	0.94748	0.59856	0.16604	0	1	431.133	330.52	0	126.144	0	1.82978	99298686	-980018	chr11:98918686-99298686	Ccr7,Cdc6,Gjd3,Igfbp4,Krt222,Krt24,Rara,Smarce1,Tns4,Top2a,	10	chr11:99298686-100318686	2300003K06Rik,Gm11554,Gm11559,Gm11562,Gm11563,Gm11564,Gm11565,Gm11567,Gm11568,Gm11569,Gm11595,Gm11596,Gm11937,Gm11938,Krt10,Krt12,Krt13,Krt14,Krt15,Krt16,Krt17,Krt19,Krt20,Krt23,Krt25,Krt26,Krt27,Krt28,Krt31,Krt32,Krt33a,Krt33b,Krt34,Krt35,Krt36,Krt39,Krt40,Krt42,Krt9,Krtap1-3,Krtap1-4,Krtap1-5,Krtap16-1,Krtap17-1,Krtap2-4,Krtap3-1,Krtap3-2,Krtap3-3,Krtap31-1,Krtap31-2,Krtap4-1,Krtap4-13,Krtap4-1…	61	100318686	32502	chr11:99298686-100318686	2300003K06Rik,Gm11554,Gm11559,Gm11562,Gm11563,Gm11564,Gm11565,Gm11567,Gm11568,Gm11569,Gm11595,Gm11596,Gm11937,Gm11938,Krt10,Krt12,Krt13,Krt14,Krt15,Krt16,Krt17,Krt19,Krt20,Krt23,Krt25,Krt26,Krt27,Krt28,Krt31,Krt32,Krt33a,Krt33b,Krt34,Krt35,Krt36,Krt39,Krt40,Krt42,Krt9,Krtap1-3,Krtap1-4,Krtap1-5,Krtap16-1,Krtap17-1,Krtap2-4,Krtap3-1,Krtap3-2,Krtap3-3,Krtap31-1,Krtap31-2,Krtap4-1,Krtap4-13,Krtap4-1…	61	chr11:100318686-100718686	Acly,Cnp,Dhx58,Dnajc7,Eif1,Fkbp10,Gast,Hap1,Hspb9,Jup,Kat2a,Klhl10,Klhl11,Mir7116,Nkiras2,Nt5c3b,P3h4,Rab5c,Ttc25,Zfp385c,	20
chr12	112548408	112557660	0.94727	0.71287	0	0	0	453.846	230.542	42.1157	209.142	0	1.8037	111881789	-666619	chr12:111501789-111881789	2810029C07Rik,Apopt1,Bag5,Ckb,Eif5,Klc1,Mark3,Ppp1r13b,Snora28,Trmt61a,Xrcc3,Zfyve21,	12	chr12:111881789-112721789	2010107E04Rik,5033406O09Rik,A530016L24Rik,A730018C14Rik,Adssl1,Akt1,Aspg,B020018J22Rik,Inf2,Kif26a,Mir203,Mir3073a,Mir3073b,Mir6939,Ppp1r13b,Rd3l,Siva1,Tdrd9,Tmem179,Zbtb42,	20	112721789	164129	chr12:111881789-112721789	2010107E04Rik,5033406O09Rik,A530016L24Rik,A730018C14Rik,Adssl1,Akt1,Aspg,B020018J22Rik,Inf2,Kif26a,Mir203,Mir3073a,Mir3073b,Mir6939,Ppp1r13b,Rd3l,Siva1,Tdrd9,Tmem179,Zbtb42,	20	chr12:112721789-113201789	4930427A07Rik,BC022687,Brf1,Btbd6,Cdca4,Cep170b,Crip1,Crip2,Gpr132,Jag2,Mir6940,Mir6941,Mta1,Nudt14,Pacs2,Pld4,Tex22,Tmem121,	18
chr6	90603793	90610129	0.94687	0.12314	0	1	1	0	0	0	0	0	1.00844	90610006	0	chr6:89650006-90610006	Aldh1l1,BC048671,Ccdc37,Chst13,Klf15,Slc41a3,Txnrd3,Uroc1,V1ra8,Vmn1r40,Vmn1r41,Vmn1r42,Vmn1r43,Vmn1r44,Vmn1r45,Vmn1r46,Vmn1r47,Vmn1r48,Vmn1r49,Vmn1r50,Vmn1r51,Vmn1r52,Vmn1r53,Vmn1r54,Zxdc,	25	chr6:90610006-91150006	Iqsec1,Nup210,Slc41a3,	3	90610006	0	chr6:89650006-90610006	Aldh1l1,BC048671,Ccdc37,Chst13,Klf15,Slc41a3,Txnrd3,Uroc1,V1ra8,Vmn1r40,Vmn1r41,Vmn1r42,Vmn1r43,Vmn1r44,Vmn1r45,Vmn1r46,Vmn1r47,Vmn1r48,Vmn1r49,Vmn1r50,Vmn1r51,Vmn1r52,Vmn1r53,Vmn1r54,Zxdc,	25	chr6:90610006-91150006	Iqsec1,Nup210,Slc41a3,	3
chr11	94547098	94551163	0.94666	0.23357	0.17736	1	1	0	310.92	101.575	163.786	0	1.40213	93878686	-668412	chr11:92998686-93878686	Car10,Utp18,	2	chr11:93878686-94578686	Abcc3,Acsf2,Ankrd40,Cacna1g,Chad,Epn3,Luc7l3,Mbtd1,Mycbpap,Nme1,Nme2,Rsad1,Spag9,Spata20,Tob1,Utp18,Wfikkn2,	17	94578686	27523	chr11:93878686-94578686	Abcc3,Acsf2,Ankrd40,Cacna1g,Chad,Epn3,Luc7l3,Mbtd1,Mycbpap,Nme1,Nme2,Rsad1,Spag9,Spata20,Tob1,Utp18,Wfikkn2,	17	chr11:94578686-94958686	Acsf2,Col1a1,Eme1,Gm11541,Gm11544,Gm11545,Lrrc59,Mrpl27,Tmem92,Xylt2,	10
chr17	45660683	45665949	0.94666	0.13473	0	1	1	0	391.393	0	0	0	1.26402	45383051	-277632	chr17:44263051-45383051	4930564C03Rik,Clic5,Runx2,Supt3,	4	chr17:45383051-45683051	Aars2,B230354K17Rik,Capn11,Cdc5l,Gm7325,Hsp90ab1,Nfkbie,Slc29a1,Slc35b2,Spats1,Tcte1,Tmem151b,Tmem63b,	13	45683051	17102	chr17:45383051-45683051	Aars2,B230354K17Rik,Capn11,Cdc5l,Gm7325,Hsp90ab1,Nfkbie,Slc29a1,Slc35b2,Spats1,Tcte1,Tmem151b,Tmem63b,	13	chr17:45683051-46163051	1600014C23Rik,Gtpbp2,Mad2l1bp,Mrpl14,Mrps18a,Rsph9,Tmem63b,Vegfa,	8
chr11	83439270	83445837	0.94646	0.28382	0	1	1	381.841	325.78	298.344	211.883	175.787	1.58837	83426498	-12772	chr11:83246498-83426498	AA465934,AI450353,Ap2b1,Gas2l2,Pex12,Rasl10b,Slfn14,Snord7,	8	chr11:83426498-83786498	1700020L24Rik,Ccl3,Ccl4,Ccl5,Ccl6,Ccl9,E230016K23Rik,Gas2l2,Heatr6,Heatr9,Mmp28,Taf15,Wfdc17,Wfdc18,Wfdc21,	15	83786498	340661	chr11:83426498-83786498	1700020L24Rik,Ccl3,Ccl4,Ccl5,Ccl6,Ccl9,E230016K23Rik,Gas2l2,Heatr6,Heatr9,Mmp28,Taf15,Wfdc17,Wfdc18,Wfdc21,	15	chr11:83786498-84166498	Ddx52,Dusp14,Gm11437,Hnf1b,Synrg,Tada2a,	6
chr2	180744681	180747415	0.94606	0.57979	0	0	0	724.778	333.216	0	0	0	1.73595	180265295	-479386	chr2:179885295-180265295	4921531C22Rik,Adrm1,Cables2,Cdh4,Hrh3,Lama5,Lsm14b,Mir3091,Mir7005,Mtg2,Osbpl2,Psma7,Rps21,Ss18l1,Taf4a,	15	chr2:180265295-180785295	B230312C02Rik,Bhlhe23,Cables2,Col9a3,Dido1,Gata5,Gata5os,Gid8,Gm6307,Mir133a-2,Mir1a-1,Mrgbp,Ntsr1,Ogfr,Rbbp8nl,Slc17a9,Slco4a1,Tcfl5,	18	180785295	37880	chr2:180265295-180785295	B230312C02Rik,Bhlhe23,Cables2,Col9a3,Dido1,Gata5,Gata5os,Gid8,Gm6307,Mir133a-2,Mir1a-1,Mrgbp,Ntsr1,Ogfr,Rbbp8nl,Slc17a9,Slco4a1,Tcfl5,	18	chr2:180785295-181145295	Arfgap1,Birc7,Chrna4,Col20a1,Kcnq2,Mir124a-3,Nkain4,Ythdf1,	8
chr6	50935064	50941586	0.94585	0.61403	0	0	0	642.935	632.054	303.774	290.529	575.598	1.75286	50610001	-325063	chr6:49430001-50610001	4921507P07Rik,5430402O13Rik,Cycs,Dfna5,Mir6371,Mpp6,Npy,Osbpl3,Stk31,	9	chr6:50610001-51170001	C530044C16Rik,Npvf,	2	51170001	228415	chr6:50610001-51170001	C530044C16Rik,Npvf,	2	chr6:51170001-52250001	Cbx3,Gm6559,Halr1,Hnrnpa2b1,Hotairm1,Hoxa1,Hoxa10,Hoxa11,Hoxa11os,Hoxa2,Hoxa3,Hoxa4,Hoxa5,Hoxa6,Hoxa7,Hoxa9,Hoxaas2,Hoxaas3,Mir148a,Mir196b,Mira,Nfe2l3,Skap2,Snx10,	24
chr4	106526672	106531831	0.94524	0.63335	0.1283	0	0	598.433	343.707	182.789	194.628	0	1.82607	106227395	-299277	chr4:104907395-106227395	1700024P16Rik,Ppap2b,Prkaa2,	3	chr4:106227395-106587395	Bsnd,Dhcr24,Pcsk9,Usp24,	4	106587395	55564	chr4:106227395-106587395	Bsnd,Dhcr24,Pcsk9,Usp24,	4	chr4:106587395-107887395	Acot11,BC055111,Cdcp2,Cyb5rl,Dhcr24,Dio1,Dmrtb1,Fam151a,Glis1,Hspb11,Ldlrad1,Lrp8,Lrrc42,Magoh,Mroh7,Mrpl37,Ndc1,Pars2,Ssbp3,Tceanc2,Tmem59,Ttc22,Ttc4,Yipf1,	24
chr10	24620218	24626360	0.94342	0.3915	0	0	0	291.436	408.386	298.52	181.988	0	1.63917	24320194	-300024	chr10:23780194-24320194	Moxd1,Rps12,Slc18b1,Snora33,Snord100,Stx7,Taar1,Taar2,Taar3,Taar4,Taar5,Taar6,Taar7a,Taar7b,Taar7d,Taar7e,Taar7f,Taar8a,Taar8b,Taar8c,Taar9,Vnn1,Vnn3,	23	chr10:24320194-24720194	Ctgf,Enpp1,	2	24720194	93834	chr10:24320194-24720194	Ctgf,Enpp1,	2	chr10:24720194-25240194	Akap7,Arg1,Enpp3,Med23,Mir6905,	5
chr19	5565678	5573782	0.94322	0.27223	0.13208	1	1	406.851	177.669	135.474	203.323	0	1.64538	5460000	-105678	chr19:5040000-5460000	4930481A15Rik,AI837181,B4gat1,Banf1,Brms1,Catsper1,Ccdc85b,Cd248,Cnih2,Cst6,D330050I16Rik,Drap1,Eif1ad,Fosl1,Gal3st3,Klc2,Pacs1,Rab1b,Rin1,Sart1,Sf3b2,Tmem151a,Yif1a,	23	chr19:5460000-6400000	1700020D05Rik,1700123I01Rik,Ap5b1,Arl2,Atg2a,BC048609,Batf2,Capn1,Cdc42bpg,Cdc42ep2,Cdca5,Cfl1,Ctsw,Dpf2,Efemp2,Ehbp1l1,Ehd1,Fam89b,Fau,Fibp,Frmd8,Gm10814,Gpha2,Kat5,Kcnk7,Ltbp3,Malat1,Map3k11,Map4k2,Men1,Mir192,Mir194-2,Mir6987,Mir6988,Mrpl49,Mus81,Naaladl1,Neat1,Ovol1,Pcnxl3,Pola2,Ppp2r5b,Pygm,Rela,Rnaseh2c,Sac3d1,Scyl1,Sf1,Sipa1,Slc22a20,Slc25a45,Snx15,Snx32,Sssca1,Syvn1,Tigd3,Tm7sf2,Vps51,Zfp…	60	6400000	826218	chr19:5460000-6400000	1700020D05Rik,1700123I01Rik,Ap5b1,Arl2,Atg2a,BC048609,Batf2,Capn1,Cdc42bpg,Cdc42ep2,Cdca5,Cfl1,Ctsw,Dpf2,Efemp2,Ehbp1l1,Ehd1,Fam89b,Fau,Fibp,Frmd8,Gm10814,Gpha2,Kat5,Kcnk7,Ltbp3,Malat1,Map3k11,Map4k2,Men1,Mir192,Mir194-2,Mir6987,Mir6988,Mrpl49,Mus81,Naaladl1,Neat1,Ovol1,Pcnxl3,Pola2,Ppp2r5b,Pygm,Rela,Rnaseh2c,Sac3d1,Scyl1,Sf1,Sipa1,Slc22a20,Slc25a45,Snx15,Snx32,Sssca1,Syvn1,Tigd3,Tm7sf2,Vps51,Zfp…	60	chr19:6400000-6688105	Nrxn2,Rasgrp2,Slc22a12,	3
chr5	35359779	35364848	0.94322	0.28548	0	1	1	698.87	279.68	182.293	101.338	0	1.58596	35137351	-222428	chr5:34677351-35137351	Dok7,Grk4,Hgfac,Htt,Lrpap1,Mir3097,Mir467g,Msantd1,Rgs12,	9	chr5:35137351-35537351	4930478P22Rik,Adra2c,Cpz,Hmx1,	4	35537351	172503	chr5:35137351-35537351	4930478P22Rik,Adra2c,Cpz,Hmx1,	4	chr5:35537351-35997351	4931431C16Rik,Ablim2,Acox3,Afap1,Htra3,Sh3tc1,Trmt44,	7
chr8	120314807	120330386	0.94301	0.27499	0	0	1	318.714	147.58	0	0	0	1.58051	120156100	-158707	chr8:119736100-120156100	6430548M08Rik,Atp2c2,Cotl1,Crispld2,Klhl36,Tldc1,Usp10,Zdhhc7,	8	chr8:120156100-120656100	1190005I06Rik,6430548M08Rik,A330074K22Rik,Emc8,Emc8-1190005i06rik,Fam92b,Gins2,Gse1,Mir7687,	9	120656100	325714	chr8:120156100-120656100	1190005I06Rik,6430548M08Rik,A330074K22Rik,Emc8,Emc8-1190005i06rik,Fam92b,Gins2,Gse1,Mir7687,	9	chr8:120656100-121116100	Cox4i1,Emc8,Emc8-1190005i06rik,Fendrr,Foxf1,Irf8,Mthfsd,	7
chr2	39372367	39374459	0.94301	0.83269	0	0	0	0	0	0	0	0	1.35936	39004480	-367887	chr2:37804480-39004480	Dennd1a,Lhx2,Mir181a-2,Mir181b-2,Nek6,Nr5a1,Nr6a1,Olfml2a,Psmb7,Rpl35,Wdr38,	11	chr2:39004480-39384480	Arpc5l,Gm16523,Golga1,Ppp6c,Rpl35,Scai,	6	39384480	10021	chr2:39004480-39384480	Arpc5l,Gm16523,Golga1,Ppp6c,Rpl35,Scai,	6	chr2:39384480-41104480	Lrp1b,	1
chr7	135734149	135738121	0.9422	0.1524	0	0	0	419.582	216.427	161.952	51.0203	0	1.5184	135668317	-65832	chr7:133788317-135668317	1700120G07Rik,5830432E09Rik,Adam12,Clrn3,D7Ertd443e,Dock1,Fam196a,Fank1,Foxi2,Mir1962,Nps,Ptpre,	12	chr7:135668317-136448317	C030029H02Rik,C230079O03Rik,Mki67,Ptpre,	4	136448317	710196	chr7:135668317-136448317	C030029H02Rik,C230079O03Rik,Mki67,Ptpre,	4	chr7:136448317-137468317	9430038I01Rik,Ebf3,Glrx3,Gm10578,Gm12669,Gm6249,Mgmt,	7
chr11	100890122	100895634	0.94139	0.80342	0	1	1	706.146	585.538	0	0	0	1.8431	100718686	-171436	chr11:100318686-100718686	Acly,Cnp,Dhx58,Dnajc7,Eif1,Fkbp10,Gast,Hap1,Hspb9,Jup,Kat2a,Klhl10,Klhl11,Mir7116,Nkiras2,Nt5c3b,P3h4,Rab5c,Ttc25,Zfp385c,	20	chr11:100718686-101078686	Atp6v0a1,Ghdc,Hcrt,Hsd17b1,Kcnh4,Mir6928,Naglu,Ptrf,Rab5c,Stat3,Stat5a,Stat5b,	12	101078686	183052	chr11:100718686-101078686	Atp6v0a1,Ghdc,Hcrt,Hsd17b1,Kcnh4,Mir6928,Naglu,Ptrf,Rab5c,Stat3,Stat5a,Stat5b,	12	chr11:101078686-101558686	Aarsd1,Aoc2,Aoc3,Becn1,Brca1,Ccr10,Cntd1,Cntnap1,Coa3,Coasy,Ezh1,Fam134c,G6pc,Hsd17b1,Ifi35,Mir6929,Mlx,Nbr1,Plekhh3,Psmc3ip,Psme3,Ptges3l,Ramp2,Rnd2,Rpl27,Rundc1,Tubg1,Tubg2,Vat1,Vps25,Wnk4,	31
chr8	45934021	45936883	0.94099	0.88183	0	1	1	0	0	0	0	49.0159	1.3819	45314646	-619375	chr8:43154646-45314646	AY512931,Adam26a,Adam26b,Adam34,Cyp4v3,F11,Fat1,Gm5346,Gm5347,Gm6329,Klkb1,Mtnr1a,Triml2,Zfp42,	14	chr8:45314646-46134646	1700029J07Rik,Ankrd37,Ccdc110,Cyp4v3,Fam149a,Lrp2bp,Pdlim3,Snx25,Sorbs2,Sorbs2os,Tlr3,Ufsp2,	12	46134646	197763	chr8:45314646-46134646	1700029J07Rik,Ankrd37,Ccdc110,Cyp4v3,Fam149a,Lrp2bp,Pdlim3,Snx25,Sorbs2,Sorbs2os,Tlr3,Ufsp2,	12	chr8:46134646-46634646	Acsl1,Casp3,Cenpu,Cfap97,Helt,Primpol,Slc25a4,	7
chr15	96935311	96938585	0.93936	0.53727	0	0	0	683.244	331.566	192.564	239.553	0	1.70799	96449569	-485742	chr15:95649569-96449569	2610037D02Rik,4833422M21Rik,Ano6,Arid2,D030018L15Rik,Dbx2,E330033B04Rik,Gm4371,Gm6961,Scaf11,	10	chr15:96449569-97189569	Scaf11,Slc38a1,Slc38a2,Slc38a4,	4	97189569	250984	chr15:96449569-97189569	Scaf11,Slc38a1,Slc38a2,Slc38a4,	4	chr15:97189569-97709569	Amigo2,Pced1b,Rpap3,	3
chr10	62181295	62185279	0.93896	0.6074	0	0	0	0	322.729	261.026	262.403	0	1.49266	61717252	-464043	chr10:61137252-61717252	1700022H01Rik,Adamts14,Aifm2,Eif4ebp2,Lrrc20,Nodal,Npffr1,Pald1,Ppa1,Prf1,Sar1a,Sgpl1,Tbata,Tysnd1,	14	chr10:61717252-62257252	2010107G23Rik,Aifm2,Col13a1,H2afy2,Mir5108,Mir7662,Neurog3,Tacr2,Tspan15,	9	62257252	71973	chr10:61717252-62257252	2010107G23Rik,Aifm2,Col13a1,H2afy2,Mir5108,Mir7662,Neurog3,Tacr2,Tspan15,	9	chr10:62257252-62697252	4930507D05Rik,Ddx21,Ddx50,Hk1,Hk1os,Hkdc1,Kif1bp,Mir7215,Srgn,Stox1,Supv3l1,Tacr2,Vps26a,	13
chr15	79241861	79244795	0.93855	0.64274	0	1	1	282.937	51.274	170.796	53.2965	0	1.75992	79189570	-52291	chr15:78889570-79189570	1700088E04Rik,Ankrd54,Eif3l,Galr3,Gcat,Gga1,Gm10863,Gm10865,H1f0,Lgals1,Micall1,Mir6955,Mir6956,Nol12,Pdxp,Polr2f,Sh3bp1,Sox10,Triobp,	19	chr15:79189570-79689570	Baiap2l2,Cby1,Csnk1e,Ddx17,Dmc1,Fam227a,Gm10863,Josd1,Kcnj4,Kdelr3,Maff,Mir1943,Pick1,Pla2g6,Slc16a8,Tmem184b,Tomm22,	17	79689570	444775	chr15:79189570-79689570	Baiap2l2,Cby1,Csnk1e,Ddx17,Dmc1,Fam227a,Gm10863,Josd1,Kcnj4,Kdelr3,Maff,Mir1943,Pick1,Pla2g6,Slc16a8,Tmem184b,Tomm22,	17	chr15:79689570-80089570	Apobec3,Cbx6,Cbx7,D730005E14Rik,Dnal4,Gm16576,Gtpbp1,Mir7213,Npcd,Nptxr,Pdgfb,Rpl3,Snord43,Snord83b,Sun2,	15
chr9	72529393	72533735	0.93754	0.37824	0	1	1	636.049	526.061	350.052	169.669	0	1.62666	72432193	-97200	chr9:71632193-72432193	Cgnl1,Mir378a,Tcf12,Zfp280d,	4	chr9:72432193-72672193	4930509E16Rik,Mns1,Nedd4,Rfx7,Tex9,	5	72672193	138458	chr9:72432193-72672193	4930509E16Rik,Mns1,Nedd4,Rfx7,Tex9,	5	chr9:72672193-72952193	Nedd4,Prtg,Pygo1,	3
chr7	45799669	45803944	0.93713	0.66151	0	1	1	307.021	0	322.069	0	0	1.51788	45704630	-95039	chr7:45044630-45704630	0610005C13Rik,1700039E15Rik,Aldh16a1,Bax,Bcat2,Car11,Ccdc155,Cd37,Dhdh,Dkkl1,Fcgrt,Fgf21,Flt3l,Ftl1,Fut1,Fut2,Gfy,Gys1,Hrc,Hsd17b14,Izumo1,Kcna7,Lhb,Lin7b,Mamstr,Mir150,Mir5121,Mir7055,Mtag2,Nosip,Ntf5,Ntn5,Nucb1,Pih1d1,Plekha4,Ppfia3,Ppp1r15a,Prr12,Prrg2,Pth2,Rasip1,Rcn3,Rpl13a,Rpl14-ps1,Rps11,Ruvbl2,Sec1,Slc17a7,Snord32a,Snord33,Snord34,Snord35a,Snord35b,Snrnp70,Tead2,Trpm4,Tulp2,	57	chr7:45704630-46064630	Abcc6,Car11,Ccdc114,Cyth2,Dbp,Emp3,Fam83e,Grin2d,Grwd1,Kcnj14,Kdelr1,Lmtk3,Nomo1,Rpl18,Spaca4,Sphk2,Sult2b1,Syngr4,Tmem143,	19	46064630	260686	chr7:45704630-46064630	Abcc6,Car11,Ccdc114,Cyth2,Dbp,Emp3,Fam83e,Grin2d,Grwd1,Kcnj14,Kdelr1,Lmtk3,Nomo1,Rpl18,Spaca4,Sphk2,Sult2b1,Syngr4,Tmem143,	19	chr7:46064630-46624630	Abcc8,Kcnc1,Kcnj11,Munc,Myod1,Nomo1,Otog,Sergef,Ush1c,	9
chr13	45030246	45032568	0.93713	0.6074	0	0	0	0	652.455	581.112	0	0	1.49083	45004631	-25615	chr13:43564631-45004631	1700029N11Rik,A330076C08Rik,Cd83,Dtnbp1,Gm20751,Gm5083,Jarid2,Rnf182,	8	chr13:45004631-45504631	Mylip,	1	45504631	472063	chr13:45004631-45504631	Mylip,	1	chr13:45504631-46224631	Atxn1,Gmpr,	2
chr12	86793519	86800160	0.93632	0.91055	0	0	0	410.86	360.663	381.453	300.868	0	1.89159	86659050	-134469	chr12:85839050-86659050	Esrrb,Gm805,Gpatch2l,Ift43,Tgfb3,Ttll5,	6	chr12:86659050-87079050	Angel1,Cipc,Irf2bpl,Lrrc74a,Tmem63c,Vash1,Zdhhc22,	7	87079050	278890	chr12:86659050-87079050	Angel1,Cipc,Irf2bpl,Lrrc74a,Tmem63c,Vash1,Zdhhc22,	7	chr12:87079050-87479050	Ahsa1,Alkbh1,Gstz1,Ism2,Mir3068,Ngb,Noxred1,Nrp,Pomt2,Samd15,Slirp,Snw1,Sptlc2,Tmed8,Tmem63c,Vipas39,	16
chr15	99593577	99598845	0.93592	0.6466	0	1	1	361.175	371.461	301.852	0	0	1.75922	99409569	-184008	chr15:99049569-99409569	1700120C14Rik,C1ql4,Dnajc22,Fam186b,Fmnl3,Kcnh3,Mcrs1,Mir6960,Prpf40b,Prph,Spats2,Tmbim6,Troap,	13	chr15:99409569-99969569	1700030F18Rik,Aqp2,Aqp5,Aqp6,Asic1,Bcdin3d,Cers5,Cox14,Faim2,Gpd1,Lima1,Nckap5l,Racgap1,Smarcd1,Tmbim6,	15	99969569	370724	chr15:99409569-99969569	1700030F18Rik,Aqp2,Aqp5,Aqp6,Asic1,Bcdin3d,Cers5,Cox14,Faim2,Gpd1,Lima1,Nckap5l,Racgap1,Smarcd1,Tmbim6,	15	chr15:99969569-100449569	2310068J16Rik,Atf1,Dip2b,Gm5475,Higd1c,Larp4,Methig1,Mettl7a1,Mettl7a2,Mettl7a3,Mir3473a,Slc11a2,Tmprss12,	13
chr2	167069582	167074135	0.93592	0.6444	0	0	0	573.46	0	0	0	0	1.50812	166914500	-155082	chr2:166574500-166914500	Arfgef2,Cse1l,Mir6364,Prex1,Trp53rk,	5	chr2:166914500-167514500	1500012F01Rik,B4galt5,Cse1l,Ddx27,Kcnb1,Ptgis,Rnf114,Slc9a8,Snord12,Spata2,Stau1,Znfx1,	12	167514500	440365	chr2:166914500-167514500	1500012F01Rik,B4galt5,Cse1l,Ddx27,Kcnb1,Ptgis,Rnf114,Slc9a8,Snord12,Spata2,Stau1,Znfx1,	12	chr2:167514500-168094500	A530013C23Rik,Cebpb,Fam65c,Pard6b,Ptpn1,Rnf114,Snai1,Tmem189,Ube2v1,	9
chr9	30479302	30483269	0.93571	0.87852	0	0	0	674.646	563.07	539.196	365.84	360.567	1.87497	30412415	-66887	chr9:29652415-30412415	Ntm,	1	chr9:30412415-31092415	Adamts15,Adamts8,Snx19,St14,Zbtb44,	5	31092415	609146	chr9:30412415-31092415	Adamts15,Adamts8,Snx19,St14,Zbtb44,	5	chr9:31092415-31552415	Aplp2,Gm7244,Nfrkb,Prdm10,St14,Tmem45b,	6
chr11	95518549	95523456	0.9347	0.65157	0	0	0	458.335	391.016	309.566	339.092	289.395	1.76049	95258686	-259863	chr11:94958686-95258686	A730090H04Rik,Dlx3,Dlx4,Hils1,Itga3,Pdk2,Ppp1r9b,Samd14,Sgca,	9	chr11:95258686-95678686	Fam117a,Kat7,Ngfr,Nxph3,Phb,Slc35b1,Spop,Tac4,	8	95678686	155230	chr11:95258686-95678686	Fam117a,Kat7,Ngfr,Nxph3,Phb,Slc35b1,Spop,Tac4,	8	chr11:95678686-96258686	4833417C18Rik,Abi3,Atp5g1,B130006D01Rik,B4galnt2,Calcoco2,Gip,Gm11538,Gm53,Gngt2,Hoxb13,Igf2bp1,Mir3063,Phb,Phospho1,Snf8,Ttll6,Ube2z,Zfp652,Zfp652os,	20
chr14	103050276	103052761	0.9347	0.31806	0	1	1	120.13	0	0	0	43.0868	1.34373	103000783	-49493	chr14:101460783-103000783	4933432I03Rik,Commd6,Kctd12,Lmo7,Mir5130,Tbc1d4,Uchl3,	7	chr14:103000783-103720783	4933432I03Rik,Cln5,Fbxl3,Irg1,Mycbp2,Scel,Slain1,Slain1os,	8	103720783	668022	chr14:103000783-103720783	4933432I03Rik,Cln5,Fbxl3,Irg1,Mycbp2,Scel,Slain1,Slain1os,	8	chr14:103720783-105300783	4930432J09Rik,D130009I18Rik,Ednrb,Gm17066,Ndfip2,Pou4f1,Rbm26,Rnf219,	8
chr15	99413811	99418649	0.9345	0.60133	0	0	0	45.8637	0	0	542.209	0	1.48517	99409569	-4242	chr15:99049569-99409569	1700120C14Rik,C1ql4,Dnajc22,Fam186b,Fmnl3,Kcnh3,Mcrs1,Mir6960,Prpf40b,Prph,Spats2,Tmbim6,Troap,	13	chr15:99409569-99969569	1700030F18Rik,Aqp2,Aqp5,Aqp6,Asic1,Bcdin3d,Cers5,Cox14,Faim2,Gpd1,Lima1,Nckap5l,Racgap1,Smarcd1,Tmbim6,	15	99969569	550920	chr15:99409569-99969569	1700030F18Rik,Aqp2,Aqp5,Aqp6,Asic1,Bcdin3d,Cers5,Cox14,Faim2,Gpd1,Lima1,Nckap5l,Racgap1,Smarcd1,Tmbim6,	15	chr15:99969569-100449569	2310068J16Rik,Atf1,Dip2b,Gm5475,Higd1c,Larp4,Methig1,Mettl7a1,Mettl7a2,Mettl7a3,Mir3473a,Slc11a2,Tmprss12,	13
chr11	51538083	51541482	0.93389	0.20155	0	1	1	648.763	399.632	297.633	86.1816	0	1.53466	50906498	-631585	chr11:50446498-50906498	Adamts2,Grm6,Zfp2,Zfp354c,Zfp454,Zfp879,	6	chr11:50906498-51566498	5133400J02Rik,9230009I02Rik,BC049762,Clk4,Col23a1,Olfr1375,Olfr1377,Olfr1378,Olfr51,Olfr54,Prop1,Zfp2,Zfp354a,Zfp354b,	14	51566498	25016	chr11:50906498-51566498	5133400J02Rik,9230009I02Rik,BC049762,Clk4,Col23a1,Olfr1375,Olfr1377,Olfr1378,Olfr51,Olfr54,Prop1,Zfp2,Zfp354a,Zfp354b,	14	chr11:51566498-52386498	0610009B22Rik,Cdkl3,Cdkn2aipnl,Col23a1,D930048N14Rik,Hnrnpab,Jade2,Mir3061,N4bp3,Nhp2,Olfr1371,Olfr1372-ps1,Olfr1373,Phykpl,Ppp2ca,Rmnd5b,Sar1b,Sec24a,Skp1a,Tcf7,Ube2b,Vdac1,	22
chr14	73523363	73525924	0.93389	0.23578	0	1	1	0	437.671	0	0	0	1.30178	73100193	-423170	chr14:72380193-73100193	Cysltr2,Fndc3a,Gm9199,	3	chr14:73100193-73640193	Itm2b,Lpar6,Med4,Mir687,Nudt15,Rb1,Rcbtb2,Sucla2,	8	73640193	114269	chr14:73100193-73640193	Itm2b,Lpar6,Med4,Mir687,Nudt15,Rb1,Rcbtb2,Sucla2,	8	chr14:73640193-74720193	4933402J15Rik,Htr2a,	2
chr11	95256584	95262427	0.93348	0.0635	0	1	1	471.852	42.5214	44.7998	0	0	1.46523	95258686	0	chr11:94958686-95258686	A730090H04Rik,Dlx3,Dlx4,Hils1,Itga3,Pdk2,Ppp1r9b,Samd14,Sgca,	9	chr11:95258686-95678686	Fam117a,Kat7,Ngfr,Nxph3,Phb,Slc35b1,Spop,Tac4,	8	95258686	0	chr11:94958686-95258686	A730090H04Rik,Dlx3,Dlx4,Hils1,Itga3,Pdk2,Ppp1r9b,Samd14,Sgca,	9	chr11:95258686-95678686	Fam117a,Kat7,Ngfr,Nxph3,Phb,Slc35b1,Spop,Tac4,	8
chr4	135064500	135069354	0.93308	0.3153	0	0	0	745.344	152.605	44.6267	261.321	0	1.59073	134904085	-160415	chr4:134524085-134904085	Ldlrap1,Man1c1,Mir6403,Mtfr1l,Rhd,Sepn1,Tmem50a,Tmem57,	8	chr4:134904085-135424085	Clic4,Mir700,Ncmap,Rcan3,Rsrp1,Runx3,Srrm1,Syf2,Tmem50a,	9	135424085	354731	chr4:134904085-135424085	Clic4,Mir700,Ncmap,Rcan3,Rsrp1,Runx3,Srrm1,Syf2,Tmem50a,	9	chr4:135424085-135744085	1700029M20Rik,Grhl3,Ifnlr1,Il22ra1,Nipal3,Rcan3,Stpg1,	7
chr13	59839956	59843933	0.93166	0.4931	0	0	0	819.953	337.55	66.8621	0	0	1.67821	59838639	-1317	chr13:59498639-59838639	4921517D22Rik,4930528D03Rik,A230056J06Rik,Agtpbp1,Etohd2,Golm1,Isca1,Naa35,Spata31d1a,Spata31d1b,Spata31d1d,Zcchc6,	12	chr13:59838639-60858639	4930486L24Rik,A530065N20Rik,BC051665,Ctsll3,Dapk1,Gas1,Gm5084,	7	60858639	1014706	chr13:59838639-60858639	4930486L24Rik,A530065N20Rik,BC051665,Ctsll3,Dapk1,Gas1,Gm5084,	7	chr13:60858639-61658640	4930486L24Rik,Ctla2a,Ctla2b,Cts3,Cts6,Cts7,Cts8,Cts8-ps,Ctsj,Ctsm,Ctsq,Ctsr,Tpbpa,Tpbpb,	14
chr3	108388090	108390310	0.93145	0.36444	0	1	1	655.345	293.287	335.553	550.415	0	1.61367	108157082	-231008	chr3:107597082-108157082	4933431E20Rik,Ahcyl1,Alx3,Ampd2,Csf1,Eps8l3,Gnai3,Gnat2,Gpr61,Gstm1,Gstm2,Gstm3,Gstm4,Gstm5,Gstm6,Gstm7,Strip1,	17	chr3:108157082-108657082	1700013F07Rik,5330417C22Rik,Amigo1,Atxn7l2,Celsr2,Clcc1,Cyb561d1,Gm12522,Mybphl,Psma5,Psrc1,Sars,Scarna2,Sort1,Sypl2,Taf13,Tmem167b,Wdr47,	18	108657082	266772	chr3:108157082-108657082	1700013F07Rik,5330417C22Rik,Amigo1,Atxn7l2,Celsr2,Clcc1,Cyb561d1,Gm12522,Mybphl,Psma5,Psrc1,Sars,Scarna2,Sort1,Sypl2,Taf13,Tmem167b,Wdr47,	18	chr3:108657082-109097082	Aknad1,Clcc1,Fam102b,Fndc7,Gpsm2,Henmt1,Prpf38b,Slc25a54,Stxbp3,	9
chr1	157074351	157083244	0.93145	0.83158	0	0	0	463.232	0	0	14.1996	0	1.59724	156549869	-524482	chr1:155552870-156118743	Acbd6,Cep350,Fam163a,Lhx4,Qsox1,Tor1aip1,Tor1aip2,	7	chr1:156549869-157089869	Abl2,Angptl1,Fam20b,Ralgps2,Tor3a,	5	157089869	6625	chr1:156549869-157089869	Abl2,Angptl1,Fam20b,Ralgps2,Tor3a,	5	chr1:157089869-157549869	2810025M15Rik,BC026585,Rasal2,Sec16b,Tex35,	5
chr19	44291583	44298656	0.93145	0.64219	0.15849	1	1	245.509	0	0	0	0	1.58179	44105510	-186073	chr19:43485510-44105510	Abcc2,BC037704,Chuk,Cnnm1,Cox15,Cpn1,Cutc,Cyp2c44,Dnmbp,Entpd7,Erlin1,Gm10768,Got1,Nkx2-3,Slc25a28,	15	chr19:44105510-44545510	Bloc1s2,Chuk,Cwf19l1,Mir5114,Pkd2l1,Scd1,Scd2,Scd3,Scd4,Sec31b,Wnt8b,	11	44545510	246854	chr19:44105510-44545510	Bloc1s2,Chuk,Cwf19l1,Mir5114,Pkd2l1,Scd1,Scd2,Scd3,Scd4,Sec31b,Wnt8b,	11	chr19:44545510-45065510	1700039E22Rik,4930414N06Rik,Fam178a,Hif1an,Lzts2,Mir6405,Mrpl43,Ndufb8,Pax2,Pdzd7,Peo1,Sec31b,Sema4g,Sfxn3,	14
chr4	138280740	138285503	0.93105	0.11817	0	1	1	335.458	230.686	438.19	0	0	1.49013	137844085	-436655	chr4:137344085-137844085	1700013G24Rik,Alpl,Cdc42,Cela3a,Cela3b,Hspg2,Ldlrad2,Mir7018,Rap1gap,Usp48,	10	chr4:137844085-138444085	1700095J12Rik,Cda,Ddost,Ece1,Eif4g3,Fam43b,Hp1bp3,Kif17,Mir6399,Mir7019,Mul1,Pink1,Sh2d5,	13	138444085	158582	chr4:137844085-138444085	1700095J12Rik,Cda,Ddost,Ece1,Eif4g3,Fam43b,Hp1bp3,Kif17,Mir6399,Mir7019,Mul1,Pink1,Sh2d5,	13	chr4:138444085-138864085	Camk2n1,Pla2g2a,Pla2g2c,Pla2g2d,Pla2g2f,Pla2g5,Ubxn10,Vwa5b1,	8
chr7	84777299	84780544	0.93105	0.14854	0	0	0	346.539	0	0	0	0	1.25532	84391490	-385809	chr7:83631490-84391490	1700026D08Rik,Abhd17c,Arnt2,Cemip,Il16,Mesdc1,Mesdc2,Stard5,	8	chr7:84391490-84791490	2610206C17Rik,Arnt2,Fah,Gm2115,Zfand6,	5	84791490	10946	chr7:84391490-84791490	2610206C17Rik,Arnt2,Fah,Gm2115,Zfand6,	5	chr7:84791490-86231490	Olfr290,Olfr291,Vmn2r65,Vmn2r66,Vmn2r67,Vmn2r68,Vmn2r69,Vmn2r70,Vmn2r71,Vmn2r72,Vmn2r73,Vmn2r74,Vmn2r75,Vmn2r76,	14
chr11	5113259	5117679	0.93064	0.51905	0	1	1	516.212	398.362	293.362	400.143	0	1.69016	5059997	-53262	chr11:3979997-5059997	AA413626,Ap1b1,Ascc2,Cabp7,Ccdc157,Gal3st1,Gas2l1,Gatsl3,Gm11961,Hormad2,Lif,Mir3060,Mir6918,Mtfp1,Mtmr3,Nefh,Nf2,Nipsnap1,Osm,Pes1,Rasl10a,Rnf215,Sec14l2,Sec14l3,Sec14l4,Sf3a1,Tbc1d10a,Thoc5,Uqcr10,Zmat5,	30	chr11:5059997-5879997	2210015D19Rik,Aebp1,Ankrd36,Ccdc117,Dbnl,Emid1,Ewsr1,Gas2l1,Kremen1,Mir3079,Mrps24,Pgam2,Pold2,Polm,Rasl10a,Rhbdd3,Urgcp,Xbp1,Znrf3,	19	5879997	762318	chr11:5059997-5879997	2210015D19Rik,Aebp1,Ankrd36,Ccdc117,Dbnl,Emid1,Ewsr1,Gas2l1,Kremen1,Mir3079,Mrps24,Pgam2,Pold2,Polm,Rasl10a,Rhbdd3,Urgcp,Xbp1,Znrf3,	19	chr11:5879997-6359997	Camk2b,Ddx56,Gck,Myl7,Npc1l1,Nudcd3,Ogdh,Rps15a-ps6,Tmed4,Ykt6,	10
chr19	47880723	47884669	0.93024	0.69796	0	1	1	595.504	545.479	271.882	0	149.711	1.77922	47185510	-695213	chr19:46525510-47185510	2010012O05Rik,Arl3,As3mt,Calhm1,Calhm2,Cnnm2,Cyp17a1,Ina,Neurl1a,Nt5c2,Pcgf6,Pdcd11,Sfxn2,Taf5,Usmg5,Wbp1l,	16	chr19:47185510-47945510	Cfap43,Cfap58,Col17a1,Gm19557,Gsto1,Gsto2,Itprip,Mir6995,Mir8090,Neurl1a,Obfc1,Sfr1,Sh3pxd2a,Slk,	14	47945510	60841	chr19:47185510-47945510	Cfap43,Cfap58,Col17a1,Gm19557,Gsto1,Gsto2,Itprip,Mir6995,Mir8090,Neurl1a,Obfc1,Sfr1,Sh3pxd2a,Slk,	14	chr19:47945510-49465510	Cfap58,Sorcs3,	2
chr19	5784573	5788714	0.92861	0.57316	0.07925	0	0	329.076	0	0	0	0	1.50482	5460000	-324573	chr19:5040000-5460000	4930481A15Rik,AI837181,B4gat1,Banf1,Brms1,Catsper1,Ccdc85b,Cd248,Cnih2,Cst6,D330050I16Rik,Drap1,Eif1ad,Fosl1,Gal3st3,Klc2,Pacs1,Rab1b,Rin1,Sart1,Sf3b2,Tmem151a,Yif1a,	23	chr19:5460000-6400000	1700020D05Rik,1700123I01Rik,Ap5b1,Arl2,Atg2a,BC048609,Batf2,Capn1,Cdc42bpg,Cdc42ep2,Cdca5,Cfl1,Ctsw,Dpf2,Efemp2,Ehbp1l1,Ehd1,Fam89b,Fau,Fibp,Frmd8,Gm10814,Gpha2,Kat5,Kcnk7,Ltbp3,Malat1,Map3k11,Map4k2,Men1,Mir192,Mir194-2,Mir6987,Mir6988,Mrpl49,Mus81,Naaladl1,Neat1,Ovol1,Pcnxl3,Pola2,Ppp2r5b,Pygm,Rela,Rnaseh2c,Sac3d1,Scyl1,Sf1,Sipa1,Slc22a20,Slc25a45,Snx15,Snx32,Sssca1,Syvn1,Tigd3,Tm7sf2,Vps51,Zfp…	60	6400000	611286	chr19:5460000-6400000	1700020D05Rik,1700123I01Rik,Ap5b1,Arl2,Atg2a,BC048609,Batf2,Capn1,Cdc42bpg,Cdc42ep2,Cdca5,Cfl1,Ctsw,Dpf2,Efemp2,Ehbp1l1,Ehd1,Fam89b,Fau,Fibp,Frmd8,Gm10814,Gpha2,Kat5,Kcnk7,Ltbp3,Malat1,Map3k11,Map4k2,Men1,Mir192,Mir194-2,Mir6987,Mir6988,Mrpl49,Mus81,Naaladl1,Neat1,Ovol1,Pcnxl3,Pola2,Ppp2r5b,Pygm,Rela,Rnaseh2c,Sac3d1,Scyl1,Sf1,Sipa1,Slc22a20,Slc25a45,Snx15,Snx32,Sssca1,Syvn1,Tigd3,Tm7sf2,Vps51,Zfp…	60	chr19:6400000-6688105	Nrxn2,Rasgrp2,Slc22a12,	3
chr2	25226313	25232032	0.92841	0.18498	0	1	1	789.039	351.766	319.089	15.5064	0	1.5209	25164480	-61833	chr2:24804480-25164480	Arrdc1,Dph7,Ehmt1,Entpd8,Mir7664,Mrpl41,Noxa1,Nsmf,Pnpla7,Zmynd19,	10	chr2:25164480-25624480	4933433C11Rik,AA543186,Abca2,Anapc2,BC029214,C8g,Ccdc183,Clic3,Cysrt1,Dpp7,Edf1,Entpd2,Fam166a,Fbxw5,Fut7,Gm996,Grin1,Grin1os,Lcn12,Lrrc26,Mamdc4,Man1b1,Mir3087,Ndor1,Nelfb,Npdc1,Nrarp,Phpt1,Ptgds,Rabl6,Rnf208,Rnf224,Sapcd2,Slc34a3,Ssna1,Tmem141,Tmem203,Tmem210,Tor4a,Tprn,Traf2,Tubb4b,Uap1l1,	43	25624480	392448	chr2:25164480-25624480	4933433C11Rik,AA543186,Abca2,Anapc2,BC029214,C8g,Ccdc183,Clic3,Cysrt1,Dpp7,Edf1,Entpd2,Fam166a,Fbxw5,Fut7,Gm996,Grin1,Grin1os,Lcn12,Lrrc26,Mamdc4,Man1b1,Mir3087,Ndor1,Nelfb,Npdc1,Nrarp,Phpt1,Ptgds,Rabl6,Rnf208,Rnf224,Sapcd2,Slc34a3,Ssna1,Tmem141,Tmem203,Tmem210,Tor4a,Tprn,Traf2,Tubb4b,Uap1l1,	43	chr2:25624480-26584480	4932418E24Rik,Bmyc,C330006A16Rik,Camsap1,Card9,Dnlz,Egfl7,Fcna,Glt6d1,Gm13539,Gpsm1,Inpp5e,Kcnt1,Lcn10,Lcn11,Lcn3,Lcn5,Lcn6,Lcn8,Lcn9,Lhx3,Mir6996,Nacc2,Notch1,Obp2a,Obp2b,Pmpca,Qsox2,Sdccag3,Sec16a,Snapc4,Sohlh1,Ubac1,	33
chr7	13007549	13011187	0.92821	0.40475	0	1	1	413.686	249.385	217.041	332.777	0	1.63058	11574651	-1432898	chr7:11454651-11534651		0	chr7:11574651-13054651	2900092C05Rik,Chmp2a,Gm4224,Mzf1,Rnf225,Rps5,Slc27a5,Trim28,Ube2m,Vmn1r72,Vmn1r73,Vmn1r74,Vmn1r75,Vmn1r76,Vmn1r77,Vmn1r78,Vmn1r79,Vmn1r80,Vmn1r81,Vmn1r82,Vmn1r83,Vmn1r84,Vmn2r53,Vmn2r54,Vmn2r55,Vmn2r56,Zbtb45,Zfp110,Zfp128,Zfp324,Zfp329,Zfp446,Zfp551,Zfp606,Zscan18,Zscan22,	36	13054651	43464	chr7:11574651-13054651	2900092C05Rik,Chmp2a,Gm4224,Mzf1,Rnf225,Rps5,Slc27a5,Trim28,Ube2m,Vmn1r72,Vmn1r73,Vmn1r74,Vmn1r75,Vmn1r76,Vmn1r77,Vmn1r78,Vmn1r79,Vmn1r80,Vmn1r81,Vmn1r82,Vmn1r83,Vmn1r84,Vmn2r53,Vmn2r54,Vmn2r55,Vmn2r56,Zbtb45,Zfp110,Zfp128,Zfp324,Zfp329,Zfp446,Zfp551,Zfp606,Zscan18,Zscan22,	36	chr7:13054651-14554651	6330408A02Rik,Bsph1,Bsph2,Cabp5,Lig1,Mzf1,Nlrp5-ps,Pla2g4c,Sult2a1,Sult2a2,Sult2a3,Sult2a4,Sult2a5,Sult2a6,Sult2a7,Sult2a8,Vmn1r85,Vmn1r86,Vmn1r87,Vmn1r88,Vmn1r89,	21
chr9	122012364	122016760	0.92801	0.13473	0	0	0	746.631	241.897	196.494	0	0	1.49537	121830882	-181482	chr9:121410882-121830882	Ccdc13,Cck,Deb1,E530011L22Rik,Hhatl,Klhl40,Lyzl4,Lyzl4os,Nktr,Sec22c,Trak1,Vipr1,Zfp651,	13	chr9:121830882-122730882	1700048O20Rik,9530059O14Rik,A730085K08Rik,Abhd5,Ackr2,Ano10,Ccdc13,Cyp8b1,Fam198a,Higd1a,Mir138-1,Mir8106,Pomgnt2,Snrk,	14	122730882	714122	chr9:121830882-122730882	1700048O20Rik,9530059O14Rik,A730085K08Rik,Abhd5,Ackr2,Ano10,Ccdc13,Cyp8b1,Fam198a,Higd1a,Mir138-1,Mir8106,Pomgnt2,Snrk,	14	chr9:122730882-123110882	1110059G10Rik,Kif15,Tcaim,Tgm4,Tmem42,Topaz1,Zdhhc3,Zfp105,Zfp445,Zkscan7,	10
chr12	113212742	113218723	0.92801	0.07399	0	0	1	240.951	0	0	0	0	1.215	113201789	-10953	chr12:112721789-113201789	4930427A07Rik,BC022687,Brf1,Btbd6,Cdca4,Cep170b,Crip1,Crip2,Gpr132,Jag2,Mir6940,Mir6941,Mta1,Nudt14,Pacs2,Pld4,Tex22,Tmem121,	18	chr12:113201789-113581789	Adam6a,Adam6b,	2	113581789	363066	chr12:113201789-113581789	Adam6a,Adam6b,	2	chr12:113581789-113781789		0
chr2	31289036	31301893	0.9276	0.31806	0.50189	1	1	309.775	396.155	236.611	103.269	48.301	1.83757	31184480	-104556	chr2:30924480-31184480	BC005624,D330023K18Rik,Fnbp1,Gpr107,Tor1a,Tor1b,Usp20,	7	chr2:31184480-31424480	Gpr107,Ncs1,	2	31424480	122587	chr2:31184480-31424480	Gpr107,Ncs1,	2	chr2:31424480-31904480	Abl1,Ass1,Exosc2,Fibcd1,Fubp3,Gm5424,Lamc3,Mir6998,Prdm12,Qrfp,	10
chr1	191573744	191578406	0.9274	0.20044	0	1	1	400.604	784.735	178.893	411.696	130.353	1.52762	191296121	-277623	chr1:190816121-191296121	A230020J21Rik,Angel2,Atf3,Batf3,Fam71a,Mfsd7b,Nsl1,Rps6kc1,Spata45,Tatdn3,Vash2,	11	chr1:191296121-191976119	1700034H15Rik,Dtl,Ints7,Lpgat1,Nek2,Nenf,Ppp2r5a,Slc30a1,Tmem206,	9	191976119	397713	chr1:191296121-191976119	1700034H15Rik,Dtl,Ints7,Lpgat1,Nek2,Nenf,Ppp2r5a,Slc30a1,Tmem206,	9	chr1:192713806-193193806	1700065J18Rik,A130010J15Rik,Diexf,Gm15867,Hhat,Irf6,Sertad4,Syt14,Traf3ip3,	9
chr2	166562385	166567637	0.9272	0.79625	0	1	1	341.387	317.386	233.377	264.572	0	1.82533	166074500	-487885	chr2:165774500-166074500	Ncoa3,Sulf2,Zmynd8,	3	chr2:166074500-166574500	5031425F14Rik,Gm11468,Prex1,Sulf2,	4	166574500	6863	chr2:166074500-166574500	5031425F14Rik,Gm11468,Prex1,Sulf2,	4	chr2:166574500-166914500	Arfgef2,Cse1l,Mir6364,Prex1,Trp53rk,	5
chr2	30075996	30082120	0.92618	0.11209	0.00377	1	1	438.08	281.388	23.3227	482.648	0	1.48411	30044480	-31516	chr2:29624480-30044480	Cercam,Coq4,Gle1,Gm13547,Mir219a-2,Mir219b,Mir6997,Odf2,Rapgef1,Slc27a4,Sptan1,Trub2,Urm1,Wdr34,	14	chr2:30044480-30404480	1700084E18Rik,Ccbl1,Crat,D2Wsu81e,Dolk,Dolpp1,Endog,Fam73b,Lrrc8a,Nup188,Phyhd1,Pkn3,Set,Sh3glb2,Tbc1d13,Wdr34,Zdhhc12,Zer1,	18	30404480	322360	chr2:30044480-30404480	1700084E18Rik,Ccbl1,Crat,D2Wsu81e,Dolk,Dolpp1,Endog,Fam73b,Lrrc8a,Nup188,Phyhd1,Pkn3,Set,Sh3glb2,Tbc1d13,Wdr34,Zdhhc12,Zer1,	18	chr2:30404480-30924480	1700001O22Rik,Asb6,Crat,Cstad,Ier5l,Mir3089,Ntmt1,Ppp2r4,Prrx2,Ptges,	10
chr6	122666831	122670957	0.92476	0.5069	0	0	0	486.898	0	0	0	0	1.42821	122569982	-96849	chr6:121249982-122569982	A2m,Aicda,Gm10319,Iqsec3,Klrg1,M6pr,Mfap5,Mug-ps1,Mug1,Mug2,Phc1,Rimklb,Slc6a12,Slc6a13,Usp18,	15	chr6:122569982-122869982	Apobec1,C3ar1,Dppa3,Foxj2,Gdf3,Mir7231,Nanog,Slc2a3,	8	122869982	199025	chr6:122569982-122869982	Apobec1,C3ar1,Dppa3,Foxj2,Gdf3,Mir7231,Nanog,Slc2a3,	8	chr6:122869982-123409982	Clec4a1,Clec4a2,Clec4a3,Clec4a4,Clec4b1,Clec4b2,Clec4d,Clec4e,Clec4n,Necap1,Vmn2r19,Vmn2r20,	12
chr8	22432317	22435570	0.92436	0.60795	0.35472	0	0	482.367	0	0	0	0	1.65569	22189528	-242789	chr8:21969528-22189528	Alg11,Atp7b,Ccdc70,Ckap2,Nek3,Nek5,	6	chr8:22189528-22629528	1810012K16Rik,Dkk4,Mrps31,Polb,Slc20a2,Slc25a15,Smim19,Thsd1,Tpte,Vdac3,Vps36,	11	22629528	193958	chr8:22189528-22629528	1810012K16Rik,Dkk4,Mrps31,Polb,Slc20a2,Slc25a15,Smim19,Thsd1,Tpte,Vdac3,Vps36,	11	chr8:22629528-23229528	A930013F10Rik,Agpat6,Ank1,Ap3m2,Gins4,Gm15816,Ikbkb,Kat6a,Mir3107,Mir486,Nkx6-3,Plat,Polb,	13
chr6	128477839	128482658	0.92436	0.27167	0	1	1	600.29	0	0	0	0	1.31019	128109982	-367857	chr6:127469982-128109982	Cracr2a,Mir7233,Parp11,Prmt8,Tspan11,Tspan9,	6	chr6:128109982-128489982	4933413G19Rik,9330102E08Rik,Fkbp4,Foxm1,Gm10069,Itfg2,Nrip2,Pzp,Rhno1,Tead4,Tspan9,Tulp3,	12	128489982	7324	chr6:128109982-128489982	4933413G19Rik,9330102E08Rik,Fkbp4,Foxm1,Gm10069,Itfg2,Nrip2,Pzp,Rhno1,Tead4,Tspan9,Tulp3,	12	chr6:128489982-128829982	BC048546,Clec2h,Gm10069,Klrb1,Klrb1a,Klrb1b,Klrb1c,Pzp,	8
chr19	41068881	41074362	0.92415	0.05853	0	1	1	447.465	0	0	0	0	1.20341	40725510	-343371	chr19:40245510-40725510	Aldh18a1,Entpd1,Pdlim1,Sorbs1,Tctn3,	5	chr19:40725510-41085510	Blnk,Ccnj,Dntt,E030044B06Rik,Entpd1,Mir8092,Opalin,Tll2,Zfp518a,	9	41085510	11148	chr19:40725510-41085510	Blnk,Ccnj,Dntt,E030044B06Rik,Entpd1,Mir8092,Opalin,Tll2,Zfp518a,	9	chr19:41085510-41805510	Arhgap19,Gm19424,Lcor,Mir8091,Pik3ap1,Slit1,Tll2,Tm9sf3,	8
chr3	96276356	96281509	0.92375	0.14633	0	0	1	381.926	188.597	450.823	306.557	0	1.49691	96236077	-40279	chr3:95856077-96236077	Anp32e,Aph1a,BC028528,Bola1,C920021L13Rik,Car14,Ciart,Gm9054,Hist2h2ab,Hist2h2ac,Hist2h2be,Mir1946b,Mrps21,Mtmr11,Otud7b,Plekho1,Sf3b4,Sv2a,Vps45,	19	chr3:96236077-96496077	BC107364,Fcgr1,Hist2h2aa1,Hist2h2aa2,Hist2h2bb,Hist2h3b,Hist2h3c1,Hist2h3c2,Hist2h4,Terc,	10	96496077	214568	chr3:96236077-96496077	BC107364,Fcgr1,Hist2h2aa1,Hist2h2aa2,Hist2h2bb,Hist2h3b,Hist2h3c1,Hist2h3c2,Hist2h4,Terc,	10	chr3:96496077-96736077	6330549D23Rik,Ankrd34a,Ankrd35,Gm15441,Hfe2,Itga10,Lix1l,Nudt17,Pex11b,Pias3,Polr3c,Polr3gl,Rbm8a,Rnf115,Txnip,	15
chr13	119799857	119802303	0.92354	0.10326	0	0	0	0	0	0	0	0	0.97517	NA	NA	NA	NA	NA	NA	NA	NA	NA	NA	NA	NA	NA	NA	NA	NA
chr16	30250846	30254048	0.92314	0.50745	0	0	0	473.256	346.388	206.465	0	0	1.67687	30239914	-10932	chr16:29579914-30239914	4632428C04Rik,9030404E10Rik,Gm1968,Hes1,Opa1,	5	chr16:30239914-30539914	Atp13a3,Cpn2,Gp5,Lrrc15,Tmem44,	5	30539914	285866	chr16:30239914-30539914	Atp13a3,Cpn2,Gp5,Lrrc15,Tmem44,	5	chr16:30539914-31439914	Acap2,Apod,Bdh1,Fam43a,Lsg1,Mir1195,Ppp1r2,Tmem44,Xxylt1,	9
chr17	34131666	34137567	0.92314	0.42131	0	1	1	359.385	276.875	143.194	539.298	0	1.6338	34003055	-128611	chr17:33503055-34003055	AA388235,Adamts10,Angptl4,B3galt4,BC033916,BC051226,Cd320,Daxx,Gm27740,Gm27775,H2-K1,H2-K2,Hnrnpm,Kank3,Kifc1,March2,Myo1f,Ndufa7,Pfdn6,Pram1,Rab11b,Rgl2,Rps18,Rps28,Tapbp,Vps52,Wdr46,Zbtb22,Zfp414,	29	chr17:34003055-34543055	BC051142,BC051537,Brd2,Btnl1,Btnl2,Btnl4,Btnl5-ps,Btnl6,Col11a2,H2-Aa,H2-Ab1,H2-DMa,H2-DMb1,H2-DMb2,H2-Ea-ps,H2-Eb1,H2-Eb2,H2-Ke6,H2-Oa,H2-Ob,Mir219a-1,Mir219c,Psmb8,Psmb9,Ring1,Rxrb,Slc39a7,Tap1,Tap2,	29	34543055	405488	chr17:34003055-34543055	BC051142,BC051537,Brd2,Btnl1,Btnl2,Btnl4,Btnl5-ps,Btnl6,Col11a2,H2-Aa,H2-Ab1,H2-DMa,H2-DMb1,H2-DMb2,H2-Ea-ps,H2-Eb1,H2-Eb2,H2-Ke6,H2-Oa,H2-Ob,Mir219a-1,Mir219c,Psmb8,Psmb9,Ring1,Rxrb,Slc39a7,Tap1,Tap2,	29	chr17:34543055-34843055	Ager,Agpat1,Atf6b,C4a,C4b,Cyp21a1,Dxo,Egfl8,Fkbpl,Gpsm3,Mir6971,Notch4,Pbx2,Ppt2,Prrt1,Rnf5,Skiv2l,Stk19,Tnxb,	19
chr12	100198571	100203919	0.92294	0.71673	0	1	1	695.826	547.795	378.61	404.941	252.235	1.7813	100121790	-76781	chr12:98661790-100121790	1700064M15Rik,4930474N09Rik,Efcab11,Eml5,Foxn3,Kcnk13,Psmc1,Ptpn21,Spata7,Tdp1,Ttc8,Zc3h14,	12	chr12:100121790-101081790	9030617O03Rik,Calm1,Ccdc88c,Gm10432,Gm10433,Gpr68,Mir1190,Nrde2,Psmc1,Rps6ka5,Smek1,Ttc7b,	12	101081790	877871	chr12:100121790-101081790	9030617O03Rik,Calm1,Ccdc88c,Gm10432,Gm10433,Gpr68,Mir1190,Nrde2,Psmc1,Rps6ka5,Smek1,Ttc7b,	12	chr12:101081790-101901790	Catsperb,D130020L05Rik,Fbln5,Kif4-ps,Smek1,Tc2n,Trip11,	7
chr11	50129786	50133147	0.92273	0.25897	0	1	1	0	96.6834	0	315.708	0	1.30221	49966498	-163288	chr11:49606498-49966498	Cnot6,Flt4,Gfpt2,Mapk9,Rasgef1c,Scgb3a1,	6	chr11:49966498-50446498	3010026O09Rik,Canx,Hnrnph1,Ltc4s,Maml1,Mgat4b,Mir340,Mir6919,Mir804,Rasgef1c,Rnf130,Rufy1,Sqstm1,Tbc1d9b,	14	50446498	313351	chr11:49966498-50446498	3010026O09Rik,Canx,Hnrnph1,Ltc4s,Maml1,Mgat4b,Mir340,Mir6919,Mir804,Rasgef1c,Rnf130,Rufy1,Sqstm1,Tbc1d9b,	14	chr11:50446498-50906498	Adamts2,Grm6,Zfp2,Zfp354c,Zfp454,Zfp879,	6
chr13	62852954	62857922	0.92233	0.45279	0	1	1	0	316.992	98.3159	155.178	0	1.39872	61978640	-874314	chr13:61818640-61898640		0	chr13:61978640-62878640	6720489N17Rik,Fbp1,Fbp2,Gm3604,Gm5141,Mir713,Zfp808,Zfp934,Zfp935,	9	62878640	20718	chr13:61978640-62878640	6720489N17Rik,Fbp1,Fbp2,Gm3604,Gm5141,Mir713,Zfp808,Zfp934,Zfp935,	9	chr13:62878640-63418692	2010111I01Rik,Fancc,Fbp1,Gm16907,Mir23b,Mir24-1,Mir27b,Mir3074-1,	8
chr10	127660623	127679617	0.92233	0.25842	0	1	1	0	114.306	25.6679	179.884	0	1.30154	127362944	-297679	chr10:127042944-127362944	Agap2,Arhgap9,Arhgef25,B4galnt1,Cdk4,Cyp27b1,Dctn2,Ddit3,Dtx3,F420014N23Rik,Gli1,Inhbc,Inhbe,Kif5a,LOC100504703,March9,Mars,Mbd6,Mettl1,Os9,Pip4k2c,Slc26a10,Tspan31,	23	chr10:127362944-128022944	1700012D01Rik,BC089597,Gpr182,Hsd17b6,Inhbc,Lrp1,Myo1a,Nab2,Ndufa4l2,Nxph4,Prim1,R3hdm2,Rdh1,Rdh16,Rdh18-ps,Rdh19,Rdh7,Rdh9,Sdr9c7,Shmt2,Stac3,Stat6,Tac2,Tmem194,Zbtb39,	25	128022944	343327	chr10:127362944-128022944	1700012D01Rik,BC089597,Gpr182,Hsd17b6,Inhbc,Lrp1,Myo1a,Nab2,Ndufa4l2,Nxph4,Prim1,R3hdm2,Rdh1,Rdh16,Rdh18-ps,Rdh19,Rdh7,Rdh9,Sdr9c7,Shmt2,Stac3,Stat6,Tac2,Tmem194,Zbtb39,	25	chr10:128022944-128562944	A430046D13Rik,Ankrd52,Apof,Apon,Atp5b,Baz2a,Cnpy2,Coq10a,Cs,Esyt1,Gls2,Il23a,Mip,Mir677,Mir6914,Mir6915,Mir6916,Mir8105,Myl6,Myl6b,Nabp2,Naca,Pa2g4,Pan2,Prim1,Ptges3,Rbms2,Rnf41,Rpl41,Slc39a5,Smarcc2,Spryd4,Stat2,Timeless,Zc3h10,	35
chr4	134476331	134481977	0.92213	0.38708	0	0	0	485.001	463.928	99.6467	0	0	1.61567	134184085	-292246	chr4:133864085-134184085	Aim1l,Cd52,Cep85,Dhdds,Hmgn2,Lin28a,Rps6ka1,Sh3bgrl3,Ubxn11,	9	chr4:134184085-134524085	1700021N21Rik,Aunip,Catsper4,Cep85,Cnksr1,E130218I03Rik,Extl1,Gm7534,Grrp1,Pafah2,Paqr7,Pdik1l,Slc30a2,Stmn1,Trim63,Zfp593,	16	134524085	42108	chr4:134184085-134524085	1700021N21Rik,Aunip,Catsper4,Cep85,Cnksr1,E130218I03Rik,Extl1,Gm7534,Grrp1,Pafah2,Paqr7,Pdik1l,Slc30a2,Stmn1,Trim63,Zfp593,	16	chr4:134524085-134904085	Ldlrap1,Man1c1,Mir6403,Mtfr1l,Rhd,Sepn1,Tmem50a,Tmem57,	8
chr7	4424971	4429609	0.92192	0.48205	0	1	1	142.876	0	46.8785	571.419	0	1.41294	3888398	-536573	chr7:3768398-3848398	Pira1,Pira11,Pira2,Pira4,Pira7,	5	chr7:3888398-4528398	9430041J12Rik,Cdc42ep5,D030047H15Rik,D630041G03Rik,Dnaaf3,Eps8l1,Gm14548,Gp6,Lair1,Leng8,Leng9,Lilra5,Lilra6,Ncr1,Pira1,Pira11,Pira4,Pira6,Pira7,Ppp1r12c,Rdh13,Tnni3,Tnnt1,Ttyh1,	24	4528398	98789	chr7:3888398-4528398	9430041J12Rik,Cdc42ep5,D030047H15Rik,D630041G03Rik,Dnaaf3,Eps8l1,Gm14548,Gp6,Lair1,Leng8,Leng9,Lilra5,Lilra6,Ncr1,Pira1,Pira11,Pira4,Pira6,Pira7,Ppp1r12c,Rdh13,Tnni3,Tnnt1,Ttyh1,	24	chr7:4528398-5108398	Brsk1,Ccdc106,Cox6b2,Dnaaf3,Epn1,Fam71e2,Fiz1,Hspbp1,Il11,Isoc2a,Isoc2b,Nat14,Ppp6r1,Ptprh,Rpl28,Sbk2,Sbk3,Shisa7,Ssc5d,Suv420h2,Syt5,Tmem150b,Tmem190,Tmem238,Tmem86b,U2af2,Ube2s,Zfp524,Zfp579,Zfp580,Zfp628,Zfp784,Zfp865,	33
chr8	70605378	70613407	0.92172	0.14412	0.02264	1	1	354.21	387.378	282.813	27.0651	0	1.5051	70596101	-9277	chr8:70236101-70596101	2810428I15Rik,Cers1,Comp,Cope,Crlf1,Crtc1,Ddx49,Ell,Fkbp8,Gdf1,Homer3,Isyna1,Klhl26,Kxd1,Sugp2,Tmem59l,Uba52,Upf1,	18	chr8:70596101-70896101	2010320M18Rik,Arrdc2,Ccdc124,Gdf15,Gm3336,Ifi30,Il12rb1,Isyna1,Jund,Kcnn1,Lrrc25,Lsm4,Mast3,Mir7067,Mir7240,Mpv17l2,Pde4c,Pgpep1,Pik3r2,Rab3a,Rpl18a,Slc5a5,Snora68,Ssbp4,	24	70896101	282694	chr8:70596101-70896101	2010320M18Rik,Arrdc2,Ccdc124,Gdf15,Gm3336,Ifi30,Il12rb1,Isyna1,Jund,Kcnn1,Lrrc25,Lsm4,Mast3,Mir7067,Mir7240,Mpv17l2,Pde4c,Pgpep1,Pik3r2,Rab3a,Rpl18a,Slc5a5,Snora68,Ssbp4,	24	chr8:70896101-71376101	1700026F02Rik,Gm38415,Haus8,Map1s,Mir1969,Myo9b,Nr2f6,Ocel1,Rpl18a,Use1,	10
chr2	147176833	147180161	0.92152	0.66814	0	1	1	282.804	300.231	172.204	81.7886	100.004	1.75559	146454264	-722569	chr2:145654264-146454264	A930019D19Rik,BC039771,Cfap61,Crnkl1,Insm1,Naa20,Ralgapa2,Rin2,	8	chr2:146454264-147334264	4933406D12Rik,6430503K07Rik,Kiz,Nkx2-2,Nkx2-2os,Nkx2-4,Ralgapa2,Xrn2,	8	147334264	154103	chr2:146454264-147334264	4933406D12Rik,6430503K07Rik,Kiz,Nkx2-2,Nkx2-2os,Nkx2-4,Ralgapa2,Xrn2,	8	chr2:147334264-147794264	A530006G24Rik,AI646519,Pax1,	3
chr15	97662848	97668616	0.92152	0.37604	0	0	0	324.179	346.934	0	31.6939	0	1.60954	97189569	-473279	chr15:96449569-97189569	Scaf11,Slc38a1,Slc38a2,Slc38a4,	4	chr15:97189569-97709569	Amigo2,Pced1b,Rpap3,	3	97709569	40953	chr15:97189569-97709569	Amigo2,Pced1b,Rpap3,	3	chr15:97709569-98509569	1700031M16Rik,Asb8,Ccdc184,Col2a1,Endou,H1fnt,Hdac7,Lalba,Olfr257,Olfr279,Olfr281,Olfr282,Olfr283,Olfr284,Olfr285,Olfr286,Olfr287,Olfr288,Pfkm,Rapgef3,Senp1,Slc48a1,Tmem106c,Vdr,Zfp641,	25
chr3	89335868	89342734	0.92152	0.3175	0	1	1	333.499	468.84	455.271	473.551	167.359	1.58027	89096078	-239790	chr3:88916078-89096078	Ash1l,Dap3,Fdps,Rusc1,	4	chr3:89096078-89496078	Adam15,Cks1b,Clk2,Dcst1,Dpm3,Efna1,Efna3,Efna4,Fam189b,Fdps,Flad1,Gba,Gm15417,Hcn3,Krtcap2,Lenep,Mir92b,Mtx1,Muc1,Pbxip1,Pklr,Pmvk,Pygo2,Scamp3,Shc1,Slc50a1,Thbs3,Trim46,Zbtb7b,	29	89496078	153344	chr3:89096078-89496078	Adam15,Cks1b,Clk2,Dcst1,Dpm3,Efna1,Efna3,Efna4,Fam189b,Fdps,Flad1,Gba,Gm15417,Hcn3,Krtcap2,Lenep,Mir92b,Mtx1,Muc1,Pbxip1,Pklr,Pmvk,Pygo2,Scamp3,Shc1,Slc50a1,Thbs3,Trim46,Zbtb7b,	29	chr3:89496078-90096078	1700094D03Rik,4632404H12Rik,4933434E20Rik,Adar,Atp8b2,Chrnb2,Gm19710,Hax1,Il6ra,Kcnn3,Mir190b,Mir7669,She,Tpm3,Ubap2l,Ube2q1,	16
chr5	130852042	130855609	0.92091	0.44285	0	0	0	529.633	0	0	0	0	1.39234	130304130	-547912	chr5:129884129-130304130	Asl,Chchd2,Crcp,Gusb,Kctd7,Nupr1l,Rabgef1,Sbds,Tmem248,Tpst1,Tyw1,Vkorc1l1,Zbed5,	13	chr5:130304130-130944130	A330070K13Rik,Caln1,Tyw1,Wbscr17,	4	130944130	88521	chr5:130304130-130944130	A330070K13Rik,Caln1,Tyw1,Wbscr17,	4	chr5:130944130-134124130	4930563F08Rik,Auts2,Gatsl2,Wbscr17,	4
chr5	123128120	123140207	0.9205	0.70182	0.08302	1	1	371.669	425.149	342.802	285.089	0	1.81292	123089991	-38129	chr5:122729991-123089991	A930024E05Rik,Anapc5,Camkk2,Kdm2b,Morn3,Orai1,Rnf34,Tmem120b,	8	chr5:123089991-123629991	B3gnt4,Bcl7a,Clip1,Diablo,Hpd,Il31,Lrrc43,Mir7647,Mlxip,Psmd9,Rhof,Setd1b,Tmem120b,Vps33a,	14	123629991	489784	chr5:123089991-123629991	B3gnt4,Bcl7a,Clip1,Diablo,Hpd,Il31,Lrrc43,Mir7647,Mlxip,Psmd9,Rhof,Setd1b,Tmem120b,Vps33a,	14	chr5:123629991-123929991	Clip1,Denr,Hcar1,Hcar2,Kntc1,Rsrc2,Zcchc8,	7
chr7	101409896	101415927	0.91868	0.38597	0	1	1	472.583	254.933	299.733	235.094	0	1.61166	101371486	-38410	chr7:100891486-101371486	Arap1,Arhgef17,Atg16l2,Fchsd2,P2ry2,P2ry6,Stard10,	7	chr7:101371486-101811486	Arap1,Art2a-ps,Art2b,Clpb,Mir139,Pde2a,	6	101811486	395559	chr7:101371486-101811486	Arap1,Art2a-ps,Art2b,Clpb,Mir139,Pde2a,	6	chr7:101811486-102211486	Anapc15,Art1,Art5,Chrna10,Folr1,Folr2,Il18bp,Inppl1,Lamtor1,Lrrc51,Numa1,Nup98,Pgap2,Phox2a,Rnf121,Tomt,Trpc2,Xndc1,Xntrpc,	19
chr2	37764718	37776128	0.91847	0.84705	0	0	0	469.092	0	162.894	329.505	0	1.592	37344480	-420238	chr2:36284480-37344480	Mir684-1,Olfr3,Olfr338,Olfr339,Olfr340,Olfr341,Olfr342,Olfr344,Olfr345,Olfr346,Olfr347,Olfr348,Olfr350,Olfr351,Olfr352,Olfr353,Olfr354,Olfr355,Olfr356,Olfr357,Olfr358,Olfr360,Olfr361,Olfr362,Olfr365,Olfr366,Olfr367-ps,Olfr368,Olfr50,	29	chr2:37344480-37804480	Crb2,Dennd1a,Gpr21,Pdcl,Rabgap1,Rc3h2,Snord90,Strbp,Zbtb26,Zbtb6,	10	37804480	28352	chr2:37344480-37804480	Crb2,Dennd1a,Gpr21,Pdcl,Rabgap1,Rc3h2,Snord90,Strbp,Zbtb26,Zbtb6,	10	chr2:37804480-39004480	Dennd1a,Lhx2,Mir181a-2,Mir181b-2,Nek6,Nr5a1,Nr6a1,Olfml2a,Psmb7,Rpl35,Wdr38,	11
chr11	4256615	4263119	0.91807	0.99558	0.02264	1	1	747.72	410.504	152.31	152.892	0	1.92718	3979997	-276618	chr11:3199997-3979997	4921536K21Rik,8430429K09Rik,Drg1,Dusp18,Eif4enif1,Gm11944,Inpp5j,Limk2,Mir3470a,Morc2a,Osbp2,Patz1,Pes1,Pik3ip1,Pla2g3,Rnf185,Selm,Slc35e4,Smtn,Tcn2,Tug1,	21	chr11:3979997-5059997	AA413626,Ap1b1,Ascc2,Cabp7,Ccdc157,Gal3st1,Gas2l1,Gatsl3,Gm11961,Hormad2,Lif,Mir3060,Mir6918,Mtfp1,Mtmr3,Nefh,Nf2,Nipsnap1,Osm,Pes1,Rasl10a,Rnf215,Sec14l2,Sec14l3,Sec14l4,Sf3a1,Tbc1d10a,Thoc5,Uqcr10,Zmat5,	30	5059997	796878	chr11:3979997-5059997	AA413626,Ap1b1,Ascc2,Cabp7,Ccdc157,Gal3st1,Gas2l1,Gatsl3,Gm11961,Hormad2,Lif,Mir3060,Mir6918,Mtfp1,Mtmr3,Nefh,Nf2,Nipsnap1,Osm,Pes1,Rasl10a,Rnf215,Sec14l2,Sec14l3,Sec14l4,Sf3a1,Tbc1d10a,Thoc5,Uqcr10,Zmat5,	30	chr11:5059997-5879997	2210015D19Rik,Aebp1,Ankrd36,Ccdc117,Dbnl,Emid1,Ewsr1,Gas2l1,Kremen1,Mir3079,Mrps24,Pgam2,Pold2,Polm,Rasl10a,Rhbdd3,Urgcp,Xbp1,Znrf3,	19
chr15	102737382	102745196	0.91787	0.45389	0	0	0	587.421	638.045	530.707	362.268	0	1.64481	102689569	-47813	chr15:102509569-102689569	Atf7,Atp5g2,Map3k12,Mir688,Npff,Tarbp2,	6	chr15:102689569-103189569	Calcoco1,D930007P13Rik,Gm38436,Hotair,Hoxc10,Hoxc11,Hoxc12,Hoxc13,Hoxc4,Hoxc5,Hoxc6,Hoxc8,Hoxc9,Mir196a-2,Mir615,Smug1,	16	103189569	444373	chr15:102689569-103189569	Calcoco1,D930007P13Rik,Gm38436,Hotair,Hoxc10,Hoxc11,Hoxc12,Hoxc13,Hoxc4,Hoxc5,Hoxc6,Hoxc8,Hoxc9,Mir196a-2,Mir615,Smug1,	16	chr15:103189569-103369569	Cbx5,Copz1,Gm10052,Gm5643,Gpr84,Hnrnpa1,Itga5,Mir148b,Mir6963,Nfe2,Zfp385a,	11
chr9	107643706	107647763	0.91766	0.6317	0	0	0	395.416	422.719	315.794	314.531	0	1.73351	107297669	-346037	chr9:106897669-107297669	AA543401,Cish,Dock3,Mapkapk3,	4	chr9:107297669-107737669	6430571L13Rik,Cacna2d2,Cish,Cyb561d2,Gnai2,Gnat1,Hemk1,Hyal1,Hyal2,Hyal3,Ifrd2,Mir5120,Nat6,Nprl2,Rassf1,Sema3b,Sema3f,Slc38a3,Tmem115,Tusc2,Zmynd10,	21	107737669	89906	chr9:107297669-107737669	6430571L13Rik,Cacna2d2,Cish,Cyb561d2,Gnai2,Gnat1,Hemk1,Hyal1,Hyal2,Hyal3,Ifrd2,Mir5120,Nat6,Nprl2,Rassf1,Sema3b,Sema3f,Slc38a3,Tmem115,Tusc2,Zmynd10,	21	chr9:107737669-108077669	Actl11,Amigo3,Camkv,Fam212a,Gmppb,Ip6k1,Mon1a,Mst1r,Rbm5,Rbm6,Rnf123,Traip,Uba7,	13
chr3	87984909	87989752	0.91645	0.45389	0.17358	1	1	372.128	411.339	369.614	368.291	42.6287	1.73019	87936078	-48831	chr3:87616078-87936078	Arhgef11,Hdgf,Insrr,Isg20l2,Lrrc71,Mrpl24,Ntrk1,Pear1,Prcc,Rrnad1,Sh2d2a,	11	chr3:87936078-88276078	1700113A16Rik,Apoa1bp,Bcan,Crabp2,Gpatch4,Hapln2,Iqgap3,Isg20l2,Mef2d,Mir3093,Mir9-1,Nes,Rhbg,Ttc24,	14	88276078	286326	chr3:87936078-88276078	1700113A16Rik,Apoa1bp,Bcan,Crabp2,Gpatch4,Hapln2,Iqgap3,Isg20l2,Mef2d,Mir3093,Mir9-1,Nes,Rhbg,Ttc24,	14	chr3:88276078-88536078	Bglap,Bglap2,Bglap3,Cct3,Glmp,Lmna,Mex3a,Mir7011,Paqr6,Pmf1,Sema4a,Slc25a44,Smg5,Tmem79,Tsacc,	15
chr4	135707140	135711012	0.91584	0.20099	0	1	1	424.926	288.96	236.211	0	0	1.51633	135424085	-283055	chr4:134904085-135424085	Clic4,Mir700,Ncmap,Rcan3,Rsrp1,Runx3,Srrm1,Syf2,Tmem50a,	9	chr4:135424085-135744085	1700029M20Rik,Grhl3,Ifnlr1,Il22ra1,Nipal3,Rcan3,Stpg1,	7	135744085	33073	chr4:135424085-135744085	1700029M20Rik,Grhl3,Ifnlr1,Il22ra1,Nipal3,Rcan3,Stpg1,	7	chr4:135744085-135964085	Cnr2,Fuca1,Hmgcl,Il22ra1,Myom3,Pnrc2,Srsf10,	7
chr8	84182671	84189293	0.91523	0.41966	0	0	0	370.69	321.384	168.618	283.749	0	1.62506	84016101	-166570	chr8:83716101-84016101	1700067K01Rik,2210011C24Rik,Adgre5,Adgrl1,Asf1b,Ddx39,Mir1199,Mir1668,Mir8111,Prkaca,Samd1,	11	chr8:84016101-84596101	4930432K21Rik,Cacna1a,Cc2d1a,Ccdc130,D8Ertd738e,Dcaf15,Il27ra,Mir181c,Mir181d,Mir23a,Mir24-2,Mir27a,Mir3074-2,Mir709,Mri1,Nanos3,Palm3,Podnl1,Rfx1,Rln3,Zswim4,	21	84596101	406808	chr8:84016101-84596101	4930432K21Rik,Cacna1a,Cc2d1a,Ccdc130,D8Ertd738e,Dcaf15,Il27ra,Mir181c,Mir181d,Mir23a,Mir24-2,Mir27a,Mir3074-2,Mir709,Mri1,Nanos3,Palm3,Podnl1,Rfx1,Rln3,Zswim4,	21	chr8:84596101-84956101	Cacna1a,Calr,Dand5,Dnase2a,Farsa,Gadd45gip1,Gcdh,Gm38426,Ier2,Klf1,Lyl1,Mast1,Mir7069,Nacc1,Nfix,Rad23a,Rtbdn,Syce2,Trmt1,	19
chr11	45925039	45930590	0.91422	0.164	0	1	1	666.014	339.163	112.761	261.649	0	1.49622	45906498	-18541	chr11:44546498-45906498	4930597A21Rik,Clint1,Ebf1,F630206G17Rik,Gm12159,Rnf145,	6	chr11:45906498-46326498	Adam19,Clint1,Cyfip2,Fndc9,Itk,Lsm11,Mir6989,Mir7239,Mir8100,Nipal4,Sox30,Thg1l,	12	46326498	395908	chr11:45906498-46326498	Adam19,Clint1,Cyfip2,Fndc9,Itk,Lsm11,Mir6989,Mir7239,Mir8100,Nipal4,Sox30,Thg1l,	12	chr11:46326498-47846498	BC053393,Dppa1,Fam71b,Gm12169,Gm12171,Gm4926,Havcr1,Havcr2,Itk,Med7,Mir6380,Mir6989,Sgcd,Timd2,Timd4,	15
chr8	61537708	61540818	0.91422	0.59691	0	1	1	518.469	0	0	0	0	1.46267	61521203	-16505	chr8:60981203-61521203	1700001D01Rik,Cbr4,Clcn3,Nek1,Palld,Sh3rf1,	6	chr8:61521203-62081203	Anxa10,Ddx60,Palld,	3	62081203	540385	chr8:61521203-62081203	Anxa10,Ddx60,Palld,	3	chr8:62081203-63941203	Anxa10,Sgol2b,Spock3,	3
chr17	73296180	73307794	0.91401	0.65986	0	1	1	398.762	791.13	302.211	278.753	0	1.74394	72810660	-485520	chr17:71530660-72810660	Alk,BC027072,Clip4,Fam179a,Snord53,Snord92,Spdya,Trmt61b,Wdr43,	9	chr17:72810660-74280660	Capn13,Ehd3,Galnt14,Lbh,Lclat1,Memo1,Srd5a2,Xdh,Ypel5,	9	74280660	972866	chr17:72810660-74280660	Capn13,Ehd3,Galnt14,Lbh,Lclat1,Memo1,Srd5a2,Xdh,Ypel5,	9	chr17:74280660-74740660	Birc6,Dpy30,Memo1,Nlrc4,Slc30a6,Spast,Ttc27,Yipf4,	8
chr3	146175563	146182861	0.9128	0.95693	0	1	1	561.757	624.346	192.191	129.117	0	1.89126	145937036	-238527	chr3:145357036-145937036	Bcl10,Col24a1,Cyr61,Ddah1,Znhit6,	5	chr3:145937036-146297036	2410004B18Rik,Lpar3,Mcoln2,Mcoln3,Syde2,Wdr63,	6	146297036	114175	chr3:145937036-146297036	2410004B18Rik,Lpar3,Mcoln2,Mcoln3,Syde2,Wdr63,	6	chr3:146297036-146977036	4930503B20Rik,Ctbs,Dnase2b,Gm10636,Gm16325,Gng5,Prkacb,Rpf1,Spata1,Ssx2ip,Ttll7,Uox,	12
chr12	81786735	81791362	0.9128	0.47322	0	0	0	461.722	626.002	0	264.267	0	1.64941	81479013	-307722	chr12:80979013-81479013	Adam4,Cox16,Gm4787,Mir3067,Slc8a3,Smoc1,	6	chr12:81479013-81999013	Adam21,Cox16,Map3k9,Med6,Pcnx,Synj2bp,Ttc9,	7	81999013	207651	chr12:81479013-81999013	Adam21,Cox16,Map3k9,Med6,Pcnx,Synj2bp,Ttc9,	7	chr12:82039013-82479013	Sipa1l1,	1
chr18	82952864	82957835	0.9128	0.42352	0	1	1	104.853	0	0	0	0	1.37456	82730608	-222256	chr18:82450608-82730608	Mbp,Mir5112,Zfp236,	3	chr18:82730608-82990608	2210420H20Rik,4930445N18Rik,4930592I03Rik,Zfp516,	4	82990608	32773	chr18:82730608-82990608	2210420H20Rik,4930445N18Rik,4930592I03Rik,Zfp516,	4	chr18:82990608-84610608	4921531P14Rik,Cndp1,Tshz1,Zadh2,Zfp407,Zfp516,	6
chr2	29617561	29621673	0.9128	0.31033	0	1	1	0	323.897	0	0	513.044	1.31797	29064480	-553081	chr2:28564480-29064480	1700026L06Rik,1700101E01Rik,Ak8,Barhl1,Ddx31,Gfi1b,Gtf3c4,Gtf3c5,Mir3088,Tsc1,Ttf1,	11	chr2:29064480-29624480	6530402F18Rik,Med27,Mir133c,Ntng2,Rapgef1,Setx,Ttf1,	7	29624480	2807	chr2:29064480-29624480	6530402F18Rik,Med27,Mir133c,Ntng2,Rapgef1,Setx,Ttf1,	7	chr2:29624480-30044480	Cercam,Coq4,Gle1,Gm13547,Mir219a-2,Mir219b,Mir6997,Odf2,Rapgef1,Slc27a4,Sptan1,Trub2,Urm1,Wdr34,	14
chr17	56025834	56038156	0.9128	0.01988	0	1	1	0	445.031	395.138	448.917	656.846	1.17274	55940577	-85257	chr17:53700675-55940577	1700025K24Rik,4932415M13Rik,Adgre4,Pot1b,Slc5a7,St6gal2,Sult1c1,Sult1c2,Vmn2r118,Zfp119a,Zfp119b,Zfp959,	12	chr17:55940577-56260577	Ccdc94,Chaf1a,Dpp9,Ebi3,Fem1a,Fsd1,Gm16712,Hdgfrp2,Lrg1,Mir7b,Mpnd,Mydgf,Plin4,Plin5,Sema6b,Sh3gl1,Shd,Stap2,Tnfaip8l1,Ubxn6,Zfp119b,	21	56260577	222421	chr17:55940577-56260577	Ccdc94,Chaf1a,Dpp9,Ebi3,Fem1a,Fsd1,Gm16712,Hdgfrp2,Lrg1,Mir7b,Mpnd,Mydgf,Plin4,Plin5,Sema6b,Sh3gl1,Shd,Stap2,Tnfaip8l1,Ubxn6,Zfp119b,	21	chr17:56260577-56720577	2410015M20Rik,Arrdc5,Catsperd,Fem1a,Gm20219,Kdm4b,Lonp1,Mir6977,Ndufa11,Plin3,Ptprs,Ranbp3,Rpl36,Safb,Safb2,Ticam1,Uhrf1,Vmac,Znrf4,	19
chr10	80873817	80883311	0.91259	0.3048	0	1	1	385.099	325.229	0	0	0	1.56499	80697255	-176562	chr10:80177255-80697255	2310011J03Rik,Abhd17a,Adamtsl5,Adat3,Apc2,Atp8b3,Bc1,Btbd2,Csnk1g2,Dazap1,Efna2,Gamt,Klf16,Mbd3,Mex3d,Mir6911,Mir6912,Mknk2,Mob3a,Mum1,Ndufs7,Onecut3,Pcsk4,Plk5,Reep6,Rexo1,Rps15,Scamp4,Tcf3,Uqcr11,	30	chr10:80697255-81177255	Amh,Ap3d1,Creb3l3,Diras1,Dot1l,Eef2,Gadd45b,Gng7,Izumo4,Jsrp1,Lingo3,Lmnb2,Lsm7,Map2k2,Mir1982,Mir5615-1,Mir5615-2,Mob3a,Oaz1,Oaz1-ps,Pias4,Plekhj1,Sf3a2,Sgta,Slc39a3,Sppl2b,Thop1,Timm13,Tmprss9,Zbtb7a,	30	81177255	293944	chr10:80697255-81177255	Amh,Ap3d1,Creb3l3,Diras1,Dot1l,Eef2,Gadd45b,Gng7,Izumo4,Jsrp1,Lingo3,Lmnb2,Lsm7,Map2k2,Mir1982,Mir5615-1,Mir5615-2,Mob3a,Oaz1,Oaz1-ps,Pias4,Plekhj1,Sf3a2,Sgta,Slc39a3,Sppl2b,Thop1,Timm13,Tmprss9,Zbtb7a,	30	chr10:81177255-81617255	4930404N11Rik,Aes,Apba3,Atcay,Atcayos,BC025920,Cactin,Celf5,Dapk3,Dohh,Eef2,Fzr1,Gipc3,Gna11,Gna15,Hmg20b,Matk,Mfsd12,Mir1191b,Mir3057,Mir6913,Mrpl54,Ncln,Nfic,Nmrk2,Pip5k1c,S1pr4,Smim24,Snord37,Tbxa2r,Tjp3,Tle2,Tle6,Zfr2,	34
chr15	75677177	75682325	0.91199	0.50801	0	1	1	653.667	0	0	0	0	1.41599	75429570	-247607	chr15:75129570-75429570	9030619P08Rik,Ly6f,	2	chr15:75429570-75689570	9030619P08Rik,Gpihbp1,Ly6h,Top1mt,Zfp41,	5	75689570	7245	chr15:75429570-75689570	9030619P08Rik,Gpihbp1,Ly6h,Top1mt,Zfp41,	5	chr15:75689570-75889570	Gsdmd,Mafa,Mroh6,Rhpn1,Zc3h3,	5
chr11	81994790	81998686	0.91158	0.63335	0	0	1	686.36	692.49	611.564	411.078	0	1.72826	80486498	-1508292	chr11:80206498-80486498	5730455P16Rik,Cdk5r1,Myo1d,Psmd11,Rhbdl3,Rhot1,Zfp207,	7	chr11:80486498-82186498	1700071K01Rik,4930507D10Rik,5530401A14Rik,Asic2,C030013C21Rik,Ccl1,Ccl11,Ccl12,Ccl2,Ccl7,Ccl8,Myo1d,Spaca3,Tmem98,	14	82186498	187812	chr11:80486498-82186498	1700071K01Rik,4930507D10Rik,5530401A14Rik,Asic2,C030013C21Rik,Ccl1,Ccl11,Ccl12,Ccl2,Ccl7,Ccl8,Myo1d,Spaca3,Tmem98,	14	chr11:82186498-82906498	Cct6b,Fndc8,Gm11423,Gm11426,Lig3,Nle1,Rad51d,Rffl,Tmem132e,Zfp830,	10
chr9	50526725	50532209	0.91138	0.29873	0.30566	1	1	282.924	379.142	0	128.946	101.597	1.71358	50451895	-74830	chr9:49071895-50451895	2310003N18Rik,Ankk1,Drd2,Gm11149,Gm4894,Ncam1,Tmprss5,Ttc12,Zw10,	9	chr9:50451895-51151895	1110032A03Rik,2310030G06Rik,4833427G06Rik,AU019823,Alg9,Bco2,Btg4,Cryab,Dixdc1,Dlat,Fdxacb1,Hspb2,Il18,Layn,Mir34b,Mir34c,Pih1d2,Plet1,Plet1os,Ppp2r1b,Pts,Sdhd,Sik2,Tex12,Timm8b,	25	51151895	619686	chr9:50451895-51151895	1110032A03Rik,2310030G06Rik,4833427G06Rik,AU019823,Alg9,Bco2,Btg4,Cryab,Dixdc1,Dlat,Fdxacb1,Hspb2,Il18,Layn,Mir34b,Mir34c,Pih1d2,Plet1,Plet1os,Ppp2r1b,Pts,Sdhd,Sik2,Tex12,Timm8b,	25	chr9:51151895-51931895	1810046K07Rik,4933407I05Rik,Arhgap20,Arhgap20os,Gm684,Pou2af1,	6
chr2	93820855	93824966	0.91077	0.16897	0	1	1	443.101	339.153	221.953	0	98.0264	1.49526	93819843	-1012	chr2:92479843-93819843	4631405J19Rik,Alx4,Cd82,Chst1,Ext2,Gm10804,Gm13807,Mir7001,Mir7221,Mir7222,Prdm11,Syt13,Trp53i11,Tspan18,	14	chr2:93819843-94439843	2810002D19Rik,4921507L20Rik,Accs,Accsl,Alkbh3,Api5,Ext2,Gm13889,Hsd17b12,Mir129-2,Mir129b,Mir670,Ttc17,	13	94439843	614877	chr2:93819843-94439843	2810002D19Rik,4921507L20Rik,Accs,Accsl,Alkbh3,Api5,Ext2,Gm13889,Hsd17b12,Mir129-2,Mir129b,Mir670,Ttc17,	13	chr2:94439843-96339843	Lrrc4c,	1
chr18	34775153	34780260	0.91077	0	0	1	1	528.896	517.302	383.545	196.807	300.547	1.41077	34360346	-414807	chr18:33800346-34360346	Apc,Epb4.1l4a,Gm10548,Reep5,Srp19,	5	chr18:34360346-34840346	4933408B17Rik,Brd8,Cdc23,Cdc25c,Fam13b,Fam53c,Gfra3,Kdm3b,Kif20a,Nme5,Pkd2l2,Reep5,Wnt8a,	13	34840346	60086	chr18:34360346-34840346	4933408B17Rik,Brd8,Cdc23,Cdc25c,Fam13b,Fam53c,Gfra3,Kdm3b,Kif20a,Nme5,Pkd2l2,Reep5,Wnt8a,	13	chr18:34840346-35560346	Ctnna1,Egr1,Etf1,Hspa9,Lrrtm2,Mir1949,Reep2,Sil1,Snhg4,Snora74a,	10
chr19	5527111	5531732	0.91077	0.4434	0	0	0	0	455.343	406.39	101.557	0	1.38247	5460000	-67111	chr19:5040000-5460000	4930481A15Rik,AI837181,B4gat1,Banf1,Brms1,Catsper1,Ccdc85b,Cd248,Cnih2,Cst6,D330050I16Rik,Drap1,Eif1ad,Fosl1,Gal3st3,Klc2,Pacs1,Rab1b,Rin1,Sart1,Sf3b2,Tmem151a,Yif1a,	23	chr19:5460000-6400000	1700020D05Rik,1700123I01Rik,Ap5b1,Arl2,Atg2a,BC048609,Batf2,Capn1,Cdc42bpg,Cdc42ep2,Cdca5,Cfl1,Ctsw,Dpf2,Efemp2,Ehbp1l1,Ehd1,Fam89b,Fau,Fibp,Frmd8,Gm10814,Gpha2,Kat5,Kcnk7,Ltbp3,Malat1,Map3k11,Map4k2,Men1,Mir192,Mir194-2,Mir6987,Mir6988,Mrpl49,Mus81,Naaladl1,Neat1,Ovol1,Pcnxl3,Pola2,Ppp2r5b,Pygm,Rela,Rnaseh2c,Sac3d1,Scyl1,Sf1,Sipa1,Slc22a20,Slc25a45,Snx15,Snx32,Sssca1,Syvn1,Tigd3,Tm7sf2,Vps51,Zfp…	60	6400000	868268	chr19:5460000-6400000	1700020D05Rik,1700123I01Rik,Ap5b1,Arl2,Atg2a,BC048609,Batf2,Capn1,Cdc42bpg,Cdc42ep2,Cdca5,Cfl1,Ctsw,Dpf2,Efemp2,Ehbp1l1,Ehd1,Fam89b,Fau,Fibp,Frmd8,Gm10814,Gpha2,Kat5,Kcnk7,Ltbp3,Malat1,Map3k11,Map4k2,Men1,Mir192,Mir194-2,Mir6987,Mir6988,Mrpl49,Mus81,Naaladl1,Neat1,Ovol1,Pcnxl3,Pola2,Ppp2r5b,Pygm,Rela,Rnaseh2c,Sac3d1,Scyl1,Sf1,Sipa1,Slc22a20,Slc25a45,Snx15,Snx32,Sssca1,Syvn1,Tigd3,Tm7sf2,Vps51,Zfp…	60	chr19:6400000-6688105	Nrxn2,Rasgrp2,Slc22a12,	3
chr10	39169216	39173655	0.91016	0.73937	0	0	0	350.572	410.672	251.893	0	0	1.77984	39100194	-69022	chr10:36940194-39100194	4930591E09Rik,Hdac2,Lama4,Marcks,Rfpl4b,	5	chr10:39100194-40240194	2010001E11Rik,AA474331,AI317395,BC021785,E130307A14Rik,Fam229b,Fyn,G630090E17Rik,Lama4,Rev3l,Rpf2,Slc16a10,Traf3ip2,Tube1,Wisp3,	15	40240194	1066539	chr10:39100194-40240194	2010001E11Rik,AA474331,AI317395,BC021785,E130307A14Rik,Fam229b,Fyn,G630090E17Rik,Lama4,Rev3l,Rpf2,Slc16a10,Traf3ip2,Tube1,Wisp3,	15	chr10:40240194-40620194	Amd1,Amd2,Cdk19,Gtf3c6,Rpf2,Slc22a16,	6
chr18	82565271	82570885	0.91016	0.79569	0	1	1	303.299	0	128.573	0	0	1.55801	82450608	-114663	chr18:81003261-81963261		0	chr18:82450608-82730608	Mbp,Mir5112,Zfp236,	3	82730608	159723	chr18:82450608-82730608	Mbp,Mir5112,Zfp236,	3	chr18:82730608-82990608	2210420H20Rik,4930445N18Rik,4930592I03Rik,Zfp516,	4
chr9	62845731	62850070	0.90975	0.4561	0	1	1	334.367	172.923	175.714	197.087	109.239	1.6378	62612193	-233538	chr9:62272193-62612193	Anp32a,Coro2b,Spesp1,	3	chr9:62612193-63132193	Calml4,Cln6,Fem1b,Gm10653,Itga11,Pias1,	6	63132193	282123	chr9:62612193-63132193	Calml4,Cln6,Fem1b,Gm10653,Itga11,Pias1,	6	chr9:63132193-63872193	2300009A05Rik,Aagab,Iqch,Map2k5,Skor1,Smad3,	6
chr14	7996341	8000204	0.90955	0.30591	0	0	0	567.902	664.498	582.649	209.36	0	1.56251	7767486	-228855	chr14:7647486-7767486		0	chr14:7767486-8347486	Abhd6,Acox2,Dnase1l3,Fam107a,Flnb,Kctd6,Pdhb,Pxk,Rpp14,	9	8347486	347282	chr14:7767486-8347486	Abhd6,Acox2,Dnase1l3,Fam107a,Flnb,Kctd6,Pdhb,Pxk,Rpp14,	9	chr14:8347486-11467486	4930452B06Rik,4930455B14Rik,Fhit,Fhitos,Mir5124b,Mnd1-ps,Oit1,	7
chr1	166150596	166156539	0.90915	0.80398	0	1	1	458.865	275.246	186.467	131.258	0	1.81114	165769869	-380727	chr1:165169869-165769869	Adcy10,Creg1,Dcaf6,Gpr161,Mpc2,Mpzl1,Rcsd1,Sft2d2,Tiprl,	9	chr1:165769869-166429869	Cd247,Creg1,Dusp27,Gpa33,Ildr2,Mael,Pogk,Pou2f1,Tada1,	9	166429869	273330	chr1:165769869-166429869	Cd247,Creg1,Dusp27,Gpa33,Ildr2,Mael,Pogk,Pou2f1,Tada1,	9	chr1:166429869-167689869	Aldh9a1,Fam78b,Fmo9,Gm16701,Gm4846,Gm4847,Lmx1a,Lrrc52,Mgst3,Mir6347,Rxrg,Tmco1,Uck2,	13
chr6	35377174	35384006	0.90894	0.55108	0	0	0	226.135	439.063	128.119	190.545	0	1.68448	35250000	-127174	chr6:34950000-35250000	2010107G12Rik,Cnot4,Nup205,	3	chr6:35250000-36250000	1700065J11Rik,1810058I24Rik,Fam180a,Mtpn,Slc13a4,	5	36250000	865994	chr6:35250000-36250000	1700065J11Rik,1810058I24Rik,Fam180a,Mtpn,Slc13a4,	5	chr6:36250000-37010000	9330158H04Rik,Chrm2,Dgki,Mir490,Ptn,	5
chr15	88826755	88832233	0.90874	0.71287	0	0	0	444.508	330.903	0	0	0	1.76517	88669570	-157185	chr15:87469570-88669570	B230214G05Rik,Fam19a5,Mir6393,Zdhhc25,	4	chr15:88669570-89349569	1810021B22Rik,Adm2,Alg12,Brd1,Creld2,Dennd6b,Hdac10,Mapk11,Mapk12,Miox,Mir6958,Mir6959,Mir7118,Mlc1,Mov10l1,Panx2,Pim3,Plxnb2,Ppp6r2,Sbf1,Selo,Trabd,Ttll8,Tubgcp6,Zbed4,	25	89349569	517336	chr15:88669570-89349569	1810021B22Rik,Adm2,Alg12,Brd1,Creld2,Dennd6b,Hdac10,Mapk11,Mapk12,Miox,Mir6958,Mir6959,Mir7118,Mlc1,Mov10l1,Panx2,Pim3,Plxnb2,Ppp6r2,Sbf1,Selo,Trabd,Ttll8,Tubgcp6,Zbed4,	25	chr15:89349569-89589569	Acr,Arsa,C230037L18Rik,Chkb,ChkbCpt1b,Cpt1b,Klhdc7b,Lmf2,Mapk8ip2,Ncaph2,Odf3b,Rabl2,Sco2,Shank3,Syce3,Tymp,	16
chr3	90706952	90711175	0.90874	0.15351	0	0	0	469.64	426.532	258.56	306.816	0	1.4855	90476078	-230874	chr3:90096078-90476078	Creb3l4,Crtc2,Dennd4b,Gatad2b,Ints3,Jtb,Mir7012,Npr1,Nup210l,Rab13,Rps27,Rps27rt,Slc27a3,Slc39a1,Tpm3,	15	chr3:90476078-90796078	Chtop,Ilf2,Pglyrp4,S100a1,S100a13,S100a14,S100a16,S100a2,S100a3,S100a4,S100a5,S100a6,S100a7a,S100a8,S100a9,Snapin,	16	90796078	84903	chr3:90476078-90796078	Chtop,Ilf2,Pglyrp4,S100a1,S100a13,S100a14,S100a16,S100a2,S100a3,S100a4,S100a5,S100a6,S100a7a,S100a8,S100a9,Snapin,	16	chr3:90796078-91516078	4930529C04Rik,9130204L05Rik,	2
chr19	44472521	44477841	0.90813	0.127	0	0	0	0	684.22	0	0	0	1.22163	44105510	-367011	chr19:43485510-44105510	Abcc2,BC037704,Chuk,Cnnm1,Cox15,Cpn1,Cutc,Cyp2c44,Dnmbp,Entpd7,Erlin1,Gm10768,Got1,Nkx2-3,Slc25a28,	15	chr19:44105510-44545510	Bloc1s2,Chuk,Cwf19l1,Mir5114,Pkd2l1,Scd1,Scd2,Scd3,Scd4,Sec31b,Wnt8b,	11	44545510	67669	chr19:44105510-44545510	Bloc1s2,Chuk,Cwf19l1,Mir5114,Pkd2l1,Scd1,Scd2,Scd3,Scd4,Sec31b,Wnt8b,	11	chr19:44545510-45065510	1700039E22Rik,4930414N06Rik,Fam178a,Hif1an,Lzts2,Mir6405,Mrpl43,Ndufb8,Pax2,Pdzd7,Peo1,Sec31b,Sema4g,Sfxn3,	14
chr2	119188288	119190369	0.90793	0.50138	0	1	1	881.421	353.257	224.393	289.688	0	1.65862	119014264	-174024	chr2:118254264-119014264	1700054M17Rik,A430105I19Rik,Ankrd63,Bahd1,Bmf,Bub1b,Chst14,Disp2,Eif2ak4,Fsip1,Gpr176,Inafm2,Ivd,Knstrn,Pak6,Phgr1,Plcb2,Srp14,	18	chr2:119014264-119294264	Casc5,Ccdc32,Dnajc17,Gchfr,Gm14137,Ppp1r14d,Rad51,Rhov,Rmdn3,Rpusd2,Spint1,Vps18,Zfyve19,	13	119294264	103895	chr2:119014264-119294264	Casc5,Ccdc32,Dnajc17,Gchfr,Gm14137,Ppp1r14d,Rad51,Rhov,Rmdn3,Rpusd2,Spint1,Vps18,Zfyve19,	13	chr2:119294264-119674264	1700020I14Rik,Chac1,Chp1,Dll4,Exd1,Gm14207,Ino80,Ndufaf1,Nusap1,Oip5,Vps18,	11
chr7	79725281	79730776	0.90773	0.08504	0	1	1	328.751	0	20.1412	0	0	1.20025	79715114	-10167	chr7:78895114-79715114	AI854517,Abhd2,Acan,Aen,Fanci,Hapln3,Isg20,Kif7,Mfge8,Mir9-3,Polg,Rhcg,Rlbp1,Ticrr,	14	chr7:79715114-80015114	2610034B18Rik,Anpep,Ap3s2,Mesp1,Mesp2,Pex11a,Plin1,Wdr93,	8	80015114	284338	chr7:79715114-80015114	2610034B18Rik,Anpep,Ap3s2,Mesp1,Mesp2,Pex11a,Plin1,Wdr93,	8	chr7:80015114-80355114	Cib1,Gdpgp1,Gm21057,Hddc3,Idh2,Man2a2,Ngrn,Prc1,Rccd1,Sema4b,Ttll13,Unc45a,Vps33b,Zfp710,	14
chr6	87099738	87103708	0.90732	0.94423	0	0	0	767.299	39.4811	414.55	135.799	0	1.87943	87070006	-29732	chr6:86730006-87070006	2610306M01Rik,Aak1,Anxa4,Gfpt1,Gmcl1,Nfu1,	6	chr6:87070006-87670006	Antxr1,Aplf,Arhgap25,Bmp10,D6Ertd527e,Gfpt1,Gkn1,Gkn2,Gkn3,Prokr1,	10	87670006	566298	chr6:87070006-87670006	Antxr1,Aplf,Arhgap25,Bmp10,D6Ertd527e,Gfpt1,Gkn1,Gkn2,Gkn3,Prokr1,	10	chr6:87670006-88110006	1810020O05Rik,Aplf,Cnbp,Copg1,Efcc1,Gm5577,Gp9,H1fx,Hmces,Isy1,Mir6376,Rab43,Rab7,Rpn1,	14
chr11	101731511	101734503	0.90732	0.61458	0.21509	1	1	755.265	718.027	538.816	392.452	264.947	1.82215	101558686	-172825	chr11:101078686-101558686	Aarsd1,Aoc2,Aoc3,Becn1,Brca1,Ccr10,Cntd1,Cntnap1,Coa3,Coasy,Ezh1,Fam134c,G6pc,Hsd17b1,Ifi35,Mir6929,Mlx,Nbr1,Plekhh3,Psmc3ip,Psme3,Ptges3l,Ramp2,Rnd2,Rpl27,Rundc1,Tubg1,Tubg2,Vat1,Vps25,Wnk4,	31	chr11:101558686-101798686	Arl4d,Dhx8,Etv4,LOC666331,Nbr1,Rdm1,Tmem106a,	7	101798686	64183	chr11:101558686-101798686	Arl4d,Dhx8,Etv4,LOC666331,Nbr1,Rdm1,Tmem106a,	7	chr11:101798686-101998686	1700006E09Rik,4930417O22Rik,Dusp3,Meox1,Sost,	5
chr5	25004777	25013796	0.90732	0.34235	0	1	1	418.491	387.359	263.765	259.983	42.6287	1.57849	24594182	-410595	chr5:23854182-24594182	2700038G22Rik,4931409K22Rik,Abcb8,Abcf2,Agap3,Asb10,Asic3,Atg9b,Cdk5,Chpf2,Fam126a,Fastk,Gbx1,Kcnh2,Klhl7,Mir3471-1,Mir671,Mir684-1,Nos3,Nupl2,Slc4a2,Smarcd3,Tmub1,	23	chr5:24594182-25134182	1700022A21Rik,2900005J15Rik,Crygn,Nub1,Prkag2,Prkag2os1,Rheb,Smarcd3,Wdr86,	9	25134182	120386	chr5:24594182-25134182	1700022A21Rik,2900005J15Rik,Crygn,Nub1,Prkag2,Prkag2os1,Rheb,Smarcd3,Wdr86,	9	chr5:25134182-25917222	1700096K18Rik,4831440E17Rik,Actr3b,Cct8l1,Galnt11,Galntl5,Kmt2c,Xrcc2,	8
chr2	30793617	30798277	0.90692	0.68912	0	1	1	345.523	608.795	0	245.148	0	1.75148	30404480	-389137	chr2:30044480-30404480	1700084E18Rik,Ccbl1,Crat,D2Wsu81e,Dolk,Dolpp1,Endog,Fam73b,Lrrc8a,Nup188,Phyhd1,Pkn3,Set,Sh3glb2,Tbc1d13,Wdr34,Zdhhc12,Zer1,	18	chr2:30404480-30924480	1700001O22Rik,Asb6,Crat,Cstad,Ier5l,Mir3089,Ntmt1,Ppp2r4,Prrx2,Ptges,	10	30924480	126203	chr2:30404480-30924480	1700001O22Rik,Asb6,Crat,Cstad,Ier5l,Mir3089,Ntmt1,Ppp2r4,Prrx2,Ptges,	10	chr2:30924480-31184480	BC005624,D330023K18Rik,Fnbp1,Gpr107,Tor1a,Tor1b,Usp20,	7
chr16	21411317	21415104	0.90671	0.49255	0	0	0	0	395.286	0	0	0	1.40298	21199927	-211390	chr16:20759927-21199927	Teddm3,	1	chr16:21199927-21479927	Ephb3,Gm16863,Mir7680,Vps8,	4	21479927	64823	chr16:21199927-21479927	Ephb3,Gm16863,Mir7680,Vps8,	4	chr16:21479927-22259927	1300002E11Rik,2510009E07Rik,Ehhadh,Igf2bp2,Liph,Map3k13,Senp2,Tmem41a,Tra2b,Vps8,	10
chr4	137719641	137726252	0.9061	0.31088	0	1	1	415.272	0	0	0	0	1.31154	137344085	-375556	chr4:136644085-137344085	C1qa,C1qb,C1qc,Cdc42,Epha8,Ephb2,Gm13003,Wnt4,Zbtb40,	9	chr4:137344085-137844085	1700013G24Rik,Alpl,Cdc42,Cela3a,Cela3b,Hspg2,Ldlrad2,Mir7018,Rap1gap,Usp48,	10	137844085	117833	chr4:137344085-137844085	1700013G24Rik,Alpl,Cdc42,Cela3a,Cela3b,Hspg2,Ldlrad2,Mir7018,Rap1gap,Usp48,	10	chr4:137844085-138444085	1700095J12Rik,Cda,Ddost,Ece1,Eif4g3,Fam43b,Hp1bp3,Kif17,Mir6399,Mir7019,Mul1,Pink1,Sh2d5,	13
chr12	32290537	32293756	0.9059	0.09608	0	0	0	210.914	0	0	0	0	1.20394	31955135	-335402	chr12:31495135-31955135	Bcap29,Cbll1,Cog5,Dus4l,Gpr22,Hbp1,Slc26a4,	7	chr12:31955135-32375135	Pik3cg,Prkar2b,	2	32375135	81379	chr12:31955135-32375135	Pik3cg,Prkar2b,	2	chr12:32375135-32895135	Ccdc71l,Gdap10,Nampt,	3
chr2	29050630	29055874	0.9057	0.36057	0	1	1	264.944	131.529	96.1064	133.093	0	1.58598	28564480	-486150	chr2:27264480-28564480	1700007K13Rik,Brd3,Cel,Col5a1,Fcnb,Gbgt1,Mir7578,Mrps2,Olfm1,Ppp1r26,Ralgds,Rxra,Vav2,Wdr5,	14	chr2:28564480-29064480	1700026L06Rik,1700101E01Rik,Ak8,Barhl1,Ddx31,Gfi1b,Gtf3c4,Gtf3c5,Mir3088,Tsc1,Ttf1,	11	29064480	8606	chr2:28564480-29064480	1700026L06Rik,1700101E01Rik,Ak8,Barhl1,Ddx31,Gfi1b,Gtf3c4,Gtf3c5,Mir3088,Tsc1,Ttf1,	11	chr2:29064480-29624480	6530402F18Rik,Med27,Mir133c,Ntng2,Rapgef1,Setx,Ttf1,	7
chr14	52007944	52011255	0.9057	0.30315	0	1	1	0	658.563	0	0	0	1.30727	51620325	-387619	chr14:51540325-51620325	Gm5622,	1	chr14:51620325-52020325	AY358078,Ang4,Arhgef40,Ear6,Ear7,Gm16617,Gm5622,Gm5800,Mettl17,Ndrg2,Rnase13,Slc39a2,Tmem253,Tppp2,Zfp219,	15	52020325	9070	chr14:51620325-52020325	AY358078,Ang4,Arhgef40,Ear6,Ear7,Gm16617,Gm5622,Gm5800,Mettl17,Ndrg2,Rnase13,Slc39a2,Tmem253,Tppp2,Zfp219,	15	chr14:52020325-52360325	Chd8,Hnrnpc,Mettl3,Olfr1513,Olfr221,Rab2b,Rpgrip1,Sall2,Snord58b,Snord8,Supt16,Tox4,Zfp219,	13
chr10	81548141	81557194	0.90529	0.11982	0.03019	0	0	303.032	0	0	0	0	1.23029	81177255	-370886	chr10:80697255-81177255	Amh,Ap3d1,Creb3l3,Diras1,Dot1l,Eef2,Gadd45b,Gng7,Izumo4,Jsrp1,Lingo3,Lmnb2,Lsm7,Map2k2,Mir1982,Mir5615-1,Mir5615-2,Mob3a,Oaz1,Oaz1-ps,Pias4,Plekhj1,Sf3a2,Sgta,Slc39a3,Sppl2b,Thop1,Timm13,Tmprss9,Zbtb7a,	30	chr10:81177255-81617255	4930404N11Rik,Aes,Apba3,Atcay,Atcayos,BC025920,Cactin,Celf5,Dapk3,Dohh,Eef2,Fzr1,Gipc3,Gna11,Gna15,Hmg20b,Matk,Mfsd12,Mir1191b,Mir3057,Mir6913,Mrpl54,Ncln,Nfic,Nmrk2,Pip5k1c,S1pr4,Smim24,Snord37,Tbxa2r,Tjp3,Tle2,Tle6,Zfr2,	34	81617255	60061	chr10:81177255-81617255	4930404N11Rik,Aes,Apba3,Atcay,Atcayos,BC025920,Cactin,Celf5,Dapk3,Dohh,Eef2,Fzr1,Gipc3,Gna11,Gna15,Hmg20b,Matk,Mfsd12,Mir1191b,Mir3057,Mir6913,Mrpl54,Ncln,Nfic,Nmrk2,Pip5k1c,S1pr4,Smim24,Snord37,Tbxa2r,Tjp3,Tle2,Tle6,Zfr2,	34	chr10:81617255-81697255	Ankrd24,Gm10778,Sirt6,	3
chr2	32755662	32759398	0.90509	0.45776	0.86792	1	1	355.625	358.376	0	132.238	0	2.06793	32604480	-151182	chr2:32304480-32604480	1110008P14Rik,Ciz1,Dnm1,Dpm2,Fam102a,Gm23363,Golga2,Lcn2,Mir199b,Naif1,Pip5kl1,Ptges2,Slc25a25,St6galnac4,St6galnac6,	15	chr2:32604480-32984480	1700019L03Rik,6330409D20Rik,Ak1,Cdk9,Eng,Fam129b,Fpgs,Lrsam1,Mir2861,Mir3960,Mir8093,Ptrh1,Rpl12,Sh2d3c,Slc2a8,Snora65,Snord14a,St6galnac6,Stxbp1,Tor2a,Ttc16,	21	32984480	225082	chr2:32604480-32984480	1700019L03Rik,6330409D20Rik,Ak1,Cdk9,Eng,Fam129b,Fpgs,Lrsam1,Mir2861,Mir3960,Mir8093,Ptrh1,Rpl12,Sh2d3c,Slc2a8,Snora65,Snord14a,St6galnac6,Stxbp1,Tor2a,Ttc16,	21	chr2:32984480-33424480	Angptl2,Garnl3,Ralgps1,Zbtb34,	4
chr11	103097535	103107235	0.90489	0.47211	0	1	1	631.339	628.909	613.649	403.124	121.341	1.64095	102738686	-358849	chr11:102438686-102738686	2810433D01Rik,Ccdc43,Fam171a2,Fzd2,Gm11627,Gm1564,Gpatch8,Itga2b,	8	chr11:102738686-103338686	1700023F06Rik,2410004I01Rik,Acbd4,Adam11,Arhgap27,C1ql1,Ccdc103,Dcakd,Eftud2,Fam187a,Fmnl1,Gfap,Gjc1,Hexim1,Hexim2,Higd1b,Kif18b,Map3k14,Mir6931,Nmt1,Plcd3,Spata32,	22	103338686	231451	chr11:102738686-103338686	1700023F06Rik,2410004I01Rik,Acbd4,Adam11,Arhgap27,C1ql1,Ccdc103,Dcakd,Eftud2,Fam187a,Fmnl1,Gfap,Gjc1,Hexim1,Hexim2,Higd1b,Kif18b,Map3k14,Mir6931,Nmt1,Plcd3,Spata32,	22	chr11:103338686-104218686	1700072I22Rik,Arf2,Arhgap27,Arhgap27os3,C130046K22Rik,Crhr1,Gm884,Gosr2,Lyzl6,Nsf,Plekhm1,Rprml,Sppl2c,Wnt3,Wnt9b,	15
chr11	94934780	94946026	0.90448	0.66262	0	1	1	621.571	568.773	344.372	291.048	669.957	1.73579	94578686	-356094	chr11:93878686-94578686	Abcc3,Acsf2,Ankrd40,Cacna1g,Chad,Epn3,Luc7l3,Mbtd1,Mycbpap,Nme1,Nme2,Rsad1,Spag9,Spata20,Tob1,Utp18,Wfikkn2,	17	chr11:94578686-94958686	Acsf2,Col1a1,Eme1,Gm11541,Gm11544,Gm11545,Lrrc59,Mrpl27,Tmem92,Xylt2,	10	94958686	12660	chr11:94578686-94958686	Acsf2,Col1a1,Eme1,Gm11541,Gm11544,Gm11545,Lrrc59,Mrpl27,Tmem92,Xylt2,	10	chr11:94958686-95258686	A730090H04Rik,Dlx3,Dlx4,Hils1,Itga3,Pdk2,Ppp1r9b,Samd14,Sgca,	9
chr11	120903916	120907258	0.90448	0.46218	0	1	1	0	0	0	0	0	1.13557	120818686	-85230	chr11:120438686-120818686	Alyref,Anapc11,Arhgdia,Arl16,Aspscr1,Cbr2,Ccdc137,Dcxr,Dus1l,Fam195b,Fasn,Gcgr,Gps1,Hgs,Lrrc45,Mafg,Mir6936,Mrpl12,Myadml2,Notum,Npb,Oxld1,P4hb,Pcyt2,Pde6g,Ppp1r27,Pycr1,Rac3,Rfng,Sirt7,Slc25a10,Stra13,Tspan10,	33	chr11:120818686-121238686	BC017643,Ccdc57,Cd7,Csnk1d,Fasn,Hexdc,Narf,Ogfod3,Sectm1a,Sectm1b,Slc16a3,Tex19.1,Tex19.2,Uts2r,	14	121238686	331428	chr11:120818686-121238686	BC017643,Ccdc57,Cd7,Csnk1d,Fasn,Hexdc,Narf,Ogfod3,Sectm1a,Sectm1b,Slc16a3,Tex19.1,Tex19.2,Uts2r,	14	chr11:121238686-121982542	B3gntl1,Fn3k,Fn3krp,Foxk2,Metrnl,Mir7236,Narf,Ptchd3,Rab40b,Tbcd,Wdr45b,Zfp750,	12
chr2	146957737	146962106	0.90408	0.53506	0	1	1	247.124	738.397	373.359	138.772	0	1.67161	146454264	-503473	chr2:145654264-146454264	A930019D19Rik,BC039771,Cfap61,Crnkl1,Insm1,Naa20,Ralgapa2,Rin2,	8	chr2:146454264-147334264	4933406D12Rik,6430503K07Rik,Kiz,Nkx2-2,Nkx2-2os,Nkx2-4,Ralgapa2,Xrn2,	8	147334264	372158	chr2:146454264-147334264	4933406D12Rik,6430503K07Rik,Kiz,Nkx2-2,Nkx2-2os,Nkx2-4,Ralgapa2,Xrn2,	8	chr2:147334264-147794264	A530006G24Rik,AI646519,Pax1,	3
chr6	90733782	90739694	0.90408	0.45389	0	1	1	500.608	251.596	205.171	256.052	0	1.63102	90610006	-123776	chr6:89650006-90610006	Aldh1l1,BC048671,Ccdc37,Chst13,Klf15,Slc41a3,Txnrd3,Uroc1,V1ra8,Vmn1r40,Vmn1r41,Vmn1r42,Vmn1r43,Vmn1r44,Vmn1r45,Vmn1r46,Vmn1r47,Vmn1r48,Vmn1r49,Vmn1r50,Vmn1r51,Vmn1r52,Vmn1r53,Vmn1r54,Zxdc,	25	chr6:90610006-91150006	Iqsec1,Nup210,Slc41a3,	3	91150006	410312	chr6:90610006-91150006	Iqsec1,Nup210,Slc41a3,	3	chr6:91150006-91510006	1810044D09Rik,4930471M09Rik,Chchd4,Fbln2,Hdac11,Tmem43,Wnt7a,Xpc,	8
chr17	47790481	47798595	0.90347	0.45003	0	1	1	406.837	328.651	259.553	410.265	76.7687	1.62848	47743051	-47430	chr17:47483051-47743051	Bysl,Ccnd3,Frs3,Frs3os,Med20,Pgc,Prickle4,Taf8,Tfeb,Tomm6,Tomm6os,Usp49,	12	chr17:47743051-48103050	1700067P10Rik,1700122O11Rik,A730006G06Rik,Foxp4,Mdfi,Tfeb,	6	48103050	304455	chr17:47743051-48103050	1700067P10Rik,1700122O11Rik,A730006G06Rik,Foxp4,Mdfi,Tfeb,	6	chr17:48103050-49400675	1700008K24Rik,9830107B12Rik,A530064D06Rik,Apobec2,B430306N03Rik,Gm17830,Lrfn2,Nfya,Oard1,Trem1,Trem2,Trem3,Treml1,Treml2,Treml4,Tspo2,Unc5cl,	17
chr1	155003977	155008657	0.90327	0.65323	0	0	0	600.834	241.176	104.221	151.661	0	1.72988	154772870	-231107	chr1:154212870-154772870	4930452N14Rik,4930532M18Rik,Cacna1e,	3	chr1:154772870-155552870	Ier5,Mr1,Stx6,Xpr1,	4	155552870	544213	chr1:154772870-155552870	Ier5,Mr1,Stx6,Xpr1,	4	chr1:155552870-156118743	Acbd6,Cep350,Fam163a,Lhx4,Qsox1,Tor1aip1,Tor1aip2,	7
chr16	11033072	11037944	0.90286	0.79956	0	0	0	513.963	0	0	0	0	1.55264	10859907	-173165	chr16:10539907-10859907	Clec16a,Dexi,Prm1,Prm2,Prm3,Rmi2,Socs1,Tnp2,	8	chr16:10859907-11439907	2610020C07Rik,Gm21859,Gm4262,Gspt1,Litaf,Mir1945,Rsl1d1,Snn,Snx29,Tnfrsf17,Txndc11,Zc3h7a,	12	11439907	401963	chr16:10859907-11439907	2610020C07Rik,Gm21859,Gm4262,Gspt1,Litaf,Mir1945,Rsl1d1,Snn,Snx29,Tnfrsf17,Txndc11,Zc3h7a,	12	chr16:11439907-13079907	1700003L19Rik,4833415N18Rik,Cpped1,Gm9961,Shisa9,Snx29,	6
chr18	63651166	63660175	0.90286	0.53672	0	0	0	772.123	0	0	0	0	1.42122	63000346	-650820	chr18:62540346-63000346	2700046A07Rik,Apcdd1,Fbxo38,Napg,Spink10,Spink13,Spink7,	7	chr18:63000346-63680346	Piezo2,Txnl1,	2	63680346	20171	chr18:63000346-63680346	Piezo2,Txnl1,	2	chr18:63680346-64500346	Fech,Nars,Onecut2,St8sia3,St8sia3os,Txnl1,Wdr7,	7
chr2	152362438	152365151	0.90266	0.00994	0	1	1	0	0	0	295.524	0	0.90763	152354264	-8174	chr2:151854264-152354264	Angpt4,Csnk2a1,Fam110a,Gm14164,Mir1953,Rbck1,Rspo4,Scrt2,Slc52a3,Srxn1,Tbc1d20,Tcf15,Trib3,	13	chr2:152354264-152654264	6820408C15Rik,Defb19,Defb20,Defb21,Defb22,Defb23,Defb25,Defb26,Defb28,Defb29,Defb36,Defb45,Gm14164,Nrsn2,Rem1,Sox12,Zcchc3,	17	152654264	289113	chr2:152354264-152654264	6820408C15Rik,Defb19,Defb20,Defb21,Defb22,Defb23,Defb25,Defb26,Defb28,Defb29,Defb36,Defb45,Gm14164,Nrsn2,Rem1,Sox12,Zcchc3,	17	chr2:152654264-152914264	Bcl2l1,Cox4i2,H13,Id1,Mcts2,Mir5622,Mylk2,Tpx2,	8
chr10	60242722	60248022	0.90205	0.70072	0	0	0	543.348	557.882	0	0	0	1.75241	59877252	-365470	chr10:59297252-59877252	Mcu,Micu1,Oit3,P4ha1,Pla2g12b,	5	chr10:59877252-60277252	Anapc16,Ascc1,Chst3,Ddit4,Dnajb12,Mir6906,Spock2,	7	60277252	29230	chr10:59877252-60277252	Anapc16,Ascc1,Chst3,Ddit4,Dnajb12,Mir6906,Spock2,	7	chr10:60277252-61137252	4632428N05Rik,Cdh23,Gm17455,Gm20611,Mir466j,Mir6408,Pcbd1,Pldi,Psap,Sgpl1,Slc29a3,Unc5b,	12
chr3	88520091	88528657	0.90185	0.61182	0	0	1	436.76	417.393	345.007	341.873	0	1.70776	88276078	-244013	chr3:87936078-88276078	1700113A16Rik,Apoa1bp,Bcan,Crabp2,Gpatch4,Hapln2,Iqgap3,Isg20l2,Mef2d,Mir3093,Mir9-1,Nes,Rhbg,Ttc24,	14	chr3:88276078-88536078	Bglap,Bglap2,Bglap3,Cct3,Glmp,Lmna,Mex3a,Mir7011,Paqr6,Pmf1,Sema4a,Slc25a44,Smg5,Tmem79,Tsacc,	15	88536078	7421	chr3:88276078-88536078	Bglap,Bglap2,Bglap3,Cct3,Glmp,Lmna,Mex3a,Mir7011,Paqr6,Pmf1,Sema4a,Slc25a44,Smg5,Tmem79,Tsacc,	15	chr3:88536078-88916078	1500004A13Rik,2810403A07Rik,5830417I10Rik,Arhgef2,Gon4l,Lamtor2,Mex3a,Mir1905,Msto1,Rab25,Rit1,Rxfp4,Ssr2,Syt11,Ubqln4,	15
chr19	45219642	45226048	0.90144	0.55549	0	0	0	362.444	345.896	248.734	399.021	0	1.67918	45065510	-154132	chr19:44545510-45065510	1700039E22Rik,4930414N06Rik,Fam178a,Hif1an,Lzts2,Mir6405,Mrpl43,Ndufb8,Pax2,Pdzd7,Peo1,Sec31b,Sema4g,Sfxn3,	14	chr19:45065510-45745510	4933429K18Rik,Btrc,Dpcd,Fbxw4,Fgf8,Kazald1,Lbx1,Poll,Tlx1,	9	45745510	519462	chr19:45065510-45745510	4933429K18Rik,Btrc,Dpcd,Fbxw4,Fgf8,Kazald1,Lbx1,Poll,Tlx1,	9	chr19:45745510-46065510	9130011E15Rik,Hps6,Kcnip2,Ldb1,Mgea5,Npm3,Pprc1,	7
chr7	30971349	30975984	0.90124	0.27333	0	1	1	299.337	153.809	73.3999	24.7481	0	1.53791	30734981	-236368	chr7:30214981-30734981	2200002J24Rik,Alkbh6,Aplp1,Arhgap33,Arhgap33os,Atp4a,Clip3,Cox6b1,Etv2,Gapdhs,Gm38670,Haus5,Hcst,Hspb6,Igflr1,Kirrel2,Kmt2b,Lin37,Lrfn3,Mir3569,Nfkbid,Nphs1,Nphs1os,Ovol3,Pmis2,Polr2i,Prodh2,Proser3,Psenen,Rbm42,Sdhaf1,Syne4,Tbcb,Tmem147,Tyrobp,U2af1l4,Upk1a,Wdr62,Zbtb32,	39	chr7:30734981-31174981	Cd22,Dmkn,Fam187b,Ffar1,Ffar2,Ffar3,Fxyd1,Fxyd3,Fxyd5,Fxyd7,Gapdhs,Gm10640,Gramd1a,Hamp,Hamp2,Hpn,Krtdap,Lgi4,Lsr,Mag,Mir7050,Sbsn,Scn1b,Usf2,	24	31174981	198997	chr7:30734981-31174981	Cd22,Dmkn,Fam187b,Ffar1,Ffar2,Ffar3,Fxyd1,Fxyd3,Fxyd5,Fxyd7,Gapdhs,Gm10640,Gramd1a,Hamp,Hamp2,Hpn,Krtdap,Lgi4,Lsr,Mag,Mir7050,Sbsn,Scn1b,Usf2,	24	chr7:31174981-31694981	Scgb1b2,Scgb1b3,Scgb2b2,Scgb2b3,	4
chr5	100320836	100323609	0.90083	0.28272	0	0	0	0	632.038	382.243	79.0144	0	1.29219	99910981	-409855	chr5:99170981-99910981	A930011G23Rik,Gm38413,Rasgef1b,	3	chr5:99910981-100370981	2310034O05Rik,Enoph1,Hnrnpd,Hnrnpdl,Sec31a,Tmem150c,Tmem150cos,	7	100370981	47372	chr5:99910981-100370981	2310034O05Rik,Enoph1,Hnrnpd,Hnrnpdl,Sec31a,Tmem150c,Tmem150cos,	7	chr5:100370981-100910981	5430416N02Rik,Agpat9,Cops4,Coq2,Fam175a,Helq,Hpse,Lin54,Mrps18c,Plac8,Sec31a,	11
chr9	78036896	78040924	0.90063	0.21038	0	0	0	576.03	799.585	736.466	0	0	1.50582	77412193	-624703	chr9:76252193-77412193	5730403I07Rik,Fam83b,Hcrtr2,Mlip,Tinag,	5	chr9:77412193-78112193	Elovl5,Fbxo9,Gclc,Gcm1,Ick,Klhl31,Lrrc1,	7	78112193	71269	chr9:77412193-78112193	Elovl5,Fbxo9,Gclc,Gcm1,Ick,Klhl31,Lrrc1,	7	chr9:78112193-78612193	C920006O11Rik,Ddx43,Dppa5a,Eef1a1,Gm10639,Gm3776,Gsta1,Gsta2,Gsta4,Ick,Mb21d1,Mto1,Omt2a,Omt2b,Ooep,Slc17a5,	16
chr12	108756244	108761976	0.90063	0.18498	0.09057	0	0	534.959	0	0	0	0	1.28841	108541790	-214454	chr12:108121790-108541790	Ccdc85c,Ccnk,Cyp46a1,Eml1,Gm16596,Hhipl1,Setd3,	7	chr12:108541790-108901790	Degs2,Evl,Gm16596,Mir342,Mir345,Slc25a29,Slc25a47,Wars,Wdr25,Yy1,	10	108901790	139814	chr12:108541790-108901790	Degs2,Evl,Gm16596,Mir342,Mir345,Slc25a29,Slc25a47,Wars,Wdr25,Yy1,	10	chr12:108901790-109421790	Begain,Wdr25,	2
chr10	59288480	59299264	0.89982	0.59415	0	0	0	0	0	0	0	0	1.1969	59297252	0	chr10:58697252-59297252	BB019430,Sept10,Sh3rf3,Sowahc,	4	chr10:59297252-59877252	Mcu,Micu1,Oit3,P4ha1,Pla2g12b,	5	59297252	0	chr10:58697252-59297252	BB019430,Sept10,Sh3rf3,Sowahc,	4	chr10:59297252-59877252	Mcu,Micu1,Oit3,P4ha1,Pla2g12b,	5
chr5	114664506	114669261	0.89961	0.26946	0	0	0	469.512	324.423	0	0	0	1.53434	114629991	-34515	chr5:114169991-114629991	Acacb,Fam222a,Foxn4,Kctd10,Mir7027,Mmab,Mvk,Myo1h,Trpv4,Ube3b,	10	chr5:114629991-115129991	1500011B03Rik,2210016L21Rik,2610524H06Rik,4930515G01Rik,4930519G04Rik,Acads,Ankrd13a,Git2,Gltp,Hnf1a,Mir6240,Mir7028,Oasl1,Oasl2,Rpl37rt,Sppl3,Tchp,Trpv4,Unc119b,	19	115129991	460730	chr5:114629991-115129991	1500011B03Rik,2210016L21Rik,2610524H06Rik,4930515G01Rik,4930519G04Rik,Acads,Ankrd13a,Git2,Gltp,Hnf1a,Mir6240,Mir7028,Oasl1,Oasl2,Rpl37rt,Sppl3,Tchp,Trpv4,Unc119b,	19	chr5:115129991-115569991	Cabp1,Coq5,Cox6a1,Dynll1,Gatc,Gcn1l1,Gm13830,Mlec,Msi1,Pla2g1b,Pop5,Pxn,Rnf10,Rplp0,Sirt4,Srsf9,Triap1,Unc119b,	18
chr17	57331371	57336866	0.89961	0.50635	0	0	0	0	369.055	0	0	0	1.40278	57040577	-290794	chr17:56720577-57040577	1700061G19Rik,Acer1,Acsbg2,Alkbh7,Clpp,Dus3l,Fut4-ps1,Gtf2f1,Khsrp,Mllt1,Ndufa11,Nrtn,Prr22,Pspn,Rfx2,Slc25a41,	16	chr17:57040577-57340577	C3,Cd70,Crb3,Dennd1c,Gm11110,Gpr108,Mir6978,Slc25a23,Slc25a41,Tnfsf14,Tnfsf9,Trip10,Tubb4a,Vav1,	14	57340577	3711	chr17:57040577-57340577	C3,Cd70,Crb3,Dennd1c,Gm11110,Gpr108,Mir6978,Slc25a23,Slc25a41,Tnfsf14,Tnfsf9,Trip10,Tubb4a,Vav1,	14	chr17:57340577-58920577	Adgre1,Cntnap5c,Pdzph1,Vmn2r120,	4
chr18	36326554	36330850	0.89941	0.51353	0	0	0	410.839	315.952	178.928	128.22	0	1.65617	35940346	-386208	chr18:35560346-35940346	1700066B19Rik,Cxxc5,Dnajc18,Ecscr,Matr3,Mzb1,Paip2,Prob1,Slc23a1,Spata24,Tmem173,Ube2d2a,	12	chr18:35940346-36560346	4930471G03Rik,Cystm1,Hbegf,Igip,Nrg2,Pfdn1,Psd2,Pura,Slc4a9,	9	36560346	229496	chr18:35940346-36560346	4930471G03Rik,Cystm1,Hbegf,Igip,Nrg2,Pfdn1,Psd2,Pura,Slc4a9,	9	chr18:36560346-36780346	Ankhd1,Apbb3,Cd14,Dnd1,E230025N22Rik,Eif4ebp3,Hars,Ik,Ndufa2,Slc35a4,Sra1,Tmco6,Wdr55,	13
chr15	102064907	102068285	0.89901	0.85809	0	0	0	543.006	716.796	0	0	0	1.82805	101309569	-755338	chr15:100749569-101309569	6030408B16Rik,A330009N23Rik,AU021063,Acvr1b,Acvrl1,Ankrd33,Atg101,Fignl2,Grasp,Mir6962,Nr4a1,Scn8a,Slc4a8,	13	chr15:101309569-102089569	1700011A15Rik,4732456N10Rik,5430421N21Rik,Eif4b,Gm5414,Gm5476,Gm5477,Gm5478,Gm6042,Krt1,Krt18,Krt2,Krt4,Krt5,Krt6a,Krt6b,Krt7,Krt71,Krt72,Krt73,Krt74,Krt75,Krt76,Krt77,Krt78,Krt79,Krt8,Krt80,Krt81,Krt82,Krt83,Krt84,Krt85,Krt86,Mir1941,	35	102089569	21284	chr15:101309569-102089569	1700011A15Rik,4732456N10Rik,5430421N21Rik,Eif4b,Gm5414,Gm5476,Gm5477,Gm5478,Gm6042,Krt1,Krt18,Krt2,Krt4,Krt5,Krt6a,Krt6b,Krt7,Krt71,Krt72,Krt73,Krt74,Krt75,Krt76,Krt77,Krt78,Krt79,Krt8,Krt80,Krt81,Krt82,Krt83,Krt84,Krt85,Krt86,Mir1941,	35	chr15:102089569-102509569	Aaas,Amhr2,Csad,Eif4b,Espl1,Igfbp6,Itgb7,Map3k12,Mfsd5,Myg1,Pcbp2,Pfdn5,Prr13,Rarg,Soat2,Sp1,Sp7,Spryd3,Tns2,Zfp740,	20
chr2	11601982	11604294	0.89901	0.20652	0.4566	1	1	0	750.308	494.57	0	0	1.48057	11298373	-303609	chr2:10378373-11298373	Gm25285,Mir297a-2,Mir297a-3,Mir297a-4,Mir297b,Mir466b-1,Mir466b-3,Mir466b-4,Mir466b-5,Mir466b-6,Mir466b-7,Mir466b-8,Mir466c-1,Mir466c-2,Mir466e,Mir466g,Mir466l,Mir466m,Mir467a-1,Mir467a-10,Mir467a-2,Mir467a-3,Mir467a-4,Mir467a-5,Mir467a-6,Mir467a-7,Mir467a-8,Mir467a-9,Mir467b,Mir467d,Mir669a-1,Mir669a-2,Mir669a-3,Mir669d,Mir669d-2,Mir669f,Mir669g,Mir669i,Mir669j,Mir669k,Mir669l,Mir669o,Prkcq,Sfmb…	44	chr2:11298373-11698373	8030442B05Rik,Gm13293,Il2ra,Pfkfb3,Prkcq,Rbm17,	6	11698373	94079	chr2:11298373-11698373	8030442B05Rik,Gm13293,Il2ra,Pfkfb3,Prkcq,Rbm17,	6	chr2:11698373-11978373	Ankrd16,Fbxo18,Il15ra,	3
chr15	79034469	79041814	0.8984	0.23854	0	1	1	369.643	302.296	19.3045	275.42	0	1.51767	78889570	-144899	chr15:78569570-78889570	Card10,Cdc42ep1,Cyth4,Elfn2,Gga1,Lgals2,Mfng,Rac2,	8	chr15:78889570-79189570	1700088E04Rik,Ankrd54,Eif3l,Galr3,Gcat,Gga1,Gm10863,Gm10865,H1f0,Lgals1,Micall1,Mir6955,Mir6956,Nol12,Pdxp,Polr2f,Sh3bp1,Sox10,Triobp,	19	79189570	147756	chr15:78889570-79189570	1700088E04Rik,Ankrd54,Eif3l,Galr3,Gcat,Gga1,Gm10863,Gm10865,H1f0,Lgals1,Micall1,Mir6955,Mir6956,Nol12,Pdxp,Polr2f,Sh3bp1,Sox10,Triobp,	19	chr15:79189570-79689570	Baiap2l2,Cby1,Csnk1e,Ddx17,Dmc1,Fam227a,Gm10863,Josd1,Kcnj4,Kdelr3,Maff,Mir1943,Pick1,Pla2g6,Slc16a8,Tmem184b,Tomm22,	17
chr9	78526057	78529024	0.89779	0.15516	0	0	0	270.11	65.534	0	0	0	1.47537	78112193	-413864	chr9:77412193-78112193	Elovl5,Fbxo9,Gclc,Gcm1,Ick,Klhl31,Lrrc1,	7	chr9:78112193-78612193	C920006O11Rik,Ddx43,Dppa5a,Eef1a1,Gm10639,Gm3776,Gsta1,Gsta2,Gsta4,Ick,Mb21d1,Mto1,Omt2a,Omt2b,Ooep,Slc17a5,	16	78612193	83169	chr9:78112193-78612193	C920006O11Rik,Ddx43,Dppa5a,Eef1a1,Gm10639,Gm3776,Gsta1,Gsta2,Gsta4,Ick,Mb21d1,Mto1,Omt2a,Omt2b,Ooep,Slc17a5,	16	chr9:78612193-79752193	Cd109,Col12a1,Gm10635,	3
chr1	164134985	164140950	0.89738	0.45113	0	1	1	657.238	203.78	50.636	114.722	0	1.62295	162789869	-1345116	chr1:162469869-162789869	7420461P10Rik,Dnm3,Mettl13,Myoc,Prrc2c,Vamp4,	6	chr1:162789869-164229869	BC055324,F5,Fmo1,Fmo2,Fmo3,Fmo4,Fmo6,Gm16548,Gorab,Kifap3,Mettl11b,Mettl18,Mroh9,Prrx1,Scyl3,Sele,Sell,Selp,	18	164229869	88919	chr1:162789869-164229869	BC055324,F5,Fmo1,Fmo2,Fmo3,Fmo4,Fmo6,Gm16548,Gorab,Kifap3,Mettl11b,Mettl18,Mroh9,Prrx1,Scyl3,Sele,Sell,Selp,	18	chr1:164229869-165169869	4930568G15Rik,Atp1b1,Blzf1,Ccdc181,Dpt,Gm20743,Nme7,Slc19a2,Tbx19,Xcl1,	10
chr15	81830250	81832950	0.89718	0.44174	0	0	0	425.347	446.017	459.825	381.205	0	1.61805	81729570	-100680	chr15:81349570-81729570	Chadl,Dnajb7,Ep300,L3mbtl2,Rangap1,Rbx1,Slc25a17,St13,Xpnpep3,	9	chr15:81729570-82049570	1700029P11Rik,Aco2,Csdc2,Desi1,Nhp2l1,Phf5a,Pmm1,Polr3h,Rangap1,Tef,Tob2,Xrcc6,Zc3h7b,	13	82049570	216620	chr15:81729570-82049570	1700029P11Rik,Aco2,Csdc2,Desi1,Nhp2l1,Phf5a,Pmm1,Polr3h,Rangap1,Tef,Tob2,Xrcc6,Zc3h7b,	13	chr15:82049570-82249570	4930407I10Rik,Ccdc134,Cenpm,Mei1,Mir33,Shisa8,Srebf2,Tnfrsf13c,	8
chr10	80157072	80169046	0.89698	0.64771	0.0566	1	1	733.791	288.074	267.53	188.898	0	1.74914	79837255	-319817	chr10:79657255-79837255	Bc1,Bsg,Cdc34,Fgf22,Fstl3,Gzmm,Hcn2,Madcam1,Misp,Palm,Polrmt,Prss57,Rnf126,Tpgs1,	14	chr10:79837255-80177255	1600002K03Rik,Abca7,Arid3a,Atp5d,Cfd,Cirbp,Cnn2,Dos,E130317F20Rik,Elane,Gpx4,Grin3b,Hmha1,Kiss1r,Lppr3,Med16,Midn,Mir6910,Polr2e,Prtn3,Ptbp1,R3hdm4,Sbno2,Stk11,Tmem259,Wdr18,	26	80177255	8209	chr10:79837255-80177255	1600002K03Rik,Abca7,Arid3a,Atp5d,Cfd,Cirbp,Cnn2,Dos,E130317F20Rik,Elane,Gpx4,Grin3b,Hmha1,Kiss1r,Lppr3,Med16,Midn,Mir6910,Polr2e,Prtn3,Ptbp1,R3hdm4,Sbno2,Stk11,Tmem259,Wdr18,	26	chr10:80177255-80697255	2310011J03Rik,Abhd17a,Adamtsl5,Adat3,Apc2,Atp8b3,Bc1,Btbd2,Csnk1g2,Dazap1,Efna2,Gamt,Klf16,Mbd3,Mex3d,Mir6911,Mir6912,Mknk2,Mob3a,Mum1,Ndufs7,Onecut3,Pcsk4,Plk5,Reep6,Rexo1,Rps15,Scamp4,Tcf3,Uqcr11,	30
chr8	104601824	104604332	0.89657	0.27554	0	1	0	0	393.202	162.745	203.701	0	1.28434	104596100	-5724	chr8:104076100-104596100	Bean1,Car7,Ccdc79,Cdh5,Cklf,Cmtm1,Cmtm2a,Cmtm2b,Cmtm3,Cmtm4,Dync1li2,Gm29682,Nae1,Pdp2,Tk2,	15	chr8:104596100-105296100	4931428F04Rik,4932416K20Rik,B3gnt9,Cbfb,Cdh16,Ces2a,Ces2b,Ces2c,Ces2d-ps,Ces2e,Ces2f,Ces2g,Ces2h,Ces3a,Ces3b,Ces4a,D230025D16Rik,Exoc3l,Fam96b,Fbxl8,Hsf4,Nol3,Pdp2,Rrad,Tradd,	25	105296100	691768	chr8:104596100-105296100	4931428F04Rik,4932416K20Rik,B3gnt9,Cbfb,Cdh16,Ces2a,Ces2b,Ces2c,Ces2d-ps,Ces2e,Ces2f,Ces2g,Ces2h,Ces3a,Ces3b,Ces4a,D230025D16Rik,Exoc3l,Fam96b,Fbxl8,Hsf4,Nol3,Pdp2,Rrad,Tradd,	25	chr8:105296100-105556100	Atp6v0d1,E2f4,Elmo3,Fhod1,Hsd11b2,Kctd19,Lrrc29,Lrrc36,Mir328,Plekhg4,Slc9a5,Tmem208,Tppp3,Zdhhc1,	14
chr17	56129620	56142660	0.89637	0.17725	0.22642	1	1	0	274.479	275.189	0	112.572	1.34821	55940577	-189043	chr17:53700675-55940577	1700025K24Rik,4932415M13Rik,Adgre4,Pot1b,Slc5a7,St6gal2,Sult1c1,Sult1c2,Vmn2r118,Zfp119a,Zfp119b,Zfp959,	12	chr17:55940577-56260577	Ccdc94,Chaf1a,Dpp9,Ebi3,Fem1a,Fsd1,Gm16712,Hdgfrp2,Lrg1,Mir7b,Mpnd,Mydgf,Plin4,Plin5,Sema6b,Sh3gl1,Shd,Stap2,Tnfaip8l1,Ubxn6,Zfp119b,	21	56260577	117917	chr17:55940577-56260577	Ccdc94,Chaf1a,Dpp9,Ebi3,Fem1a,Fsd1,Gm16712,Hdgfrp2,Lrg1,Mir7b,Mpnd,Mydgf,Plin4,Plin5,Sema6b,Sh3gl1,Shd,Stap2,Tnfaip8l1,Ubxn6,Zfp119b,	21	chr17:56260577-56720577	2410015M20Rik,Arrdc5,Catsperd,Fem1a,Gm20219,Kdm4b,Lonp1,Mir6977,Ndufa11,Plin3,Ptprs,Ranbp3,Rpl36,Safb,Safb2,Ticam1,Uhrf1,Vmac,Znrf4,	19
chr4	136068381	136072441	0.89617	0.66814	0	0	0	445.598	450.609	245.43	330.304	0	1.73024	135964085	-104296	chr4:135744085-135964085	Cnr2,Fuca1,Hmgcl,Il22ra1,Myom3,Pnrc2,Srsf10,	7	chr4:135964085-136204085	E2f2,Gale,Id3,Lypla2,Pithd1,Rpl11,Tceb3,	7	136204085	131644	chr4:135964085-136204085	E2f2,Gale,Id3,Lypla2,Pithd1,Rpl11,Tceb3,	7	chr4:136204085-136644085	4930549C01Rik,Asap3,Hnrnpr,Htr1d,Kdm1a,Lactbl1,Luzp1,Tcea3,Zfp46,	9
chr17	35576618	35580427	0.89617	0.16842	0	0	0	0	0	0	0	0	0.98038	35483055	-93563	chr17:35263055-35483055	H2-D1,H2-L,H2-Q1,H2-Q10,H2-Q2,H2-Q4,H2-Q5,H2-Q6,H2-Q7,H2-Q8,H2-Q9,	11	chr17:35483055-35943055	2300002M23Rik,2310061I04Rik,4833427F10Rik,Atat1,Cchcr1,Cdsn,Ddr1,Dhx16,Dpcr1,Flot1,Gm9573,Gtf2h4,Ier3,Mdc1,Mir1894,Mrps18b,Nrm,Pou5f1,Ppp1r10,Ppp1r18,Psors1c2,Sfta2,Tcf19,Tubb5,Vars2,	25	35943055	362628	chr17:35483055-35943055	2300002M23Rik,2310061I04Rik,4833427F10Rik,Atat1,Cchcr1,Cdsn,Ddr1,Dhx16,Dpcr1,Flot1,Gm9573,Gtf2h4,Ier3,Mdc1,Mir1894,Mrps18b,Nrm,Pou5f1,Ppp1r10,Ppp1r18,Psors1c2,Sfta2,Tcf19,Tubb5,Vars2,	25	chr17:35943055-36283055	2410017I17Rik,A930015D03Rik,Abcf1,C920025E04Rik,Gm11127,Gm6034,Gm6623,Gm7030,Gm8801,Gm8909,Gnl1,H2-Bl,H2-T10,H2-T22,H2-T23,H2-T24,H2-T3,H2-T9,Mir877,Prr3,Rpp21,Trim39,	22
chr10	81282903	81309517	0.89596	0.22032	0	1	1	404.885	319.108	0	0	0	1.50612	81177255	-105648	chr10:80697255-81177255	Amh,Ap3d1,Creb3l3,Diras1,Dot1l,Eef2,Gadd45b,Gng7,Izumo4,Jsrp1,Lingo3,Lmnb2,Lsm7,Map2k2,Mir1982,Mir5615-1,Mir5615-2,Mob3a,Oaz1,Oaz1-ps,Pias4,Plekhj1,Sf3a2,Sgta,Slc39a3,Sppl2b,Thop1,Timm13,Tmprss9,Zbtb7a,	30	chr10:81177255-81617255	4930404N11Rik,Aes,Apba3,Atcay,Atcayos,BC025920,Cactin,Celf5,Dapk3,Dohh,Eef2,Fzr1,Gipc3,Gna11,Gna15,Hmg20b,Matk,Mfsd12,Mir1191b,Mir3057,Mir6913,Mrpl54,Ncln,Nfic,Nmrk2,Pip5k1c,S1pr4,Smim24,Snord37,Tbxa2r,Tjp3,Tle2,Tle6,Zfr2,	34	81617255	307738	chr10:81177255-81617255	4930404N11Rik,Aes,Apba3,Atcay,Atcayos,BC025920,Cactin,Celf5,Dapk3,Dohh,Eef2,Fzr1,Gipc3,Gna11,Gna15,Hmg20b,Matk,Mfsd12,Mir1191b,Mir3057,Mir6913,Mrpl54,Ncln,Nfic,Nmrk2,Pip5k1c,S1pr4,Smim24,Snord37,Tbxa2r,Tjp3,Tle2,Tle6,Zfr2,	34	chr10:81617255-81697255	Ankrd24,Gm10778,Sirt6,	3
chr9	96913564	96918890	0.89576	0.71673	0	0	0	428.367	551.765	404.161	281.176	0	1.75412	96899581	-13983	chr9:96299581-96899581	Atp1b3,C430002N11Rik,E030011O05Rik,Pxylp1,Rasa2,Rnf7,Tfdp2,Zbtb38,	8	chr9:96899581-97179581	Slc25a36,Spsb4,	2	97179581	260691	chr9:96899581-97179581	Slc25a36,Spsb4,	2	chr9:97179581-98559581	4921534H16Rik,Clstn2,Nmnat3,Rbp1,Rbp2,Trim42,	6
chr6	89678170	89681279	0.89576	0.30149	0	0	0	456.767	0	0	0	0	1.29651	89650006	-28164	chr6:89210006-89650006	4930512J16Rik,Chchd6,Gm839,Plxna1,Txnrd3,	5	chr6:89650006-90610006	Aldh1l1,BC048671,Ccdc37,Chst13,Klf15,Slc41a3,Txnrd3,Uroc1,V1ra8,Vmn1r40,Vmn1r41,Vmn1r42,Vmn1r43,Vmn1r44,Vmn1r45,Vmn1r46,Vmn1r47,Vmn1r48,Vmn1r49,Vmn1r50,Vmn1r51,Vmn1r52,Vmn1r53,Vmn1r54,Zxdc,	25	90610006	928727	chr6:89650006-90610006	Aldh1l1,BC048671,Ccdc37,Chst13,Klf15,Slc41a3,Txnrd3,Uroc1,V1ra8,Vmn1r40,Vmn1r41,Vmn1r42,Vmn1r43,Vmn1r44,Vmn1r45,Vmn1r46,Vmn1r47,Vmn1r48,Vmn1r49,Vmn1r50,Vmn1r51,Vmn1r52,Vmn1r53,Vmn1r54,Zxdc,	25	chr6:90610006-91150006	Iqsec1,Nup210,Slc41a3,	3
chr2	174929056	174933913	0.89556	0.0127	0	0	0	471.554	0	0	0	0	1.15191	173574499	-1354557	chr2:173094499-173574499	1700021F07Rik,Ankrd60,Ctcfl,Ctcflos,Pck1,Pmepa1,Zbp1,	7	chr2:173574499-174974499	1700010B08Rik,Ankrd60,Atp5e,Ctsz,Edn3,Gm10714,Gnas,Mir296,Mir298,Mir6340,Nelfcd,Nespas,Npepl1,Ppp4r1l-ps,Rab22a,Slmo2,Stx16,Tubb1,Vapb,Zfp831,	20	174974499	40586	chr2:173574499-174974499	1700010B08Rik,Ankrd60,Atp5e,Ctsz,Edn3,Gm10714,Gnas,Mir296,Mir298,Mir6340,Nelfcd,Nespas,Npepl1,Ppp4r1l-ps,Rab22a,Slmo2,Stx16,Tubb1,Vapb,Zfp831,	20	chr2:175134499-175214499	0610010B08Rik,Gm14391,Gm6710,	3
chr8	22191826	22194335	0.89536	0.17725	0.07925	1	1	127.359	652.643	526.068	193.211	105.145	1.52361	22189528	-2298	chr8:21969528-22189528	Alg11,Atp7b,Ccdc70,Ckap2,Nek3,Nek5,	6	chr8:22189528-22629528	1810012K16Rik,Dkk4,Mrps31,Polb,Slc20a2,Slc25a15,Smim19,Thsd1,Tpte,Vdac3,Vps36,	11	22629528	435193	chr8:22189528-22629528	1810012K16Rik,Dkk4,Mrps31,Polb,Slc20a2,Slc25a15,Smim19,Thsd1,Tpte,Vdac3,Vps36,	11	chr8:22629528-23229528	A930013F10Rik,Agpat6,Ank1,Ap3m2,Gins4,Gm15816,Ikbkb,Kat6a,Mir3107,Mir486,Nkx6-3,Plat,Polb,	13
chr9	120600985	120604412	0.89495	0.5577	0	0	0	387.792	445.468	331.485	279.886	168.823	1.6738	120490882	-110103	chr9:120130882-120490882	Mobp,Myrip,Rpsa,	3	chr9:120490882-121410882	1700020M21Rik,4930593C16Rik,5830454E08Rik,Ctnnb1,Eif1b,Entpd3,Mir7090,Rpl14,Trak1,Ulk4,	10	121410882	806470	chr9:120490882-121410882	1700020M21Rik,4930593C16Rik,5830454E08Rik,Ctnnb1,Eif1b,Entpd3,Mir7090,Rpl14,Trak1,Ulk4,	10	chr9:121410882-121830882	Ccdc13,Cck,Deb1,E530011L22Rik,Hhatl,Klhl40,Lyzl4,Lyzl4os,Nktr,Sec22c,Trak1,Vipr1,Zfp651,	13
chr8	121112099	121118551	0.89495	0.64716	0	1	1	0	570.825	496.995	279.087	0	1.46853	121116100	0	chr8:120656100-121116100	Cox4i1,Emc8,Emc8-1190005i06rik,Fendrr,Foxf1,Irf8,Mthfsd,	7	chr8:121116100-121536100	1700018B08Rik,Foxc2,Foxl1,	3	121116100	0	chr8:120656100-121116100	Cox4i1,Emc8,Emc8-1190005i06rik,Fendrr,Foxf1,Irf8,Mthfsd,	7	chr8:121116100-121536100	1700018B08Rik,Foxc2,Foxl1,	3
chr8	121846474	121853616	0.89454	0.57427	0	0	1	383.184	360.083	216.778	0	0	1.68168	121536100	-310374	chr8:121116100-121536100	1700018B08Rik,Foxc2,Foxl1,	3	chr8:121536100-121976100	1700018B08Rik,1700030M09Rik,BC048644,Banp,Car5a,Fbxo31,Jph3,Klhdc4,Map1lc3b,Slc7a5,Zcchc14,	11	121976100	122484	chr8:121536100-121976100	1700018B08Rik,1700030M09Rik,BC048644,Banp,Car5a,Fbxo31,Jph3,Klhdc4,Map1lc3b,Slc7a5,Zcchc14,	11	chr8:121976100-122836100	9330133O14Rik,Acsf3,Aprt,Banp,Cbfa2t3,Cdt1,Ctu2,Cyba,Galns,Gm20735,Il17c,Mir6396,Mir7237,Mvd,Pabpn1l,Piezo1,Rnf166,Snai3,Trappc2l,Trhr2,Zc3h18,Zfpm1,	22
chr18	37876601	37887968	0.89454	0.52347	0	1	1	691.421	909.841	261.237	482.71	37.827	1.65627	37280346	-596255	chr18:36920346-37280346	Gm37013,Gm38666,Gm6756,Pcdha1,Pcdha10,Pcdha11,Pcdha12,Pcdha2,Pcdha3,Pcdha4,Pcdha5,Pcdha6,Pcdha7,Pcdha7-g,Pcdha8,Pcdha9,Pcdhac1,Pcdhac2,Pcdhb1,	19	chr18:37280346-37900346	Diap1,Gm37013,Gm38666,Mir6979,Pcdha7-g,Pcdhb10,Pcdhb11,Pcdhb12,Pcdhb13,Pcdhb14,Pcdhb15,Pcdhb16,Pcdhb17,Pcdhb18,Pcdhb19,Pcdhb2,Pcdhb20,Pcdhb21,Pcdhb22,Pcdhb3,Pcdhb4,Pcdhb5,Pcdhb6,Pcdhb7,Pcdhb8,Pcdhb9,Pcdhga1,Pcdhga10,Pcdhga11,Pcdhga12,Pcdhga2,Pcdhga3,Pcdhga4,Pcdhga5,Pcdhga6,Pcdhga7,Pcdhga8,Pcdhga9,Pcdhgb1,Pcdhgb2,Pcdhgb4,Pcdhgb5,Pcdhgb6,Pcdhgb7,Pcdhgb8,Pcdhgc3,Pcdhgc4,Pcdhgc5,Slc25a2,Taf7,	50	37900346	12378	chr18:37280346-37900346	Diap1,Gm37013,Gm38666,Mir6979,Pcdha7-g,Pcdhb10,Pcdhb11,Pcdhb12,Pcdhb13,Pcdhb14,Pcdhb15,Pcdhb16,Pcdhb17,Pcdhb18,Pcdhb19,Pcdhb2,Pcdhb20,Pcdhb21,Pcdhb22,Pcdhb3,Pcdhb4,Pcdhb5,Pcdhb6,Pcdhb7,Pcdhb8,Pcdhb9,Pcdhga1,Pcdhga10,Pcdhga11,Pcdhga12,Pcdhga2,Pcdhga3,Pcdhga4,Pcdhga5,Pcdhga6,Pcdhga7,Pcdhga8,Pcdhga9,Pcdhgb1,Pcdhgb2,Pcdhgb4,Pcdhgb5,Pcdhgb6,Pcdhgb7,Pcdhgb8,Pcdhgc3,Pcdhgc4,Pcdhgc5,Slc25a2,Taf7,	50	chr18:37900346-38500346	0610009O20Rik,1700086O06Rik,Arap3,Diap1,Fchsd1,Gnpda1,Hdac3,Mir6980,Mir6981,Ndfip1,Pcdh1,Pcdh12,Rell2,Rnf14,	14
chr5	140613898	140630270	0.89434	0.68967	0	1	1	290.095	93.3197	0	0	0	1.73917	140424046	-189852	chr5:139804046-140424046	Eif3b,Elfn1,Ftsj2,Mad1l1,Nudt1,Psmg3,Snx8,Tmem184a,	8	chr5:140424046-140764046	Amz1,Brat1,Chst12,Eif3b,Gna12,Grifin,Iqce,Lfng,Mir7038,Ttyh3,	10	140764046	133776	chr5:140424046-140764046	Amz1,Brat1,Chst12,Eif3b,Gna12,Grifin,Iqce,Lfng,Mir7038,Ttyh3,	10	chr5:140764046-142464046	Ap5z1,Card11,Foxk1,Gna12,Sdk1,	5
chr15	78445321	78451907	0.89434	0.21425	0.33585	1	1	193.715	295.01	163.34	0	0	1.66939	77969570	-475751	chr15:77749570-77969570	Apol8,Eif3d,Foxred2,Myh9,Txn2,	5	chr15:77969570-78569570	C1qtnf6,Cacng2,Csf2rb,Csf2rb2,Eif3d,Ift27,Il2rb,Kctd17,Mir7676-1,Mir7676-2,Mpst,Ncf4,Pvalb,Rac2,Sstr3,Tex33,Tmprss6,Tst,	18	78569570	117663	chr15:77969570-78569570	C1qtnf6,Cacng2,Csf2rb,Csf2rb2,Eif3d,Ift27,Il2rb,Kctd17,Mir7676-1,Mir7676-2,Mpst,Ncf4,Pvalb,Rac2,Sstr3,Tex33,Tmprss6,Tst,	18	chr15:78569570-78889570	Card10,Cdc42ep1,Cyth4,Elfn2,Gga1,Lgals2,Mfng,Rac2,	8
chr4	152430640	152442290	0.89394	0.37824	0	1	1	240.885	57.7146	145.814	33.5145	0	1.58306	152165891	-264749	chr4:151925891-152165891	Dnajc11,Espn,Hes2,Klhl21,Nol9,Phf13,Plekhg5,Tas1r1,Thap3,Tnfrsf25,Zbtb48,	11	chr4:152165891-152505891	Acot7,Chd5,Gpr153,Hes3,Icmt,Kcnab2,Nphp4,Rnf207,Rpl22,	9	152505891	63601	chr4:152165891-152505891	Acot7,Chd5,Gpr153,Hes3,Icmt,Kcnab2,Nphp4,Rnf207,Rpl22,	9	chr4:152505891-153965891	A430005L14Rik,Ajap1,BC039966,Dffb,Gm833,Nphp4,	6
chr2	164385717	164392005	0.89394	0.09442	0	1	1	524.029	300.842	141.794	243.304	0	1.44115	163994264	-391453	chr2:163434264-163994264	0610039K10Rik,2310001K24Rik,Ada,Fitm2,Gdap1l1,Hnf4a,Hnf4aos,Kcnk15,Pkig,R3hdml,Rims4,Serinc3,Ttpal,Wisp2,	14	chr2:163994264-164394264	Kcns1,Matn4,Mir7678,Pabpc1l,Slpi,Stk4,Svs2,Svs3a,Svs3b,Svs4,Svs5,Svs6,Tomm34,Wfdc12,Wfdc15a,Wfdc15b,Wfdc5,Ywhab,	18	164394264	2259	chr2:163994264-164394264	Kcns1,Matn4,Mir7678,Pabpc1l,Slpi,Stk4,Svs2,Svs3a,Svs3b,Svs4,Svs5,Svs6,Tomm34,Wfdc12,Wfdc15a,Wfdc15b,Wfdc5,Ywhab,	18	chr2:164394264-164774500	Dbndd2,Dnttip1,Eppin,Matn4,Pigt,Rbpjl,Sdc4,Spint3,Spint4,Spint5,Sys1,Trp53tg5,Ube2c,Wfdc10,Wfdc11,Wfdc13,Wfdc16,Wfdc2,Wfdc3,Wfdc6a,Wfdc6b,Wfdc8,Wfdc9,	23
chr9	56633285	56640359	0.89373	0.418	0	1	1	457.217	470.948	323.312	0	0	1.60273	56032193	-601092	chr9:55392193-56032193	4930563M21Rik,AI118078,Etfa,Gm7444,Isl2,Scaper,	6	chr9:56032193-56892193	Cspg4,Hmg20a,Lingo1,Odf3l1,Peak1,Pstpip1,Rcn2,Tspan3,	8	56892193	251834	chr9:56032193-56892193	Cspg4,Hmg20a,Lingo1,Odf3l1,Peak1,Pstpip1,Rcn2,Tspan3,	8	chr9:56892193-57152193	Cspg4,Gm10658,Imp3,Man2c1,Man2c1os,Neil1,Ptpn9,Sin3a,Snupn,Snx33,	10
chr6	124898379	124906061	0.89373	0.30536	0	1	1	690.85	350.033	275.875	360.874	0	1.54641	124669982	-228397	chr6:124389982-124669982	C1ra,C1rb,C1rl,C1s1,C1s2,Clstn3,Lpcat3,Pex5,	8	chr6:124669982-125089982	4930557K07Rik,Acrbp,Atn1,Cd4,Cdca3,Cops7a,Emg1,Eno2,Gnb3,Gpr162,Grcc10,Ing4,Lag3,Lpar5,Lpcat3,Lrrc23,Mir141,Mir200c,Mlf2,P3h3,Phb2,Pianp,Ptms,Ptpn6,Spsb2,Tpi1,Usp5,Zfp384,	28	125089982	183921	chr6:124669982-125089982	4930557K07Rik,Acrbp,Atn1,Cd4,Cdca3,Cops7a,Emg1,Eno2,Gnb3,Gpr162,Grcc10,Ing4,Lag3,Lpar5,Lpcat3,Lrrc23,Mir141,Mir200c,Mlf2,P3h3,Phb2,Pianp,Ptms,Ptpn6,Spsb2,Tpi1,Usp5,Zfp384,	28	chr6:125089982-125629982	4930417O13Rik,Cd27,Cd9,Chd4,E130112N10Rik,Gapdh,Iffo1,Ltbr,Mir7045,Mir8113,Mrpl51,Ncapd2,Nop2,Plekhg6,Scarna10,Scnn1a,Tapbpl,Tnfrsf1a,Tuba3a,Vamp1,Vwf,	21
chr15	82254603	82261228	0.89373	0.00221	0	1	1	544.389	210.14	119.558	436.178	0	1.39484	82249570	-5033	chr15:82049570-82249570	4930407I10Rik,Ccdc134,Cenpm,Mei1,Mir33,Shisa8,Srebf2,Tnfrsf13c,	8	chr15:82249570-83089570	1500009C09Rik,Cyp2d10,Cyp2d11,Cyp2d12,Cyp2d13,Cyp2d22,Cyp2d26,Cyp2d34,Cyp2d37-ps,Cyp2d40,Cyp2d9,Fam109b,Gm20324,Mir3080,Mir7684,Naga,Ndufa6,Nfam1,Sept3,Smdt1,Tbrg3,Tcf20,Wbp2nl,	23	83089570	828342	chr15:82249570-83089570	1500009C09Rik,Cyp2d10,Cyp2d11,Cyp2d12,Cyp2d13,Cyp2d22,Cyp2d26,Cyp2d34,Cyp2d37-ps,Cyp2d40,Cyp2d9,Fam109b,Gm20324,Mir3080,Mir7684,Naga,Ndufa6,Nfam1,Sept3,Smdt1,Tbrg3,Tcf20,Wbp2nl,	23	chr15:83089570-83569570	1700001L05Rik,A4galt,Arfgap3,Bik,Cyb5r3,Mcat,Pacsin2,Poldip3,Rnu12,Rrp7a,Serhl,Tspo,Ttll1,	13
chr2	172824277	172833308	0.89353	0.54942	0	0	0	0	191.211	252.48	0	0	1.41824	172454500	-369777	chr2:172214500-172454500	Aurka,Cass4,Cstf1,Fam210b,Gcnt7,Mc3r,Rtfdc1,	7	chr2:172454500-172834499	Fam209,Gcnt7,Rtfdc1,Tfap2c,	4	172834499	1191	chr2:172454500-172834499	Fam209,Gcnt7,Rtfdc1,Tfap2c,	4	chr2:172834499-173094499	Bmp7,Ctcfl,Rae1,Rbm38,Spo11,	5
chr18	65488731	65492058	0.89333	0.6709	0	1	0	252.676	359.332	209.45	112.008	0	1.72878	65280346	-208385	chr18:64500346-65280346	Alpk2,Atp8b1,Mir122,Mir466p,Nars,Nedd4l,	6	chr18:65280346-65920346	Alpk2,Grp,Malt1,Mir466p,Oacyl,Sec11c,Zfp532,	7	65920346	428288	chr18:65280346-65920346	Alpk2,Grp,Malt1,Mir466p,Oacyl,Sec11c,Zfp532,	7	chr18:65920346-66540346	Ccbe1,Cplx4,Gm9926,Lman1,Mir694,Pmaip1,Rax,	7
chr8	23236683	23240143	0.89333	0.36775	0	1	1	681.779	222.759	0	0	0	1.5772	23229528	-7155	chr8:22629528-23229528	A930013F10Rik,Agpat6,Ank1,Ap3m2,Gins4,Gm15816,Ikbkb,Kat6a,Mir3107,Mir486,Nkx6-3,Plat,Polb,	13	chr8:23229528-24549528	1810011O10Rik,Gins4,Golga7,Ido2,Mir1957a,Sfrp1,Zmat4,	7	24549528	1309385	chr8:23229528-24549528	1810011O10Rik,Gins4,Golga7,Ido2,Mir1957a,Sfrp1,Zmat4,	7	chr8:24549528-25229528	Adam18,Adam3,Adam32,Adam5,Adam9,Htra4,Ido1,Ido2,Mir8108,Plekha2,Tacc1,Tm2d2,	12
chr13	9846176	9848670	0.89313	0.6339	0	0	0	483.292	0	230.458	0	0	1.46008	9180754	-665422	chr13:8820754-9180754	Gtpbp4,Idi1,Idi2,Larp4b,Wdr37,	5	chr13:9180754-9860754	Dip2c,Zmynd11,	2	9860754	12084	chr13:9180754-9860754	Dip2c,Zmynd11,	2	chr13:9860754-10560754	Chrm3,	1
chr1	75558253	75562237	0.89292	0.3556	0.38868	1	1	523.758	552.453	611.46	73.365	0	1.76506	74773426	-784827	chr1:74513426-74773426	Bcs1l,Cyp27a1,Plcd4,Prkag3,Rnf25,Rqcd1,Stk36,Ttll4,Usp37,Wnt6,Zfp142,	11	chr1:74773426-75603425	A630095N17Rik,Abcb6,Ankzf1,Asic4,Atg9a,Ccdc108,Cdk5r2,Chpf,Cnppd1,Cryba2,Des,Dnajb2,Dnpep,Fam134a,Fev,Glb1l,Gm15179,Gmppa,Ihh,Inha,Mir375,Nhej1,Obsl1,Ptprn,Resp18,Slc23a3,Slc4a3,Speg,Stk11ip,Stk16,Tmem198,Tuba4a,Wnt10a,Wnt6,Zfand2b,	35	75603425	41188	chr1:74773426-75603425	A630095N17Rik,Abcb6,Ankzf1,Asic4,Atg9a,Ccdc108,Cdk5r2,Chpf,Cnppd1,Cryba2,Des,Dnajb2,Dnpep,Fam134a,Fev,Glb1l,Gm15179,Gmppa,Ihh,Inha,Mir375,Nhej1,Obsl1,Ptprn,Resp18,Slc23a3,Slc4a3,Speg,Stk11ip,Stk16,Tmem198,Tuba4a,Wnt10a,Wnt6,Zfand2b,	35	chr1:75603425-77943425	Epha4,Gm17751,Mir6343,Mir6352,	4
chr3	108398236	108404877	0.89292	0.31585	0	1	1	0	622.038	12.5004	0	0	1.30085	108157082	-241154	chr3:107597082-108157082	4933431E20Rik,Ahcyl1,Alx3,Ampd2,Csf1,Eps8l3,Gnai3,Gnat2,Gpr61,Gstm1,Gstm2,Gstm3,Gstm4,Gstm5,Gstm6,Gstm7,Strip1,	17	chr3:108157082-108657082	1700013F07Rik,5330417C22Rik,Amigo1,Atxn7l2,Celsr2,Clcc1,Cyb561d1,Gm12522,Mybphl,Psma5,Psrc1,Sars,Scarna2,Sort1,Sypl2,Taf13,Tmem167b,Wdr47,	18	108657082	252205	chr3:108157082-108657082	1700013F07Rik,5330417C22Rik,Amigo1,Atxn7l2,Celsr2,Clcc1,Cyb561d1,Gm12522,Mybphl,Psma5,Psrc1,Sars,Scarna2,Sort1,Sypl2,Taf13,Tmem167b,Wdr47,	18	chr3:108657082-109097082	Aknad1,Clcc1,Fam102b,Fndc7,Gpsm2,Henmt1,Prpf38b,Slc25a54,Stxbp3,	9
chr2	119287143	119290619	0.89191	0.27388	0	1	1	792.777	320.571	292.981	289.428	0	1.52885	119014264	-272879	chr2:118254264-119014264	1700054M17Rik,A430105I19Rik,Ankrd63,Bahd1,Bmf,Bub1b,Chst14,Disp2,Eif2ak4,Fsip1,Gpr176,Inafm2,Ivd,Knstrn,Pak6,Phgr1,Plcb2,Srp14,	18	chr2:119014264-119294264	Casc5,Ccdc32,Dnajc17,Gchfr,Gm14137,Ppp1r14d,Rad51,Rhov,Rmdn3,Rpusd2,Spint1,Vps18,Zfyve19,	13	119294264	3645	chr2:119014264-119294264	Casc5,Ccdc32,Dnajc17,Gchfr,Gm14137,Ppp1r14d,Rad51,Rhov,Rmdn3,Rpusd2,Spint1,Vps18,Zfyve19,	13	chr2:119294264-119674264	1700020I14Rik,Chac1,Chp1,Dll4,Exd1,Gm14207,Ino80,Ndufaf1,Nusap1,Oip5,Vps18,	11
chr19	47166997	47170460	0.89171	0.22584	0	0	0	250.879	229.523	173.081	184.935	0	1.50463	46525510	-641487	chr19:46065510-46525510	2310034G01Rik,Actr1a,Cuedc2,Elovl3,Fbxl15,Gbf1,Mir146b,Nfkb2,Nolc1,Pitx3,Pprc1,Psd,Sufu,Tmem180,Trim8,	15	chr19:46525510-47185510	2010012O05Rik,Arl3,As3mt,Calhm1,Calhm2,Cnnm2,Cyp17a1,Ina,Neurl1a,Nt5c2,Pcgf6,Pdcd11,Sfxn2,Taf5,Usmg5,Wbp1l,	16	47185510	15050	chr19:46525510-47185510	2010012O05Rik,Arl3,As3mt,Calhm1,Calhm2,Cnnm2,Cyp17a1,Ina,Neurl1a,Nt5c2,Pcgf6,Pdcd11,Sfxn2,Taf5,Usmg5,Wbp1l,	16	chr19:47185510-47945510	Cfap43,Cfap58,Col17a1,Gm19557,Gsto1,Gsto2,Itprip,Mir6995,Mir8090,Neurl1a,Obfc1,Sfr1,Sh3pxd2a,Slk,	14
chr9	107737481	107742539	0.8913	0.4307	0	1	1	359.703	300.858	317.753	0	0	1.60665	107737669	0	chr9:107297669-107737669	6430571L13Rik,Cacna2d2,Cish,Cyb561d2,Gnai2,Gnat1,Hemk1,Hyal1,Hyal2,Hyal3,Ifrd2,Mir5120,Nat6,Nprl2,Rassf1,Sema3b,Sema3f,Slc38a3,Tmem115,Tusc2,Zmynd10,	21	chr9:107737669-108077669	Actl11,Amigo3,Camkv,Fam212a,Gmppb,Ip6k1,Mon1a,Mst1r,Rbm5,Rbm6,Rnf123,Traip,Uba7,	13	107737669	0	chr9:107297669-107737669	6430571L13Rik,Cacna2d2,Cish,Cyb561d2,Gnai2,Gnat1,Hemk1,Hyal1,Hyal2,Hyal3,Ifrd2,Mir5120,Nat6,Nprl2,Rassf1,Sema3b,Sema3f,Slc38a3,Tmem115,Tusc2,Zmynd10,	21	chr9:107737669-108077669	Actl11,Amigo3,Camkv,Fam212a,Gmppb,Ip6k1,Mon1a,Mst1r,Rbm5,Rbm6,Rnf123,Traip,Uba7,	13
chr8	122256190	122276604	0.89069	0.57096	0	0	1	425.698	331.746	305.848	277.531	0	1.67617	121976100	-280090	chr8:121536100-121976100	1700018B08Rik,1700030M09Rik,BC048644,Banp,Car5a,Fbxo31,Jph3,Klhdc4,Map1lc3b,Slc7a5,Zcchc14,	11	chr8:121976100-122836100	9330133O14Rik,Acsf3,Aprt,Banp,Cbfa2t3,Cdt1,Ctu2,Cyba,Galns,Gm20735,Il17c,Mir6396,Mir7237,Mvd,Pabpn1l,Piezo1,Rnf166,Snai3,Trappc2l,Trhr2,Zc3h18,Zfpm1,	22	122836100	559496	chr8:121976100-122836100	9330133O14Rik,Acsf3,Aprt,Banp,Cbfa2t3,Cdt1,Ctu2,Cyba,Galns,Gm20735,Il17c,Mir6396,Mir7237,Mvd,Pabpn1l,Piezo1,Rnf166,Snai3,Trappc2l,Trhr2,Zc3h18,Zfpm1,	22	chr8:122836100-123116100	2810013P06Rik,Ankrd11,Cdh15,Mir7079,Rpl13,Snord68,Spg7,	7
chr15	98991754	98994939	0.89049	0.56985	0.03774	0	0	431.558	311.347	161.771	259.664	0	1.69429	98769569	-222185	chr15:98509569-98769569	4930415O20Rik,9330020H09Rik,Adcy6,Arf3,Cacnb3,Ccdc65,Ccnt1,Ddx23,Fkbp11,Kansl2,Mir1291,Rnd1,Snora2b,Snora34,	14	chr15:98769569-99049569	4930578M01Rik,Ddn,Dhh,Kmt2d,Lmbr1l,Prkag1,Rhebl1,Tuba1a,Tuba1b,Tuba1c,Wnt1,Wnt10b,	12	99049569	54630	chr15:98769569-99049569	4930578M01Rik,Ddn,Dhh,Kmt2d,Lmbr1l,Prkag1,Rhebl1,Tuba1a,Tuba1b,Tuba1c,Wnt1,Wnt10b,	12	chr15:99049569-99409569	1700120C14Rik,C1ql4,Dnajc22,Fam186b,Fmnl3,Kcnh3,Mcrs1,Mir6960,Prpf40b,Prph,Spats2,Tmbim6,Troap,	13
chr6	85235274	85241542	0.89049	0.1905	0	1	1	225.444	226.316	268.597	201.187	0	1.48574	85130006	-105268	chr6:84070006-85130006	Cyp26b1,Dysf,Exoc6b,Gm10445,Gm5878,Npm3-ps1,	6	chr6:85130006-85530006	Cct7,Egr4,Emx1,Fbxo41,Mir705,Noto,Pradc1,Rab11fip5,Sfxn5,Smyd5,Spr,	11	85530006	288464	chr6:85130006-85530006	Cct7,Egr4,Emx1,Fbxo41,Mir705,Noto,Pradc1,Rab11fip5,Sfxn5,Smyd5,Spr,	11	chr6:85530006-86070006	1700019G17Rik,Add2,Alms1,Alms1-ps2,Cml1,Cml2,Cml3,Cml5,Dusp11,Figla,Gm11128,Gm4477,Mir6375,Nat8,Tprkb,	15
chr7	44260300	44263997	0.89029	0.48758	0	0	1	287.769	291.576	124.545	312.89	0	1.63408	44244630	-15670	chr7:43904630-44244630	1700028J19Rik,Egfbp2,Klk1,Klk15,Klk1b1,Klk1b11,Klk1b16,Klk1b21,Klk1b22,Klk1b24,Klk1b26,Klk1b27,Klk1b3,Klk1b4,Klk1b5,Klk1b7-ps,Klk1b8,Klk1b9,	18	chr7:44244630-44664630	1700008O03Rik,2410002F23Rik,5430431A17Rik,Acpt,Aspdh,Clec11a,Emc10,Fam71e1,Josd2,Kcnc3,Lrrc4b,Mir7052,Mir7053,Mybpc2,Myh14,Napsa,Nr1h2,Pold1,Shank1,Snord88a,Snord88c,Spib,Syt3,	23	44664630	400633	chr7:44244630-44664630	1700008O03Rik,2410002F23Rik,5430431A17Rik,Acpt,Aspdh,Clec11a,Emc10,Fam71e1,Josd2,Kcnc3,Lrrc4b,Mir7052,Mir7053,Mybpc2,Myh14,Napsa,Nr1h2,Pold1,Shank1,Snord88a,Snord88c,Spib,Syt3,	23	chr7:44664630-45044630	Akt1s1,Ap2a1,Atf5,Bcl2l12,Cpt1c,Fuz,Gm15545,Il4i1,Irf3,Izumo2,Med25,Mir7054,Mir707,Myh14,Nup62,Nup62-il4i1,Pnkp,Prmt1,Prr12,Ptov1,Rras,Scaf1,Tbc1d17,Tsks,Vrk3,Zfp473,	26
chr7	16997350	17004917	0.89008	0.59636	0	1	1	734.684	0	261.153	0	0	1.43826	16494651	-502699	chr7:16254651-16494651	Arhgap35,Bbc3,C5ar1,Ccdc9,Inafm1,Npas1,Sae1,Tmem160,Zc3h4,	9	chr7:16494651-17074651	Ap2s1,Arhgap35,Calm3,Ccdc8,Ceacam-ps1,Ceacam15,Ceacam9,Dact3,Fkrp,Gng8,Hif3a,Pnmal1,Pnmal2,Ppp5c,Prkd2,Psg16,Ptgir,Slc1a5,Strn4,	19	17074651	69734	chr7:16494651-17074651	Ap2s1,Arhgap35,Calm3,Ccdc8,Ceacam-ps1,Ceacam15,Ceacam9,Dact3,Fkrp,Gng8,Hif3a,Pnmal1,Pnmal2,Ppp5c,Prkd2,Psg16,Ptgir,Slc1a5,Strn4,	19	chr7:17074651-17214651	Ceacam3,Psg16,Psg29,	3
chr8	119776497	119785182	0.88988	0.73164	0	1	1	367.593	399.629	0	0	0	1.7557	119736100	-40397	chr8:119336100-119736100	Adad2,Atp2c2,Dnaaf1,Hsbp1,Hsdl1,Kcng4,Mbtps1,Mlycd,Necab2,Osgin1,Slc38a8,Taf1c,Wfdc1,	13	chr8:119736100-120156100	6430548M08Rik,Atp2c2,Cotl1,Crispld2,Klhl36,Tldc1,Usp10,Zdhhc7,	8	120156100	370918	chr8:119736100-120156100	6430548M08Rik,Atp2c2,Cotl1,Crispld2,Klhl36,Tldc1,Usp10,Zdhhc7,	8	chr8:120156100-120656100	1190005I06Rik,6430548M08Rik,A330074K22Rik,Emc8,Emc8-1190005i06rik,Fam92b,Gins2,Gse1,Mir7687,	9
chr17	56550889	56555664	0.88988	0.32027	0	1	0	0	17.1656	39.1878	0	0	1.30001	56260577	-290312	chr17:55940577-56260577	Ccdc94,Chaf1a,Dpp9,Ebi3,Fem1a,Fsd1,Gm16712,Hdgfrp2,Lrg1,Mir7b,Mpnd,Mydgf,Plin4,Plin5,Sema6b,Sh3gl1,Shd,Stap2,Tnfaip8l1,Ubxn6,Zfp119b,	21	chr17:56260577-56720577	2410015M20Rik,Arrdc5,Catsperd,Fem1a,Gm20219,Kdm4b,Lonp1,Mir6977,Ndufa11,Plin3,Ptprs,Ranbp3,Rpl36,Safb,Safb2,Ticam1,Uhrf1,Vmac,Znrf4,	19	56720577	164913	chr17:56260577-56720577	2410015M20Rik,Arrdc5,Catsperd,Fem1a,Gm20219,Kdm4b,Lonp1,Mir6977,Ndufa11,Plin3,Ptprs,Ranbp3,Rpl36,Safb,Safb2,Ticam1,Uhrf1,Vmac,Znrf4,	19	chr17:56720577-57040577	1700061G19Rik,Acer1,Acsbg2,Alkbh7,Clpp,Dus3l,Fut4-ps1,Gtf2f1,Khsrp,Mllt1,Ndufa11,Nrtn,Prr22,Pspn,Rfx2,Slc25a41,	16
chr7	34671109	34677843	0.88927	0.75041	0	1	1	610.26	526.455	460.682	245.011	0	1.76448	34394981	-276128	chr7:34134981-34394981	4931406P16Rik,Gpi1,Lsm14a,Pdcd2l,Uba2,	5	chr7:34394981-34794981	Chst8,Kctd15,	2	34794981	117138	chr7:34394981-34794981	Chst8,Kctd15,	2	chr7:34794981-35254981	Cebpa,Cebpg,Chst8,Lrp3,Pepd,Slc7a10,	6
chr7	99149315	99154977	0.88927	0.29763	0	1	1	347.472	407.332	233.361	200.927	0	1.53808	98451490	-697825	chr7:98131490-98451490	Acer3,B3gnt6,Capn5,Gm16938,Gucy2d,Omp,Tsku,	7	chr7:98451490-99471490	2210018M11Rik,Dgat2,Gdpd5,Gm26705,Gucy2d,Klhl35,Lrrc32,Map6,Mogat2,Prkrir,Serpinh1,Uvrag,Wnt11,	13	99471490	316513	chr7:98451490-99471490	2210018M11Rik,Dgat2,Gdpd5,Gm26705,Gucy2d,Klhl35,Lrrc32,Map6,Mogat2,Prkrir,Serpinh1,Uvrag,Wnt11,	13	chr7:99471490-99911490	Arrb1,Gm4980,Klhl35,Mir326,Mir3965,Neu3,Olfr520,Olfr521,Rps3,Slco2b1,Snord15a,Snord15b,Spcs2,Xrra1,	14
chr6	91276315	91288376	0.88907	0.59746	0	0	0	414.717	390.363	303.936	309.731	0	1.6878	91150006	-126309	chr6:90610006-91150006	Iqsec1,Nup210,Slc41a3,	3	chr6:91150006-91510006	1810044D09Rik,4930471M09Rik,Chchd4,Fbln2,Hdac11,Tmem43,Wnt7a,Xpc,	8	91510006	221630	chr6:91150006-91510006	1810044D09Rik,4930471M09Rik,Chchd4,Fbln2,Hdac11,Tmem43,Wnt7a,Xpc,	8	chr6:91510006-92190006	4930590J08Rik,Ccdc174,Fgd5,Grip2,Lsm3,Mrps25,Nr2c2,Rbsn,Slc6a6,Xpc,	10
chr1	131977775	131984539	0.88907	0.31253	0	1	1	387.733	369.411	264.675	394.185	160.551	1.54533	131963423	-14352	chr1:131603423-131963423	5430435G22Rik,Avpr1b,Ctse,Nucks1,Pm20d1,Rab29,Slc26a9,Slc41a1,Slc45a3,	9	chr1:131963423-132363423	Cdk18,Elk4,Klhdc8a,Lemd1,Mfsd4,Mir135b,Nuak2,Slc45a3,Tmcc2,	9	132363423	378884	chr1:131963423-132363423	Cdk18,Elk4,Klhdc8a,Lemd1,Mfsd4,Mir135b,Nuak2,Slc45a3,Tmcc2,	9	chr1:132363423-132663423	Cntn2,Dstyk,Nfasc,Rbbp5,Tmcc2,Tmem81,	6
chr10	120874532	120878228	0.88907	0.11264	0	1	1	431.14	57.5371	0	0	0	1.44539	120222944	-651588	chr10:119302944-120222944	1700025F24Rik,4930477N07Rik,Grip1,Grip1os1,Grip1os2,Helb,Irak3,Tmbim4,	8	chr10:120222944-120902944	4921513I03Rik,9230105E05Rik,Gm15910,Hmga2,Llph,Mir763,Msrb3,Tmbim4,	8	120902944	24716	chr10:120222944-120902944	4921513I03Rik,9230105E05Rik,Gm15910,Hmga2,Llph,Mir763,Msrb3,Tmbim4,	8	chr10:120902944-121302944	Lemd3,Tbc1d30,Wif1,	3
chr17	5400607	5404716	0.88887	0.07786	0	0	1	245.091	0	12.0802	0	0	1.1778	5400000	-607	chr17:4640000-5400000	Arid1b,	1	chr17:5400000-6060000	3300005D01Rik,Gm8363,Ldhal6b,Serac1,Snx9,Synj2,Tmem242,Zdhhc14,	8	6060000	655284	chr17:5400000-6060000	3300005D01Rik,Gm8363,Ldhal6b,Serac1,Snx9,Synj2,Tmem242,Zdhhc14,	8	chr17:6060000-6360000	Dynlt1a,Gtf2h5,Serac1,Tmem181a,Tulp4,	5
chr3	14380166	14383119	0.88887	0.3788	0	0	0	0	0	0	0	0	1.07827	13880000	-500166	chr3:10360000-13880000	4930539N22Rik,Chmp4c,Gm10745,Ralyl,Snx16,	5	chr3:13880000-14600000	E2f5,Gm6300,Lrrcc1,Ralyl,Slc7a12,	5	14600000	216881	chr3:13880000-14600000	E2f5,Gm6300,Lrrcc1,Ralyl,Slc7a12,	5	chr3:14600000-15260000	1810022K09Rik,A930001A20Rik,Car1,Car13,Car2,Car3,E2f5,	7
chr13	56196325	56199501	0.88866	0.49531	0	0	0	555.391	263.257	260.586	36.232	0	1.63631	55738639	-457686	chr13:55178639-55738639	B230219D22Rik,B4galt7,Caml,Dbn1,Ddx41,Ddx46,Dok3,F12,Fam193b,Grk6,Lman2,Mir6943,Mir6944,Mir6945,Mxd3,Nsd1,Pcbd2,Pdlim7,Pfn3,Prelid1,Prr7,Rab24,Rgs14,Slc34a1,Tmed9,Txndc15,	26	chr13:55738639-56458639	4930550C17Rik,Catsper3,Cxcl14,Gm10782,H2afy,Neurog1,Pcbd2,Pitx1,Slc25a48,Tifab,	10	56458639	259138	chr13:55738639-56458639	4930550C17Rik,Catsper3,Cxcl14,Gm10782,H2afy,Neurog1,Pcbd2,Pitx1,Slc25a48,Tifab,	10	chr13:56458639-57278639	Fbxl21,Il9,Lect2,Slc25a48,Smad5,Tgfbi,Trpc7,	7
chr1	86497440	86506707	0.88846	0.31198	0	0	0	373.59	398.933	286.022	329.753	0	1.54445	86363425	-134015	chr1:86043425-86363425	2810459M11Rik,Armc9,B3gnt7,C130036L24Rik,Gm24148,Htr2b,Ncl,Psmd1,Snora75,Snord82,	10	chr1:86363425-86603425	1700019O17Rik,C130036L24Rik,Cops7b,Nmur1,Pde6d,Ptma,	6	86603425	96718	chr1:86363425-86603425	1700019O17Rik,C130036L24Rik,Cops7b,Nmur1,Pde6d,Ptma,	6	chr1:86603425-87163425	Akp3,Alpi,Alppl2,Cops7b,Dis3l2,Ecel1,Nppc,	7
chr2	163836669	163840710	0.88846	0.13473	0	0	0	419.199	0	194.391	0	0	1.20582	163434264	-402405	chr2:162854264-163434264	Gtsf1l,Ift52,Jph2,L3mbtl1,Mir7003,Mybl2,Oser1,Sgk2,Srsf6,Tox2,	10	chr2:163434264-163994264	0610039K10Rik,2310001K24Rik,Ada,Fitm2,Gdap1l1,Hnf4a,Hnf4aos,Kcnk15,Pkig,R3hdml,Rims4,Serinc3,Ttpal,Wisp2,	14	163994264	153554	chr2:163434264-163994264	0610039K10Rik,2310001K24Rik,Ada,Fitm2,Gdap1l1,Hnf4a,Hnf4aos,Kcnk15,Pkig,R3hdml,Rims4,Serinc3,Ttpal,Wisp2,	14	chr2:163994264-164394264	Kcns1,Matn4,Mir7678,Pabpc1l,Slpi,Stk4,Svs2,Svs3a,Svs3b,Svs4,Svs5,Svs6,Tomm34,Wfdc12,Wfdc15a,Wfdc15b,Wfdc5,Ywhab,	18
chr4	138848929	138860758	0.88806	0.53175	0	1	1	373.975	0	0	0	0	1.40393	138444085	-404844	chr4:137844085-138444085	1700095J12Rik,Cda,Ddost,Ece1,Eif4g3,Fam43b,Hp1bp3,Kif17,Mir6399,Mir7019,Mul1,Pink1,Sh2d5,	13	chr4:138444085-138864085	Camk2n1,Pla2g2a,Pla2g2c,Pla2g2d,Pla2g2f,Pla2g5,Ubxn10,Vwa5b1,	8	138864085	3327	chr4:138444085-138864085	Camk2n1,Pla2g2a,Pla2g2c,Pla2g2d,Pla2g2f,Pla2g5,Ubxn10,Vwa5b1,	8	chr4:138864085-139084085	Gm13030,Htr6,Nbl1,Otud3,Pla2g2e,Rnf186,Tmco4,	7
chr19	45571305	45578193	0.88765	0.35505	0	1	1	356.879	488.017	193.138	236.566	113.639	1.56517	45065510	-505795	chr19:44545510-45065510	1700039E22Rik,4930414N06Rik,Fam178a,Hif1an,Lzts2,Mir6405,Mrpl43,Ndufb8,Pax2,Pdzd7,Peo1,Sec31b,Sema4g,Sfxn3,	14	chr19:45065510-45745510	4933429K18Rik,Btrc,Dpcd,Fbxw4,Fgf8,Kazald1,Lbx1,Poll,Tlx1,	9	45745510	167317	chr19:45065510-45745510	4933429K18Rik,Btrc,Dpcd,Fbxw4,Fgf8,Kazald1,Lbx1,Poll,Tlx1,	9	chr19:45745510-46065510	9130011E15Rik,Hps6,Kcnip2,Ldb1,Mgea5,Npm3,Pprc1,	7
chr6	125028683	125032144	0.88765	0.03479	0	1	1	0	0	0	0	0	0.905045	124669982	-358701	chr6:124389982-124669982	C1ra,C1rb,C1rl,C1s1,C1s2,Clstn3,Lpcat3,Pex5,	8	chr6:124669982-125089982	4930557K07Rik,Acrbp,Atn1,Cd4,Cdca3,Cops7a,Emg1,Eno2,Gnb3,Gpr162,Grcc10,Ing4,Lag3,Lpar5,Lpcat3,Lrrc23,Mir141,Mir200c,Mlf2,P3h3,Phb2,Pianp,Ptms,Ptpn6,Spsb2,Tpi1,Usp5,Zfp384,	28	125089982	57838	chr6:124669982-125089982	4930557K07Rik,Acrbp,Atn1,Cd4,Cdca3,Cops7a,Emg1,Eno2,Gnb3,Gpr162,Grcc10,Ing4,Lag3,Lpar5,Lpcat3,Lrrc23,Mir141,Mir200c,Mlf2,P3h3,Phb2,Pianp,Ptms,Ptpn6,Spsb2,Tpi1,Usp5,Zfp384,	28	chr6:125089982-125629982	4930417O13Rik,Cd27,Cd9,Chd4,E130112N10Rik,Gapdh,Iffo1,Ltbr,Mir7045,Mir8113,Mrpl51,Ncapd2,Nop2,Plekhg6,Scarna10,Scnn1a,Tapbpl,Tnfrsf1a,Tuba3a,Vamp1,Vwf,	21
chr7	143703711	143710796	0.88745	0.71066	0	1	1	451.567	102.487	0	317.935	0	1.74278	143514095	-189616	chr7:142794095-143514095	4933417O13Rik,Ascl2,Cd81,Cdkn1c,Kcnq1,Kcnq1ot1,Nap1l4,Phlda2,R74862,Slc22a18,Th,Trpm5,Tspan32,Tssc4,	14	chr7:143514095-143814095	Cars,Mir7064,Mrgpre,Mrgprg,Nadsyn1,Nap1l4,Osbpl5,Tnfrsf22,Tnfrsf23,Tnfrsf26,	10	143814095	103299	chr7:143514095-143814095	Cars,Mir7064,Mrgpre,Mrgprg,Nadsyn1,Nap1l4,Osbpl5,Tnfrsf22,Tnfrsf23,Tnfrsf26,	10	chr7:143814095-144454095	Cttn,Dhcr7,Mir3105,Mir3470b,Mir6404,Nadsyn1,Shank2,	7
chr1	172308496	172314693	0.88745	0.56157	0	1	1	353.969	267.04	217.428	0	79.899	1.66823	172009869	-298627	chr1:171509869-172009869	Cd244,Cd48,Cd84,Itln1,Ly9,Mir7683,Slamf1,Slamf6,Slamf7,Vangl2,	10	chr1:172009869-172389869	Atp1a2,Atp1a4,Casq1,Copa,Dcaf8,Igsf8,Kcnj10,Kcnj9,Ncstn,Nhlh1,Pea15a,Pex19,Pigm,Vangl2,	14	172389869	75176	chr1:172009869-172389869	Atp1a2,Atp1a4,Casq1,Copa,Dcaf8,Igsf8,Kcnj10,Kcnj9,Ncstn,Nhlh1,Pea15a,Pex19,Pigm,Vangl2,	14	chr1:172389869-173429869	4933439K11Rik,Ackr1,Aim2,Apcs,Cadm3,Cfap45,Crp,Dusp23,Fcer1a,Fcrl6,Igsf9,Mptx2,Olfr1404,Olfr1406,Olfr1408,Olfr16,Olfr218,Olfr418,Slamf8,Slamf9,Tagln2,Vsig8,	22
chr5	77458575	77462521	0.88704	0.42463	0	0	1	477.176	298.679	296.018	227.748	103.263	1.59936	77350975	-107600	chr5:76870975-77350975	1700023E05Rik,1700112J05Rik,Aasdh,Arl9,C530008M17Rik,Hopx,Igfbp7,Mir5098,Noa1,Paics,Polr2b,Ppat,Rest,Spink2,Srp72,	15	chr5:77350975-77830975	1700017L05Rik,Igfbp7,	2	77830975	368454	chr5:77350975-77830975	1700017L05Rik,Igfbp7,	2	chr5:77830975-78510975		0
chr17	29368743	29373042	0.88623	0.81668	0	1	1	785.531	445.543	337.848	280.688	0	1.79457	28963055	-405688	chr17:28623055-28963055	1700030A11Rik,4930539E08Rik,Brpf3,Kctd20,Mapk13,Mapk14,Pnpla1,Pxt1,Slc26a8,	9	chr17:28963055-29523055	BC004004,Cdkn1a,Cpne5,Fgd2,Kctd20,Mtch1,Pi16,Pim1,Ppil1,Rab44,Srsf3,Stk38,Trp53cor1,	13	29523055	150013	chr17:28963055-29523055	BC004004,Cdkn1a,Cpne5,Fgd2,Kctd20,Mtch1,Pi16,Pim1,Ppil1,Rab44,Srsf3,Stk38,Trp53cor1,	13	chr17:29523055-29903055	Ccdc167,Cmtr1,Mdga1,Rnf8,Tbc1d22b,Tbc1d22bos,Tmem217,	7
chr5	76564506	76566878	0.88562	0.07951	0	1	1	114.163	0	0	0	0	1.17538	76530975	-33531	chr5:75183975-75863975	Kit,Pdgfra,	2	chr5:76530975-76870975	C530008M17Rik,Cep135,Exoc1,	3	76870975	304097	chr5:76530975-76870975	C530008M17Rik,Cep135,Exoc1,	3	chr5:76870975-77350975	1700023E05Rik,1700112J05Rik,Aasdh,Arl9,C530008M17Rik,Hopx,Igfbp7,Mir5098,Noa1,Paics,Polr2b,Ppat,Rest,Spink2,Srp72,	15
chr7	110162240	110166873	0.88542	0.38266	0	0	0	311.639	384.036	239.921	420.255	0	1.57675	109956486	-205754	chr7:109496486-109956486	Akip1,Ascl3,BC051019,Dennd5a,Nrip3,Rpl27a,Scube2,Snora3,St5,Tmem9b,Trim66,	11	chr7:109956486-110176486	1600010M07Rik,Dennd5a,Ipo7,Snora23,Tmem41b,Wee1,Zfp143,	7	110176486	9613	chr7:109956486-110176486	1600010M07Rik,Dennd5a,Ipo7,Snora23,Tmem41b,Wee1,Zfp143,	7	chr7:110176486-110696486	Adm,Sbf2,Swap70,	3
chr19	45072629	45083930	0.88522	0.14301	0	1	1	455.284	374.576	244.853	405.578	0	1.45673	45065510	-7119	chr19:44545510-45065510	1700039E22Rik,4930414N06Rik,Fam178a,Hif1an,Lzts2,Mir6405,Mrpl43,Ndufb8,Pax2,Pdzd7,Peo1,Sec31b,Sema4g,Sfxn3,	14	chr19:45065510-45745510	4933429K18Rik,Btrc,Dpcd,Fbxw4,Fgf8,Kazald1,Lbx1,Poll,Tlx1,	9	45745510	661580	chr19:45065510-45745510	4933429K18Rik,Btrc,Dpcd,Fbxw4,Fgf8,Kazald1,Lbx1,Poll,Tlx1,	9	chr19:45745510-46065510	9130011E15Rik,Hps6,Kcnip2,Ldb1,Mgea5,Npm3,Pprc1,	7
chr8	107001180	107005127	0.88501	0.58752	0	1	1	374.368	181.439	27.8142	126.753	0	1.67877	106396100	-605080	chr8:106136100-106396100	1810019D21Rik,4930506A18Rik,Esrp2,Pla2g15,Prmt7,Slc7a6,Slc7a6os,Smpd3,	8	chr8:106396100-107036100	1110028F18Rik,Cdh1,Cdh3,Chtf8,Cirh1a,Has3,Sntb2,Tango6,Vps4a,Zfp90,	10	107036100	30973	chr8:106396100-107036100	1110028F18Rik,Cdh1,Cdh3,Chtf8,Cirh1a,Has3,Sntb2,Tango6,Vps4a,Zfp90,	10	chr8:107036100-107396100	Cog8,Cyb5b,Mir5098,Mir7075,Nfat5,Nip7,Nqo1,Pdf,Terf2,Tmed6,Vps4a,	11
chr17	88651028	88654296	0.88501	0.3545	0	0	1	271.538	212.896	17.5665	184.853	26.1918	1.56226	88640660	-10368	chr17:87980660-88640660	Fbxo11,Foxn2,Gm4832,Msh6,Ppp1r21,Ston1,	6	chr17:88640660-89620660	4933400B14Rik,Fshr,Gm4719,Gtf2a1l,Lhcgr,Ston1,	6	89620660	966364	chr17:88640660-89620660	4933400B14Rik,Fshr,Gm4719,Gtf2a1l,Lhcgr,Ston1,	6	chr17:89620660-90580660	Nrxn1,	1
chr8	84988765	84991914	0.884	0.6698	0.08302	1	1	496.139	267.736	240.623	328.657	0	1.76041	84956101	-32664	chr8:84596101-84956101	Cacna1a,Calr,Dand5,Dnase2a,Farsa,Gadd45gip1,Gcdh,Gm38426,Ier2,Klf1,Lyl1,Mast1,Mir7069,Nacc1,Nfix,Rad23a,Rtbdn,Syce2,Trmt1,	19	chr8:84956101-85436101	2310036O22Rik,4921524J17Rik,A230103J11Rik,Asna1,Best2,Cks1brt,Dhps,Fbxw9,Gm5741,Hook2,Junb,Man2b1,Mir7070,Mylk3,Olfr371,Orc6,Prdx2,Rnaseh2a,Rtbdn,Tnpo2,Vps35,Wdr83,Wdr83os,Zfp791,	24	85436101	444187	chr8:84956101-85436101	2310036O22Rik,4921524J17Rik,A230103J11Rik,Asna1,Best2,Cks1brt,Dhps,Fbxw9,Gm5741,Hook2,Junb,Man2b1,Mir7070,Mylk3,Olfr371,Orc6,Prdx2,Rnaseh2a,Rtbdn,Tnpo2,Vps35,Wdr83,Wdr83os,Zfp791,	24	chr8:85436101-86916101	Abcc12,Dnaja2,Gm10638,Gpt2,Itfg1,Lonp2,Mir8109,N4bp1,Neto2,Phkb,Siah1a,	11
chr5	134488811	134497216	0.88258	0.26229	0	1	1	424.812	384.373	0	186.914	0	1.51372	134124130	-364681	chr5:130944130-134124130	4930563F08Rik,Auts2,Gatsl2,Wbscr17,	4	chr5:134124130-134744130	Clip2,Eif4h,Eln,Gatsl2,Gtf2i,Gtf2ird1,Gtf2ird2,Lat2,Limk1,Mir7228,Ncf1,Rfc2,Syna,Wbscr16,	14	134744130	246914	chr5:134124130-134744130	Clip2,Eif4h,Eln,Gatsl2,Gtf2i,Gtf2ird1,Gtf2ird2,Lat2,Limk1,Mir7228,Ncf1,Rfc2,Syna,Wbscr16,	14	chr5:134744130-135364130	Abhd11,Abhd11os,Baz1b,Bcl7b,Cldn13,Cldn3,Cldn4,Dnajc30,Eln,Fkbp6,Fzd9,Mlxipl,Stx1a,Tbl2,Trim50,Vps37d,Wbscr22,Wbscr25,Wbscr27,Wbscr28,	20
chr10	40211945	40214000	0.88217	0.7344	0.05283	0	0	437.63	0	0	0	0	1.52578	39100194	-1111751	chr10:36940194-39100194	4930591E09Rik,Hdac2,Lama4,Marcks,Rfpl4b,	5	chr10:39100194-40240194	2010001E11Rik,AA474331,AI317395,BC021785,E130307A14Rik,Fam229b,Fyn,G630090E17Rik,Lama4,Rev3l,Rpf2,Slc16a10,Traf3ip2,Tube1,Wisp3,	15	40240194	26194	chr10:39100194-40240194	2010001E11Rik,AA474331,AI317395,BC021785,E130307A14Rik,Fam229b,Fyn,G630090E17Rik,Lama4,Rev3l,Rpf2,Slc16a10,Traf3ip2,Tube1,Wisp3,	15	chr10:40240194-40620194	Amd1,Amd2,Cdk19,Gtf3c6,Rpf2,Slc22a16,	6
chr14	70178653	70182610	0.88197	0.42021	0	1	1	308.665	718.457	581.277	239.283	0	1.59207	69820193	-358460	chr14:69241943-69820193	4930480K23Rik,Chmp7,Entpd4,Gm16677,Loxl2,Mir6950,R3hcc1,Rhobtb2,Slc25a37,Synb,Tnfrsf10b,	11	chr14:69820193-70440193	9930012K11Rik,Bin3,Ccar2,Egr3,Pdlim2,Pebp4,Piwil2,Polr3d,Ppp3cc,Slc39a14,Sorbs3,	11	70440193	257583	chr14:69820193-70440193	9930012K11Rik,Bin3,Ccar2,Egr3,Pdlim2,Pebp4,Piwil2,Polr3d,Ppp3cc,Slc39a14,Sorbs3,	11	chr14:70440193-70780193	Bmp1,Dmtn,Dok2,Fam160b2,Fgf17,Hr,Lgi3,Mir320,Npm2,Nudt18,Phyhip,Polr3d,Reep4,Sftpc,Xpo7,	15
chr3	89312848	89323594	0.88177	0.24627	0	1	1	381.332	333.894	43.3948	334.072	119.832	1.5049	89096078	-216770	chr3:88916078-89096078	Ash1l,Dap3,Fdps,Rusc1,	4	chr3:89096078-89496078	Adam15,Cks1b,Clk2,Dcst1,Dpm3,Efna1,Efna3,Efna4,Fam189b,Fdps,Flad1,Gba,Gm15417,Hcn3,Krtcap2,Lenep,Mir92b,Mtx1,Muc1,Pbxip1,Pklr,Pmvk,Pygo2,Scamp3,Shc1,Slc50a1,Thbs3,Trim46,Zbtb7b,	29	89496078	172484	chr3:89096078-89496078	Adam15,Cks1b,Clk2,Dcst1,Dpm3,Efna1,Efna3,Efna4,Fam189b,Fdps,Flad1,Gba,Gm15417,Hcn3,Krtcap2,Lenep,Mir92b,Mtx1,Muc1,Pbxip1,Pklr,Pmvk,Pygo2,Scamp3,Shc1,Slc50a1,Thbs3,Trim46,Zbtb7b,	29	chr3:89496078-90096078	1700094D03Rik,4632404H12Rik,4933434E20Rik,Adar,Atp8b2,Chrnb2,Gm19710,Hax1,Il6ra,Kcnn3,Mir190b,Mir7669,She,Tpm3,Ubap2l,Ube2q1,	16
chr4	155092189	155097581	0.88157	0.86527	0	1	1	381.267	300.759	0	0	0	1.81421	154845891	-246298	chr4:154305891-154845891	5930403L14Rik,Actrt2,Prdm16,	3	chr4:154845891-155325891	2610002J02Rik,Fam213b,Hes5,Mmel1,Morn1,Pank4,Pex10,Plch2,Prkcz,Rer1,Ski,Tnfrsf14,Ttc34,	13	155325891	228310	chr4:154845891-155325891	2610002J02Rik,Fam213b,Hes5,Mmel1,Morn1,Pank4,Pex10,Plch2,Prkcz,Rer1,Ski,Tnfrsf14,Ttc34,	13	chr4:155325891-155825891	5830444B04Rik,Atad3a,Atad3aos,B930041F14Rik,Ccnl2,Cdk11b,Cfap74,Gabrd,Gm16023,Gnb1,Mib2,Mmp23,Mrpl20,Nadk,Prkcz,Slc35e2,Ssu72,Tmem240,Tmem52,Tmem88b,Vwa1,	21
chr17	28924125	28932401	0.88157	0.40199	0	0	1	257.932	0	0	327.918	0	1.33256	28623055	-301070	chr17:28323055-28623055	Armc12,Clps,Clpsl2,Fance,Fkbp5,Lhfpl5,Mir6969,Rpl10a,Srpk1,Tead3,Tulp1,	11	chr17:28623055-28963055	1700030A11Rik,4930539E08Rik,Brpf3,Kctd20,Mapk13,Mapk14,Pnpla1,Pxt1,Slc26a8,	9	28963055	30654	chr17:28623055-28963055	1700030A11Rik,4930539E08Rik,Brpf3,Kctd20,Mapk13,Mapk14,Pnpla1,Pxt1,Slc26a8,	9	chr17:28963055-29523055	BC004004,Cdkn1a,Cpne5,Fgd2,Kctd20,Mtch1,Pi16,Pim1,Ppil1,Rab44,Srsf3,Stk38,Trp53cor1,	13
chr14	64067855	64073276	0.88136	0.09332	0	0	0	0	295.083	216.322	0	0	1.17802	63821163	-246692	chr14:63021163-63821163	2700070H01Rik,Blk,Ctsb,Defb30,Defb42,Fam167a,Fdft1,Gata4,Mir598,Mtmr9,Neil2,Tdh,Xkr6,	13	chr14:63821163-64101163	4930471C04Rik,4930578I06Rik,Pinx1,Prss51,Prss55,Rp1l1,Sox7,	7	64101163	27887	chr14:63821163-64101163	4930471C04Rik,4930578I06Rik,Pinx1,Prss51,Prss55,Rp1l1,Sox7,	7	chr14:64101163-64601163	4930471C04Rik,A930011O12Rik,Mir124a-1,Mir3078,Msra,Prss52,	6
chr11	77819476	77830046	0.88116	0.47543	0	1	1	401.208	331.287	303.739	208.098	73.6456	1.61888	77466498	-352978	chr11:76646498-77466498	Bhlha9,Blmh,Ccdc55,Coro6,Cpd,Efcab5,Gosr1,Mir423,Slc6a4,Ssh2,Tmigd1,Tusc5,	12	chr11:77466498-77986498	Abhd15,Ankrd13b,Coro6,Cryba1,Git1,Gm11190,Myo18a,Nufip2,Phf12,Pipox,Sez6,Taok1,Trp53i13,	13	77986498	156452	chr11:77466498-77986498	Abhd15,Ankrd13b,Coro6,Cryba1,Git1,Gm11190,Myo18a,Nufip2,Phf12,Pipox,Sez6,Taok1,Trp53i13,	13	chr11:77986498-78166498	Dhrs13,Eral1,Fam222b,Flot2,Mir144,Mir451a,Mir451b,Nek8,Phf12,Traf4,	10
chr2	168203953	168208456	0.88116	0.12811	0	1	1	503.612	324.025	147.495	339.532	163.813	1.44521	168094500	-109453	chr2:167514500-168094500	A530013C23Rik,Cebpb,Fam65c,Pard6b,Ptpn1,Rnf114,Snai1,Tmem189,Ube2v1,	9	chr2:168094500-169014500	1700017J07Rik,Adnp,Atp9a,Dpm1,E130018N17Rik,Kcng1,Mir7004,Mocs3,Nfatc2,Pard6b,Sall4,Zfp64,	12	169014500	806044	chr2:168094500-169014500	1700017J07Rik,Adnp,Atp9a,Dpm1,E130018N17Rik,Kcng1,Mir7004,Mocs3,Nfatc2,Pard6b,Sall4,Zfp64,	12	chr2:169014500-170074500	A630075F10Rik,AY702102,Tshz2,	3
chr3	96578415	96582300	0.88055	0.6963	0	1	1	405.896	408.542	254.112	302.646	101.429	1.7287	96496077	-82338	chr3:96236077-96496077	BC107364,Fcgr1,Hist2h2aa1,Hist2h2aa2,Hist2h2bb,Hist2h3b,Hist2h3c1,Hist2h3c2,Hist2h4,Terc,	10	chr3:96496077-96736077	6330549D23Rik,Ankrd34a,Ankrd35,Gm15441,Hfe2,Itga10,Lix1l,Nudt17,Pex11b,Pias3,Polr3c,Polr3gl,Rbm8a,Rnf115,Txnip,	15	96736077	153777	chr3:96496077-96736077	6330549D23Rik,Ankrd34a,Ankrd35,Gm15441,Hfe2,Itga10,Lix1l,Nudt17,Pex11b,Pias3,Polr3c,Polr3gl,Rbm8a,Rnf115,Txnip,	15	chr3:96736077-97656077	4930442L01Rik,Acp6,Bcl9,Cd160,Chd1l,Fmo5,Gja5,Gja8,Gpr89,Mir378c,Olfr1402,Pdzk1,Rnf115,	13
chr6	113637578	113639914	0.88055	0.42573	0	1	1	581.244	149.09	155.024	159.584	0	1.59342	113430006	-207572	chr6:113030006-113430006	Arpc4,Brpf1,Camk1,Cidec,Cpne9,Gt(ROSA)26Sor,Lhfpl4,Mtmr14,Ogg1,Rpusd3,Setd5,Tada3,Thumpd3,Ttll3,	14	chr6:113430006-113750006	Atp2b2,Brk1,Cidec,Creld1,Emc3,Fancd2,Fancd2os,Ghrl,Il17rc,Il17re,Irak2,Jagn1,Mir7042,Prrt3,Sec13,Tatdn2,Vhl,	17	113750006	110092	chr6:113430006-113750006	Atp2b2,Brk1,Cidec,Creld1,Emc3,Fancd2,Fancd2os,Ghrl,Il17rc,Il17re,Irak2,Jagn1,Mir7042,Prrt3,Sec13,Tatdn2,Vhl,	17	chr6:113750006-114490006	Atp2b2,Hrh1,Slc6a1,Slc6a11,	4
chr5	134905643	134909048	0.88035	0.61237	0	1	1	523.051	311.671	0	199.079	0	1.68653	134744130	-161513	chr5:134124130-134744130	Clip2,Eif4h,Eln,Gatsl2,Gtf2i,Gtf2ird1,Gtf2ird2,Lat2,Limk1,Mir7228,Ncf1,Rfc2,Syna,Wbscr16,	14	chr5:134744130-135364130	Abhd11,Abhd11os,Baz1b,Bcl7b,Cldn13,Cldn3,Cldn4,Dnajc30,Eln,Fkbp6,Fzd9,Mlxipl,Stx1a,Tbl2,Trim50,Vps37d,Wbscr22,Wbscr25,Wbscr27,Wbscr28,	20	135364130	455082	chr5:134744130-135364130	Abhd11,Abhd11os,Baz1b,Bcl7b,Cldn13,Cldn3,Cldn4,Dnajc30,Eln,Fkbp6,Fzd9,Mlxipl,Stx1a,Tbl2,Trim50,Vps37d,Wbscr22,Wbscr25,Wbscr27,Wbscr28,	20	chr5:135364130-135864130	Ccl24,Ccl26,Hip1,Mdh2,Mir7033,Mir7034,Nsun5,Pom121,Por,Rhbdd2,Srrm3,Styxl1,Tmem120a,Trim50,	14
chr12	8545459	8548671	0.88035	0.21038	0	1	1	644.989	227.016	194.289	225.646	0	1.48554	8313194	-232265	chr12:7993194-8313194	Apob,Gdf7,Ldah,	3	chr12:8313194-8613194	Hs1bp3,Rhob,Slc7a15,	3	8613194	64523	chr12:8313194-8613194	Hs1bp3,Rhob,Slc7a15,	3	chr12:8613194-9033194	Laptm4a,Matn3,Pum2,Sdc1,Ttc32,Wdr35,	6
chr4	155768235	155772795	0.88015	0.22805	0	1	1	381.202	288.548	295.603	310.315	0	1.49418	155325891	-442344	chr4:154845891-155325891	2610002J02Rik,Fam213b,Hes5,Mmel1,Morn1,Pank4,Pex10,Plch2,Prkcz,Rer1,Ski,Tnfrsf14,Ttc34,	13	chr4:155325891-155825891	5830444B04Rik,Atad3a,Atad3aos,B930041F14Rik,Ccnl2,Cdk11b,Cfap74,Gabrd,Gm16023,Gnb1,Mib2,Mmp23,Mrpl20,Nadk,Prkcz,Slc35e2,Ssu72,Tmem240,Tmem52,Tmem88b,Vwa1,	21	155825891	53096	chr4:155325891-155825891	5830444B04Rik,Atad3a,Atad3aos,B930041F14Rik,Ccnl2,Cdk11b,Cfap74,Gabrd,Gm16023,Gnb1,Mib2,Mmp23,Mrpl20,Nadk,Prkcz,Slc35e2,Ssu72,Tmem240,Tmem52,Tmem88b,Vwa1,	21	NA	NA	NA
chr17	78601889	78605455	0.87994	0.19989	0	1	1	406.303	354.35	228.028	268.214	0	1.47988	78600660	-1229	chr17:78040660-78600660	Crim1,Fez2,Vit,	3	chr17:78600660-79060660	Cebpz,Cebpzos,Eif2ak2,Gm6548,Gpatch11,Heatr5b,Ndufaf7,Prkd3,Qpct,Strn,Sult6b1,Vit,	12	79060660	455205	chr17:78600660-79060660	Cebpz,Cebpzos,Eif2ak2,Gm6548,Gpatch11,Heatr5b,Ndufaf7,Prkd3,Qpct,Strn,Sult6b1,Vit,	12	chr17:79060660-79620660	4930429F11Rik,Cdc42ep3,Gm10494,Qpct,Rmdn2,	5
chr2	70660023	70662920	0.87974	0.05908	0.56226	1	1	785.058	674.125	469.843	547.039	276.463	1.69041	70641943	-18080	chr2:70021943-70641943	Erich2,Gad1,Gad1os,Myo3b,Sp5,Ubr3,	6	chr2:70641943-71121943	Cybrd1,Dcaf17,Gorasp2,Mettl8,Tlk1,	5	71121943	459023	chr2:70641943-71121943	Cybrd1,Dcaf17,Gorasp2,Mettl8,Tlk1,	5	chr2:71121943-71561943	Cybrd1,Dlx1,Dlx1as,Dlx2,Dync1i2,Hat1,Metap1d,Mir5098,Slc25a12,	9
chr12	33378733	33381747	0.87954	0.16124	0	1	1	44.2996	0	0	0	0	1.21016	32895135	-483598	chr12:32375135-32895135	Ccdc71l,Gdap10,Nampt,	3	chr12:32895135-33435135	4933406C10Rik,Atxn7l1,Atxn7l1os2,Cdhr3,Efcab10,F730043M19Rik,Sypl,Twistnb,	8	33435135	53388	chr12:32895135-33435135	4933406C10Rik,Atxn7l1,Atxn7l1os2,Cdhr3,Efcab10,F730043M19Rik,Sypl,Twistnb,	8	chr12:33435135-35215328	Ferd3l,Hdac9,Prps1l1,Snx13,Twist1,Twistnb,	6
chr5	137500351	137504864	0.87913	0.17615	0	1	1	695.969	298.735	15.1259	327.218	0	1.46721	137498772	-1579	chr5:136204130-136904130	Col26a1,Cux1,Mir721,Myl10,Sh2b2,	5	chr5:137498772-137798772	Actl6b,Agfg2,Fbxo24,Gigyf1,Gm20605,Gnb2,Irs3,Lrch4,Mepce,Mir6418,Mospd3,Nyap1,Pcolce,Pop7,Ppp1r35,Sap25,Tfr2,Tsc22d4,Zcwpw1,	19	137798772	293908	chr5:137498772-137798772	Actl6b,Agfg2,Fbxo24,Gigyf1,Gm20605,Gnb2,Irs3,Lrch4,Mepce,Mir6418,Mospd3,Nyap1,Pcolce,Pop7,Ppp1r35,Sap25,Tfr2,Tsc22d4,Zcwpw1,	19	chr5:137798772-138038772	Azgp1,Cyp3a13,Gjc3,Pilra,Pilrb1,Pilrb2,Smok3a,Smok3b,Zcwpw1,	9
chr8	18953105	18956417	0.87893	0.02927	0	0	0	591.099	0	0	0	0	1.14356	18580000	-373105	chr8:17520000-18580000	Csmd1,	1	chr8:18580000-18960000	Agpat5,Angpt2,Mcph1,Xkr5,	4	18960000	3583	chr8:18580000-18960000	Agpat5,Angpt2,Mcph1,Xkr5,	4	chr8:18960000-19680000	Defa-ps12,Defa-ps13,Defb12,Defb14,Defb3,Defb34,Defb37,Defb38,Defb39,Defb4,Defb40,Defb46,Defb5,Defb6,Defb7,Defb8,Spag11a,Spag11b,	18
chr9	62548941	62556610	0.87873	0.73385	0	0	0	437.212	322.095	233.85	184.499	0	1.74565	62272193	-276748	chr9:61912193-62272193	A730043L09Rik,Glce,Kif23,Mir5133,Paqr5,Rplp1,Spesp1,	7	chr9:62272193-62612193	Anp32a,Coro2b,Spesp1,	3	62612193	55583	chr9:62272193-62612193	Anp32a,Coro2b,Spesp1,	3	chr9:62612193-63132193	Calml4,Cln6,Fem1b,Gm10653,Itga11,Pias1,	6
chr12	70907577	70915568	0.87873	0.62065	0	0	0	415.376	262.223	88.268	264.985	0	1.68905	70439013	-468564	chr12:69739013-70439013	4930512B01Rik,4931403G20Rik,Abhd12b,Atl1,Atp5s,Cdkl1,F730035M05Rik,Gm3086,Map4k5,Mir466o,Mir681,Nin,Pygl,Sav1,Trim9,	15	chr12:70439013-70979013	Actr10,Frmd6,Mir466o,Psma3,Tmx1,	5	70979013	63445	chr12:70439013-70979013	Actr10,Frmd6,Mir466o,Psma3,Tmx1,	5	chr12:70979013-71739013	2700049A03Rik,3110056K07Rik,4930404H11Rik,Arid4a,Dact1,Psma3,Timm9,Tomm20l,	8
chr11	100361815	100364806	0.87832	0.45058	0	0	0	396.269	419.624	0	294.977	0	1.60361	100318686	-43129	chr11:99298686-100318686	2300003K06Rik,Gm11554,Gm11559,Gm11562,Gm11563,Gm11564,Gm11565,Gm11567,Gm11568,Gm11569,Gm11595,Gm11596,Gm11937,Gm11938,Krt10,Krt12,Krt13,Krt14,Krt15,Krt16,Krt17,Krt19,Krt20,Krt23,Krt25,Krt26,Krt27,Krt28,Krt31,Krt32,Krt33a,Krt33b,Krt34,Krt35,Krt36,Krt39,Krt40,Krt42,Krt9,Krtap1-3,Krtap1-4,Krtap1-5,Krtap16-1,Krtap17-1,Krtap2-4,Krtap3-1,Krtap3-2,Krtap3-3,Krtap31-1,Krtap31-2,Krtap4-1,Krtap4-13,Krtap4-1…	61	chr11:100318686-100718686	Acly,Cnp,Dhx58,Dnajc7,Eif1,Fkbp10,Gast,Hap1,Hspb9,Jup,Kat2a,Klhl10,Klhl11,Mir7116,Nkiras2,Nt5c3b,P3h4,Rab5c,Ttc25,Zfp385c,	20	100718686	353880	chr11:100318686-100718686	Acly,Cnp,Dhx58,Dnajc7,Eif1,Fkbp10,Gast,Hap1,Hspb9,Jup,Kat2a,Klhl10,Klhl11,Mir7116,Nkiras2,Nt5c3b,P3h4,Rab5c,Ttc25,Zfp385c,	20	chr11:100718686-101078686	Atp6v0a1,Ghdc,Hcrt,Hsd17b1,Kcnh4,Mir6928,Naglu,Ptrf,Rab5c,Stat3,Stat5a,Stat5b,	12
chr17	5428403	5433034	0.87751	0.47046	0	1	1	615.672	561.227	226.099	37.0044	0	1.61274	5400000	-28403	chr17:4640000-5400000	Arid1b,	1	chr17:5400000-6060000	3300005D01Rik,Gm8363,Ldhal6b,Serac1,Snx9,Synj2,Tmem242,Zdhhc14,	8	6060000	626966	chr17:5400000-6060000	3300005D01Rik,Gm8363,Ldhal6b,Serac1,Snx9,Synj2,Tmem242,Zdhhc14,	8	chr17:6060000-6360000	Dynlt1a,Gtf2h5,Serac1,Tmem181a,Tulp4,	5
chr4	43023645	43028135	0.87751	0.14522	0	1	1	308.107	287.112	158.244	251.777	0	1.45012	42827128	-196517	chr4:41733127-41929399	Ccl21b,Ccl21c,Ccl27a,Galt,Gm10591,Gm13304,Gm21541,Gm3893,Il11ra1,Sigmar1,	10	chr4:42827128-43047128	1700022I11Rik,BC049635,Dnajb5,Fam214b,Fancg,Gm12429,N28178,Pigo,Stoml2,Vcp,	10	43047128	18993	chr4:42827128-43047128	1700022I11Rik,BC049635,Dnajb5,Fam214b,Fancg,Gm12429,N28178,Pigo,Stoml2,Vcp,	10	chr4:43047128-43427128	Atp8b5,Fam166b,Rusc2,Unc13b,	4
chr1	65176488	65182154	0.8765	0.14688	0	1	1	317.817	232.477	219.783	210.347	0	1.44994	64533426	-643062	chr1:63633426-64533426	4933402D24Rik,Creb1,Dytn,Fastkd2,Gm13749,Klf7,Mdh1b,Mir1958,Mir6899,	9	chr1:64533426-65273426	2810408I11Rik,Akr1cl,Ccnyl1,Creb1,Cryga,Crygb,Crygc,Crygd,Cryge,D630023F18Rik,Fzd5,Idh1,Mettl21a,Pikfyve,Plekhm3,	15	65273426	91272	chr1:64533426-65273426	2810408I11Rik,Akr1cl,Ccnyl1,Creb1,Cryga,Crygb,Crygc,Crygd,Cryge,D630023F18Rik,Fzd5,Idh1,Mettl21a,Pikfyve,Plekhm3,	15	chr1:65273426-66093426	Crygf,Pikfyve,Pth2r,	3
chr18	35957213	35962522	0.87629	0.43457	0	0	0	422.612	311.663	400.342	322.033	0	1.59357	35940346	-16867	chr18:35560346-35940346	1700066B19Rik,Cxxc5,Dnajc18,Ecscr,Matr3,Mzb1,Paip2,Prob1,Slc23a1,Spata24,Tmem173,Ube2d2a,	12	chr18:35940346-36560346	4930471G03Rik,Cystm1,Hbegf,Igip,Nrg2,Pfdn1,Psd2,Pura,Slc4a9,	9	36560346	597824	chr18:35940346-36560346	4930471G03Rik,Cystm1,Hbegf,Igip,Nrg2,Pfdn1,Psd2,Pura,Slc4a9,	9	chr18:36560346-36780346	Ankhd1,Apbb3,Cd14,Dnd1,E230025N22Rik,Eif4ebp3,Hars,Ik,Ndufa2,Slc35a4,Sra1,Tmco6,Wdr55,	13
chr7	46604307	46610020	0.87629	0.41855	0	1	1	405.349	439.385	237.112	355.075	0	1.58556	46064630	-539677	chr7:45704630-46064630	Abcc6,Car11,Ccdc114,Cyth2,Dbp,Emp3,Fam83e,Grin2d,Grwd1,Kcnj14,Kdelr1,Lmtk3,Nomo1,Rpl18,Spaca4,Sphk2,Sult2b1,Syngr4,Tmem143,	19	chr7:46064630-46624630	Abcc8,Kcnc1,Kcnj11,Munc,Myod1,Nomo1,Otog,Sergef,Ush1c,	9	46624630	14610	chr7:46064630-46624630	Abcc8,Kcnc1,Kcnj11,Munc,Myod1,Nomo1,Otog,Sergef,Ush1c,	9	chr7:46624630-46864630	Gtf2h1,Hps5,Ldha,Ldhc,Saa1,Saa2,Saa3,Saa4,Saal1,Sergef,Tph1,	11
chr14	52278492	52280644	0.87629	0	0	1	1	307.659	414.642	0	125.017	184.388	1.37629	52020325	-258167	chr14:51620325-52020325	AY358078,Ang4,Arhgef40,Ear6,Ear7,Gm16617,Gm5622,Gm5800,Mettl17,Ndrg2,Rnase13,Slc39a2,Tmem253,Tppp2,Zfp219,	15	chr14:52020325-52360325	Chd8,Hnrnpc,Mettl3,Olfr1513,Olfr221,Rab2b,Rpgrip1,Sall2,Snord58b,Snord8,Supt16,Tox4,Zfp219,	13	52360325	79681	chr14:52020325-52360325	Chd8,Hnrnpc,Mettl3,Olfr1513,Olfr221,Rab2b,Rpgrip1,Sall2,Snord58b,Snord8,Supt16,Tox4,Zfp219,	13	chr14:52360325-52820325	Olfr1507,Olfr1508,Olfr1509,Olfr1510,Olfr1511,Olfr1512,	6
chr4	44968107	44975583	0.87609	0.14578	0	0	1	685.786	357.679	250.185	246.983	0	1.44898	44967128	-979	chr4:44047128-44967128	5730488B01Rik,Gm12504,Gne,Melk,Mir5106,Pax5,Rnf38,Zcchc7,	8	chr4:44967128-46387128	5830415F09Rik,Aldh1b1,Dcaf10,E230008N13Rik,Exosc3,Fbxo10,Foxe1,Frmpd1,Frmpd1os,Gm12409,Gm829,Grhpr,Igfbpl1,Ncbp1,Polr1e,Shb,Slc25a51,Stra6l,Tdrd7,Tmod1,Tomm5,Trmt10b,Tstd2,Xpa,Zbtb5,	25	46387128	1411545	chr4:44967128-46387128	5830415F09Rik,Aldh1b1,Dcaf10,E230008N13Rik,Exosc3,Fbxo10,Foxe1,Frmpd1,Frmpd1os,Gm12409,Gm829,Grhpr,Igfbpl1,Ncbp1,Polr1e,Shb,Slc25a51,Stra6l,Tdrd7,Tmod1,Tomm5,Trmt10b,Tstd2,Xpa,Zbtb5,	25	chr4:46387128-46687128	5830415F09Rik,Anp32b,Coro2a,Gabbr2,Hemgn,Nans,Tbc1d2,Trim14,	8
chr17	27534259	27536131	0.87589	0.56654	0	0	0	459.802	0	0	0	0	1.40916	27203055	-331204	chr17:26923055-27203055	Bak1,Cuta,Ggnbp1,Ip6k3,Itpr3,Kifc5b,Lemd2,Mir3083,Mir6968,Mir7677,Phf1,Syngap1,Uqcc2,Zbtb9,	14	chr17:27203055-27543055	9630028I04Rik,Grm4,Lemd2,Mir7214,Mir7216,Mir7217,Mir7218,	7	27543055	6924	chr17:27203055-27543055	9630028I04Rik,Grm4,Lemd2,Mir7214,Mir7216,Mir7217,Mir7218,	7	chr17:27543055-28323055	1810013A23Rik,AI413582,Anks1,D17Wsu92e,Def6,Fance,Hmga1,Hmga1-rs1,Mir5098,Nudt3,Pacsin1,Ppard,Rps10,Scube3,Snrpc,Spdef,Taf11,Tcp11,Uhrf1bp1,Zfp523,	20
chr10	60755358	60762728	0.87568	0.25511	0	1	1	462.879	190.309	80.9617	149.263	0	1.50324	60277252	-478106	chr10:59877252-60277252	Anapc16,Ascc1,Chst3,Ddit4,Dnajb12,Mir6906,Spock2,	7	chr10:60277252-61137252	4632428N05Rik,Cdh23,Gm17455,Gm20611,Mir466j,Mir6408,Pcbd1,Pldi,Psap,Sgpl1,Slc29a3,Unc5b,	12	61137252	374524	chr10:60277252-61137252	4632428N05Rik,Cdh23,Gm17455,Gm20611,Mir466j,Mir6408,Pcbd1,Pldi,Psap,Sgpl1,Slc29a3,Unc5b,	12	chr10:61137252-61717252	1700022H01Rik,Adamts14,Aifm2,Eif4ebp2,Lrrc20,Nodal,Npffr1,Pald1,Ppa1,Prf1,Sar1a,Sgpl1,Tbata,Tysnd1,	14
chr2	28582132	28587610	0.87548	0.45168	0	1	1	176.249	671.046	472.445	238.768	58.5683	1.60132	28564480	-17652	chr2:27264480-28564480	1700007K13Rik,Brd3,Cel,Col5a1,Fcnb,Gbgt1,Mir7578,Mrps2,Olfm1,Ppp1r26,Ralgds,Rxra,Vav2,Wdr5,	14	chr2:28564480-29064480	1700026L06Rik,1700101E01Rik,Ak8,Barhl1,Ddx31,Gfi1b,Gtf3c4,Gtf3c5,Mir3088,Tsc1,Ttf1,	11	29064480	476870	chr2:28564480-29064480	1700026L06Rik,1700101E01Rik,Ak8,Barhl1,Ddx31,Gfi1b,Gtf3c4,Gtf3c5,Mir3088,Tsc1,Ttf1,	11	chr2:29064480-29624480	6530402F18Rik,Med27,Mir133c,Ntng2,Rapgef1,Setx,Ttf1,	7
chr15	80223569	80227333	0.87426	0.19492	0	0	0	404.637	0	0	0	0	1.22172	80089570	-133999	chr15:79689570-80089570	Apobec3,Cbx6,Cbx7,D730005E14Rik,Dnal4,Gm16576,Gtpbp1,Mir7213,Npcd,Nptxr,Pdgfb,Rpl3,Snord43,Snord83b,Sun2,	15	chr15:80089570-80269570	Atf4,Mgat3,Mief1,Rps19bp1,Syngr1,Tab1,	6	80269570	42237	chr15:80089570-80269570	Atf4,Mgat3,Mief1,Rps19bp1,Syngr1,Tab1,	6	chr15:80269570-80709570	A430088P11Rik,Cacna1i,Enthd1,Fam83f,Grap2,Mir6957,	6
chr8	70760254	70773263	0.87406	0.16621	0.06415	1	1	155.216	227.048	103.678	112.527	0	1.48924	70596101	-164153	chr8:70236101-70596101	2810428I15Rik,Cers1,Comp,Cope,Crlf1,Crtc1,Ddx49,Ell,Fkbp8,Gdf1,Homer3,Isyna1,Klhl26,Kxd1,Sugp2,Tmem59l,Uba52,Upf1,	18	chr8:70596101-70896101	2010320M18Rik,Arrdc2,Ccdc124,Gdf15,Gm3336,Ifi30,Il12rb1,Isyna1,Jund,Kcnn1,Lrrc25,Lsm4,Mast3,Mir7067,Mir7240,Mpv17l2,Pde4c,Pgpep1,Pik3r2,Rab3a,Rpl18a,Slc5a5,Snora68,Ssbp4,	24	70896101	122838	chr8:70596101-70896101	2010320M18Rik,Arrdc2,Ccdc124,Gdf15,Gm3336,Ifi30,Il12rb1,Isyna1,Jund,Kcnn1,Lrrc25,Lsm4,Mast3,Mir7067,Mir7240,Mpv17l2,Pde4c,Pgpep1,Pik3r2,Rab3a,Rpl18a,Slc5a5,Snora68,Ssbp4,	24	chr8:70896101-71376101	1700026F02Rik,Gm38415,Haus8,Map1s,Mir1969,Myo9b,Nr2f6,Ocel1,Rpl18a,Use1,	10
chr8	126985540	126991050	0.87406	0.6974	0	0	0	397.005	0	0	0	0	1.47276	126976100	-9440	chr8:126476100-126976100	Irf2bp2,Rbm34,Tomm20,	3	chr8:126976100-128736100	Itgb1,Mir1903,Mir21c,Nrp1,Pard3,	5	128736100	1745050	chr8:126976100-128736100	Itgb1,Mir1903,Mir21c,Nrp1,Pard3,	5	chr8:128736100-129214971	1700008F21Rik,Ccdc7,	2
chr17	37203087	37205420	0.87406	0.64881	0	0	0	618.122	0	0	0	0	1.44846	36823055	-380032	chr17:36283055-36823055	H2-M1,H2-M10.1,H2-M10.2,H2-M10.3,H2-M10.4,H2-M10.5,H2-M10.6,H2-M11,H2-M9,	9	chr17:36823055-37263055	1700031A10Rik,2410137M14Rik,Gabbr1,H2-M5,Mog,Olfr90,Olfr91,Olfr92,Olfr93,Olfr94,Olfr95,Olfr96,Olfr97,Olfr98,Ppp1r11,Rnf39,Trim10,Trim15,Trim26,Trim31,Trim40,Ubd,Zfp57,Znrd1,Znrd1as,	25	37263055	57635	chr17:36823055-37263055	1700031A10Rik,2410137M14Rik,Gabbr1,H2-M5,Mog,Olfr90,Olfr91,Olfr92,Olfr93,Olfr94,Olfr95,Olfr96,Olfr97,Olfr98,Ppp1r11,Rnf39,Trim10,Trim15,Trim26,Trim31,Trim40,Ubd,Zfp57,Znrd1,Znrd1as,	25	chr17:37263055-38603055	Esp34,Esp36,H2-M2,H2-M3,Olfr100,Olfr101,Olfr102,Olfr103,Olfr107,Olfr108,Olfr109,Olfr110,Olfr111,Olfr112,Olfr113,Olfr114,Olfr115,Olfr116,Olfr117,Olfr118,Olfr119,Olfr120,Olfr121,Olfr122,Olfr123,Olfr124,Olfr125,Olfr126,Olfr127,Olfr128,Olfr129,Olfr130,Olfr131,Olfr132,Olfr133,Olfr134,Olfr135,Olfr136,Olfr137,Olfr138,Olfr761,Olfr98,Olfr99,	43
chr19	46014087	46015749	0.87386	0.45224	0	0	0	0	394.055	285.563	215.04	0	1.34998	45745510	-268577	chr19:45065510-45745510	4933429K18Rik,Btrc,Dpcd,Fbxw4,Fgf8,Kazald1,Lbx1,Poll,Tlx1,	9	chr19:45745510-46065510	9130011E15Rik,Hps6,Kcnip2,Ldb1,Mgea5,Npm3,Pprc1,	7	46065510	49761	chr19:45745510-46065510	9130011E15Rik,Hps6,Kcnip2,Ldb1,Mgea5,Npm3,Pprc1,	7	chr19:46065510-46525510	2310034G01Rik,Actr1a,Cuedc2,Elovl3,Fbxl15,Gbf1,Mir146b,Nfkb2,Nolc1,Pitx3,Pprc1,Psd,Sufu,Tmem180,Trim8,	15
chr8	94488149	94494667	0.87345	0.36499	0	1	1	334.974	115.69	84.3745	42.1311	0	1.55594	94216100	-272049	chr8:93556100-94216100	4930488L21Rik,Amfr,Bbs2,Gnao1,Mt1,Mt2,Mt3,Mt4,Nudt21,Nup93,Ogfod1,	11	chr8:94216100-94696100	9330175E14Rik,Arl2bp,Cpne2,Fam192a,Herpud1,Mir138-2,Mir7072,Nlrc5,Nup93,Pllp,Rspry1,Slc12a3,	12	94696100	201433	chr8:94216100-94696100	9330175E14Rik,Arl2bp,Cpne2,Fam192a,Herpud1,Mir138-2,Mir7072,Nlrc5,Nup93,Pllp,Rspry1,Slc12a3,	12	chr8:94696100-95276100	Adgrg1,Adgrg3,Adgrg5,Ccdc102a,Ccl17,Ccl22,Ciapin1,Cngb1,Coq9,Cx3cl1,Dok4,Drc7,Katnb1,Kifc3,Pllp,Polr2c,	16
chr15	73713133	73723569	0.87264	0.42021	0	1	1	313.64	47.4546	0	523.631	0	1.58275	73189570	-523563	chr15:72069570-73189570	Ago2,Chrac1,Kcnk9,Peg13,Trappc9,	5	chr15:73189570-73769570	Dennd3,Gpr20,Mir151,Ptk2,Ptp4a3,Slc45a4,	6	73769570	46001	chr15:73189570-73769570	Dennd3,Gpr20,Mir151,Ptk2,Ptp4a3,Slc45a4,	6	chr15:73769570-74509570	Mroh5,	1
chr5	135007298	135017330	0.87224	0.16731	0	1	1	469.753	449.211	188.493	299.154	0	1.45589	134744130	-263168	chr5:134124130-134744130	Clip2,Eif4h,Eln,Gatsl2,Gtf2i,Gtf2ird1,Gtf2ird2,Lat2,Limk1,Mir7228,Ncf1,Rfc2,Syna,Wbscr16,	14	chr5:134744130-135364130	Abhd11,Abhd11os,Baz1b,Bcl7b,Cldn13,Cldn3,Cldn4,Dnajc30,Eln,Fkbp6,Fzd9,Mlxipl,Stx1a,Tbl2,Trim50,Vps37d,Wbscr22,Wbscr25,Wbscr27,Wbscr28,	20	135364130	346800	chr5:134744130-135364130	Abhd11,Abhd11os,Baz1b,Bcl7b,Cldn13,Cldn3,Cldn4,Dnajc30,Eln,Fkbp6,Fzd9,Mlxipl,Stx1a,Tbl2,Trim50,Vps37d,Wbscr22,Wbscr25,Wbscr27,Wbscr28,	20	chr5:135364130-135864130	Ccl24,Ccl26,Hip1,Mdh2,Mir7033,Mir7034,Nsun5,Pom121,Por,Rhbdd2,Srrm3,Styxl1,Tmem120a,Trim50,	14
chr4	154942516	154946929	0.87203	0.52292	0.24906	0	0	672.987	364.882	231.139	0	0	1.75802	154845891	-96625	chr4:154305891-154845891	5930403L14Rik,Actrt2,Prdm16,	3	chr4:154845891-155325891	2610002J02Rik,Fam213b,Hes5,Mmel1,Morn1,Pank4,Pex10,Plch2,Prkcz,Rer1,Ski,Tnfrsf14,Ttc34,	13	155325891	378962	chr4:154845891-155325891	2610002J02Rik,Fam213b,Hes5,Mmel1,Morn1,Pank4,Pex10,Plch2,Prkcz,Rer1,Ski,Tnfrsf14,Ttc34,	13	chr4:155325891-155825891	5830444B04Rik,Atad3a,Atad3aos,B930041F14Rik,Ccnl2,Cdk11b,Cfap74,Gabrd,Gm16023,Gnb1,Mib2,Mmp23,Mrpl20,Nadk,Prkcz,Slc35e2,Ssu72,Tmem240,Tmem52,Tmem88b,Vwa1,	21
chr10	80371330	80380488	0.87183	0.08614	0	1	1	248.488	247.185	0	0	0	1.4149	80177255	-194075	chr10:79837255-80177255	1600002K03Rik,Abca7,Arid3a,Atp5d,Cfd,Cirbp,Cnn2,Dos,E130317F20Rik,Elane,Gpx4,Grin3b,Hmha1,Kiss1r,Lppr3,Med16,Midn,Mir6910,Polr2e,Prtn3,Ptbp1,R3hdm4,Sbno2,Stk11,Tmem259,Wdr18,	26	chr10:80177255-80697255	2310011J03Rik,Abhd17a,Adamtsl5,Adat3,Apc2,Atp8b3,Bc1,Btbd2,Csnk1g2,Dazap1,Efna2,Gamt,Klf16,Mbd3,Mex3d,Mir6911,Mir6912,Mknk2,Mob3a,Mum1,Ndufs7,Onecut3,Pcsk4,Plk5,Reep6,Rexo1,Rps15,Scamp4,Tcf3,Uqcr11,	30	80697255	316767	chr10:80177255-80697255	2310011J03Rik,Abhd17a,Adamtsl5,Adat3,Apc2,Atp8b3,Bc1,Btbd2,Csnk1g2,Dazap1,Efna2,Gamt,Klf16,Mbd3,Mex3d,Mir6911,Mir6912,Mknk2,Mob3a,Mum1,Ndufs7,Onecut3,Pcsk4,Plk5,Reep6,Rexo1,Rps15,Scamp4,Tcf3,Uqcr11,	30	chr10:80697255-81177255	Amh,Ap3d1,Creb3l3,Diras1,Dot1l,Eef2,Gadd45b,Gng7,Izumo4,Jsrp1,Lingo3,Lmnb2,Lsm7,Map2k2,Mir1982,Mir5615-1,Mir5615-2,Mob3a,Oaz1,Oaz1-ps,Pias4,Plekhj1,Sf3a2,Sgta,Slc39a3,Sppl2b,Thop1,Timm13,Tmprss9,Zbtb7a,	30
chr8	122545659	122552668	0.87143	0.36223	0.00755	1	1	505.526	180.164	109.016	219.578	406.725	1.55632	121976100	-569559	chr8:121536100-121976100	1700018B08Rik,1700030M09Rik,BC048644,Banp,Car5a,Fbxo31,Jph3,Klhdc4,Map1lc3b,Slc7a5,Zcchc14,	11	chr8:121976100-122836100	9330133O14Rik,Acsf3,Aprt,Banp,Cbfa2t3,Cdt1,Ctu2,Cyba,Galns,Gm20735,Il17c,Mir6396,Mir7237,Mvd,Pabpn1l,Piezo1,Rnf166,Snai3,Trappc2l,Trhr2,Zc3h18,Zfpm1,	22	122836100	283432	chr8:121976100-122836100	9330133O14Rik,Acsf3,Aprt,Banp,Cbfa2t3,Cdt1,Ctu2,Cyba,Galns,Gm20735,Il17c,Mir6396,Mir7237,Mvd,Pabpn1l,Piezo1,Rnf166,Snai3,Trappc2l,Trhr2,Zc3h18,Zfpm1,	22	chr8:122836100-123116100	2810013P06Rik,Ankrd11,Cdh15,Mir7079,Rpl13,Snord68,Spg7,	7
chr7	132654467	132660205	0.87082	0.76146	0	1	1	346.158	276.816	250.118	286.673	0	1.75155	132628317	-26150	chr7:131888317-132628317	Chst15,Cpxm2,Gm10584,Gpr26,Lhpp,Nkx1-2,Oat,	7	chr7:132628317-133788317	4930483O08Rik,Bccip,Ctbp2,Dhx32,Edrf1,Fam175b,Fam53b,Fank1,Lhpp,Mettl10,Mmp21,Tex36,Uros,Zranb1,	14	133788317	1128112	chr7:132628317-133788317	4930483O08Rik,Bccip,Ctbp2,Dhx32,Edrf1,Fam175b,Fam53b,Fank1,Lhpp,Mettl10,Mmp21,Tex36,Uros,Zranb1,	14	chr7:133788317-135668317	1700120G07Rik,5830432E09Rik,Adam12,Clrn3,D7Ertd443e,Dock1,Fam196a,Fank1,Foxi2,Mir1962,Nps,Ptpre,	12
chr4	139609060	139615452	0.87082	0.44064	0	1	1	360.642	350.792	161.545	0	0	1.59114	139304085	-304975	chr4:139084085-139304085	Capzb,Gm16287,Minos1,Nbl1,Pqlc2,	5	chr4:139304085-139684085	Akr7a5,Aldh4a1,Emc1,Iffo2,Mir7020,Mrto4,Pqlc2,Tas1r2,Ubr4,	9	139684085	68633	chr4:139304085-139684085	Akr7a5,Aldh4a1,Emc1,Iffo2,Mir7020,Mrto4,Pqlc2,Tas1r2,Ubr4,	9	chr4:139684085-140544085	4933427I22Rik,Arhgef10l,Igsf21,Klhdc7a,Mir2139,Pax7,	6
chr11	53731272	53738642	0.87061	0.2402	0	0	0	623.077	0	328.706	590.599	0	1.24071	53446498	-284774	chr11:53246498-53446498	Aff4,Gdf9,Hspa4,Leap2,Mir6920,Uqcrq,Zcchc10,	7	chr11:53446498-53966498	Gm12216,Il13,Il4,Il5,Irf1,Kif3a,Mir7671,Rad50,Sept8,Shroom1,Slc22a21,Slc22a5,Sowaha,	13	53966498	227856	chr11:53446498-53966498	Gm12216,Il13,Il4,Il5,Irf1,Kif3a,Mir7671,Rad50,Sept8,Shroom1,Slc22a21,Slc22a5,Sowaha,	13	chr11:53966498-54526498	4933405E24Rik,Acsl6,Csf2,Fnip1,Il3,Meikin,P4ha2,Pdlim4,Rapgef6,Slc22a21,Slc22a4,	11
chr13	51838824	51850433	0.87021	0.52678	0	1	1	405.077	401.389	211.681	252.243	0	1.6336	51644631	-194193	chr13:50904631-51644631	9430083A17Rik,Nxnl2,S1pr3,Shc3,Spin1,	5	chr13:51644631-52244631	4921525O09Rik,Cks2,Gadd45g,Secisbp2,Sema4d,	5	52244631	394198	chr13:51644631-52244631	4921525O09Rik,Cks2,Gadd45g,Secisbp2,Sema4d,	5	chr13:52244631-52644631	Diras2,Gm2848,Syk,	3
chr3	152314329	152318068	0.87001	0.33076	0	1	1	143.925	117.63	0	37.8832	0	1.53539	152097036	-217293	chr3:151597036-152097036	Gipc2,Ifi44,Ifi44l,Ptgfr,	4	chr3:152097036-152757036	AI115009,Ak5,Dnajb4,Fam73a,Fubp1,Gipc2,Nexn,Pigk,Usp33,Zzz3,	10	152757036	438968	chr3:152097036-152757036	AI115009,Ak5,Dnajb4,Fam73a,Fubp1,Gipc2,Nexn,Pigk,Usp33,Zzz3,	10	chr3:152757036-153897036	1700012D16Rik,4930482G09Rik,5730460C07Rik,Asb17,Asb17os,Msh4,Pigk,St6galnac3,St6galnac5,	9
chr5	143545961	143549680	0.87001	0.21425	0	1	1	414.851	344.383	0	135.821	0	1.47714	143318321	-227640	chr5:142858321-143318321	4930448H16Rik,4933411G11Rik,Actb,E130309D02Rik,Fbxl18,Fscn1,Rbak,Rbakdn,Rnf216,Spdyb,Zdhhc4,Zfp12,Zfp316,	13	chr5:143999131-144239131	Bhlha15,Ccz1,Lmtk2,Ocm,Tecpr1,	5	143999131	449451	chr5:142858321-143318321	4930448H16Rik,4933411G11Rik,Actb,E130309D02Rik,Fbxl18,Fscn1,Rbak,Rbakdn,Rnf216,Spdyb,Zdhhc4,Zfp12,Zfp316,	13	chr5:143999131-144239131	Bhlha15,Ccz1,Lmtk2,Ocm,Tecpr1,	5
chr4	150963923	150967934	0.87001	0.16897	0	0	1	354.976	0	124.393	235.7	0	1.2045	150645891	-318032	chr4:150165891-150645891	Car6,Eno1,Eno1b,Rere,Slc2a7,Slc45a1,	6	chr4:150645891-151145891	1700045H11Rik,Camta1,Errfi1,Gm13090,Park7,Per3,Slc45a1,Tnfrsf9,Uts2,Vamp3,	10	151145891	177957	chr4:150645891-151145891	1700045H11Rik,Camta1,Errfi1,Gm13090,Park7,Per3,Slc45a1,Tnfrsf9,Uts2,Vamp3,	10	chr4:151145891-151925891	Camta1,	1
chr11	116590125	116595636	0.8698	0.09553	0.05283	1	1	349.512	328.328	0	0	0	1.44398	116578686	-11439	chr11:115918686-116578686	Acox1,Cdk3-ps,Evpl,Exoc7,Fbf1,Foxj1,Galk1,Galr2,Gm7367,H3f3b,Itgb4,Mrpl38,Prpsap1,Qrich2,Recql5,Rnf157,Sap30bp,Sphk1,Srp68,Ten1,Trim47,Trim65,Ubald2,Ube2o,Unc13d,Unk,Wbp2,	27	chr11:116578686-117378686	1810032O08Rik,Aanat,BC018473,Cygb,Gm11744,Jmjd6,Mettl23,Mfsd11,Mgat5b,Mir6516,Mxra7,Rhbdf2,Sec14l1,Sept9,Snhg20,Snord1a,Snord1b,Snord1c,Srsf2,St6galnac1,St6galnac2,Ube2o,	22	117378686	783050	chr11:116578686-117378686	1810032O08Rik,Aanat,BC018473,Cygb,Gm11744,Jmjd6,Mettl23,Mfsd11,Mgat5b,Mir6516,Mxra7,Rhbdf2,Sec14l1,Sept9,Snhg20,Snord1a,Snord1b,Snord1c,Srsf2,St6galnac1,St6galnac2,Ube2o,	22	chr11:117378686-117858686	2900041M22Rik,6030468B19Rik,Afmid,Birc5,Gm11733,Syngr2,Tk1,Tmc6,Tmc8,Tnrc6c,	10
chr11	94127472	94139123	0.8696	0.43236	0.06038	0	1	425.672	282.606	188.517	163.553	0	1.61597	93878686	-248786	chr11:92998686-93878686	Car10,Utp18,	2	chr11:93878686-94578686	Abcc3,Acsf2,Ankrd40,Cacna1g,Chad,Epn3,Luc7l3,Mbtd1,Mycbpap,Nme1,Nme2,Rsad1,Spag9,Spata20,Tob1,Utp18,Wfikkn2,	17	94578686	439563	chr11:93878686-94578686	Abcc3,Acsf2,Ankrd40,Cacna1g,Chad,Epn3,Luc7l3,Mbtd1,Mycbpap,Nme1,Nme2,Rsad1,Spag9,Spata20,Tob1,Utp18,Wfikkn2,	17	chr11:94578686-94958686	Acsf2,Col1a1,Eme1,Gm11541,Gm11544,Gm11545,Lrrc59,Mrpl27,Tmem92,Xylt2,	10
chr19	47336798	47341381	0.8696	0.40751	0	1	1	227.822	310.787	301.199	270.61	0	1.57336	47185510	-151288	chr19:46525510-47185510	2010012O05Rik,Arl3,As3mt,Calhm1,Calhm2,Cnnm2,Cyp17a1,Ina,Neurl1a,Nt5c2,Pcgf6,Pdcd11,Sfxn2,Taf5,Usmg5,Wbp1l,	16	chr19:47185510-47945510	Cfap43,Cfap58,Col17a1,Gm19557,Gsto1,Gsto2,Itprip,Mir6995,Mir8090,Neurl1a,Obfc1,Sfr1,Sh3pxd2a,Slk,	14	47945510	604129	chr19:47185510-47945510	Cfap43,Cfap58,Col17a1,Gm19557,Gsto1,Gsto2,Itprip,Mir6995,Mir8090,Neurl1a,Obfc1,Sfr1,Sh3pxd2a,Slk,	14	chr19:47945510-49465510	Cfap58,Sorcs3,	2
chr11	79013714	79025044	0.8696	0.14081	0	1	1	274.26	269.203	174.331	18.8206	0	1.44	78946498	-67216	chr11:78346498-78946498	Fam58b,Foxn1,Ift20,Lyrm9,Nlk,Nos2,Poldip2,Sarm1,Sebox,Slc13a2,Slc13a2os,Slc46a1,Tmem199,Tmem97,Tnfaip1,Unc119,Vtn,	17	chr11:78946498-79486498	AU040972,Gm11201,Ksr1,Lgals9,Nf1,Nos2,Wsb1,	7	79486498	461454	chr11:78946498-79486498	AU040972,Gm11201,Ksr1,Lgals9,Nf1,Nos2,Wsb1,	7	chr11:79486498-79966498	Evi2a,Evi2b,Gm21975,Mir193a,Mir365-2,Nf1,Omg,Rab11fip4,Rab11fip4os1,Rab11fip4os2,Utp6,	11
chr9	110995731	111000554	0.86919	0.23247	0	0	1	392.957	0	0	0	0	1.23542	110877496	-118235	chr9:110317496-110877496	Ccdc12,Elp6,Kif9,Klhl18,Mir8107,Myl3,Nbeal2,Ngp,Nradd,Prss42,Prss43,Prss44,Prss45,Prss46,Prss50,Pth1r,Ptpn23,Scap,Setd2,Tmie,	20	chr9:110877496-111337496	Als2cl,Ccrl2,Epm2aip1,Gm590,Lrrc2,Lrrfip2,Ltf,Mlh1,Rtp3,Tdgf1,Tmie,Trank1,	12	111337496	336942	chr9:110877496-111337496	Als2cl,Ccrl2,Epm2aip1,Gm590,Lrrc2,Lrrfip2,Ltf,Mlh1,Rtp3,Tdgf1,Tmie,Trank1,	12	chr9:111337496-111937496	Dclk3,Stac,Trank1,	3
chr7	19000192	19009230	0.86859	0.35671	0.96981	1	1	418.849	424.036	334.628	0	0	2.03185	18894651	-105541	chr7:18194651-18894651	Ccdc61,Mill1,Mill2,Pglyrp1,Psg17,Psg18,Psg19,Psg20,Psg21,Psg22,Psg23,Psg25,Psg26,Psg27,Psg28,Sycp1-ps1,	16	chr7:18894651-19134651	Ccdc61,Dmpk,Dmwd,Fbxo46,Foxa3,Irf2bp1,Mir3100,Mypop,Nanos2,Nova2,Rsph6a,Six5,Sympk,	13	19134651	125421	chr7:18894651-19134651	Ccdc61,Dmpk,Dmwd,Fbxo46,Foxa3,Irf2bp1,Mir3100,Mypop,Nanos2,Nova2,Rsph6a,Six5,Sympk,	13	chr7:19134651-19414651	Cd3eap,Ckm,Eml2,Ercc1,Ercc2,Fbxo46,Fosb,Gipr,Gpr4,Klc3,Mir330,Mir343,Opa3,Ppm1n,Ppp1r13l,Qpctl,Rtn2,Snrpd2,Vasp,	19
chr11	103158015	103160159	0.86859	0.48868	0	0	0	388.848	407.408	0	293.743	0	1.61293	102738686	-419329	chr11:102438686-102738686	2810433D01Rik,Ccdc43,Fam171a2,Fzd2,Gm11627,Gm1564,Gpatch8,Itga2b,	8	chr11:102738686-103338686	1700023F06Rik,2410004I01Rik,Acbd4,Adam11,Arhgap27,C1ql1,Ccdc103,Dcakd,Eftud2,Fam187a,Fmnl1,Gfap,Gjc1,Hexim1,Hexim2,Higd1b,Kif18b,Map3k14,Mir6931,Nmt1,Plcd3,Spata32,	22	103338686	178527	chr11:102738686-103338686	1700023F06Rik,2410004I01Rik,Acbd4,Adam11,Arhgap27,C1ql1,Ccdc103,Dcakd,Eftud2,Fam187a,Fmnl1,Gfap,Gjc1,Hexim1,Hexim2,Higd1b,Kif18b,Map3k14,Mir6931,Nmt1,Plcd3,Spata32,	22	chr11:103338686-104218686	1700072I22Rik,Arf2,Arhgap27,Arhgap27os3,C130046K22Rik,Crhr1,Gm884,Gosr2,Lyzl6,Nsf,Plekhm1,Rprml,Sppl2c,Wnt3,Wnt9b,	15
chr5	120615474	120628224	0.86859	0.39094	0	1	1	368.31	292.551	287.325	295.314	0	1.56406	120469991	-145483	chr5:120109991-120469991	Gm10390,Lhx5,Rbm19,Sdsl,	4	chr5:120469991-120789991	Ccdc42b,Ddx54,Dtx1,Iqcd,Oas1e,Oas2,Oas3,Plbd2,Rasal1,Rita1,Sds,Sdsl,Slc8b1,Tpcn1,	14	120789991	161767	chr5:120469991-120789991	Ccdc42b,Ddx54,Dtx1,Iqcd,Oas1e,Oas2,Oas3,Plbd2,Rasal1,Rita1,Sds,Sdsl,Slc8b1,Tpcn1,	14	chr5:120789991-121189991	Oas1a,Oas1b,Oas1c,Oas1d,Oas1e,Oas1f,Oas1g,Oas1h,Ptpn11,Rph3a,	10
chr5	113096798	113103628	0.86838	0.77471	0	1	1	737.947	159.547	400.115	312.827	0	1.75574	112210980	-885818	chr5:111370980-112210980	1700028D13Rik,C130026L21Rik,E130006D01Rik,Mn1,Pitpnb,	5	chr5:112210980-113170980	1700034G24Rik,1700095B10Rik,2900026A02Rik,Adrbk2,Asphd2,Cryba4,Crybb1,Crybb2,Crybb3,Gm6583,Gm6588,Hps4,Miat,Myo18b,Sez6l,Srrd,Tfip11,Tpst2,	18	113170980	67352	chr5:112210980-113170980	1700034G24Rik,1700095B10Rik,2900026A02Rik,Adrbk2,Asphd2,Cryba4,Crybb1,Crybb2,Crybb3,Gm6583,Gm6588,Hps4,Miat,Myo18b,Sez6l,Srrd,Tfip11,Tpst2,	18	chr5:113809991-114169991	Acacb,Alkbh2,Coro1c,Dao,Selplg,Ssh1,Svop,Ung,Usp30,	9
chr1	191962551	191965893	0.86818	0.66262	0	0	0	623.787	305.102	193.107	184.396	0	1.69949	191296121	-666430	chr1:190816121-191296121	A230020J21Rik,Angel2,Atf3,Batf3,Fam71a,Mfsd7b,Nsl1,Rps6kc1,Spata45,Tatdn3,Vash2,	11	chr1:191296121-191976119	1700034H15Rik,Dtl,Ints7,Lpgat1,Nek2,Nenf,Ppp2r5a,Slc30a1,Tmem206,	9	191976119	10226	chr1:191296121-191976119	1700034H15Rik,Dtl,Ints7,Lpgat1,Nek2,Nenf,Ppp2r5a,Slc30a1,Tmem206,	9	chr1:192713806-193193806	1700065J18Rik,A130010J15Rik,Diexf,Gm15867,Hhat,Irf6,Sertad4,Syt14,Traf3ip3,	9
chr11	62755202	62758302	0.86818	0.55881	0	0	1	410.676	0	0	0	0	1.39759	62726498	-28704	chr11:62286498-62726498	2410006H16Rik,Cenpv,Gm1821,Lrrc75a,Mmgt2,Ncor1,Pigl,Snord49a,Snord49b,Snord65,Trpv2,Ttc19,Ubb,Zfp287,	14	chr11:62726498-63206498	Cdrt4,Cdrt4os1,Fbxw10,Mir6354,Pmp22,Tekt3,Trim16,Tvp23b,Zfp286,Zfp287,	10	63206498	448196	chr11:62726498-63206498	Cdrt4,Cdrt4os1,Fbxw10,Mir6354,Pmp22,Tekt3,Trim16,Tvp23b,Zfp286,Zfp287,	10	chr11:63206498-64986498	2810001G20Rik,9630013K17Rik,Cox10,Elac2,F930015N05Rik,Hs3st3a1,Hs3st3b1,Mir6354,	8
chr8	104216521	104222334	0.86798	0.4423	0	1	1	410.605	364.047	243.687	193.017	0	1.58913	104076100	-140421	chr8:102776100-104076100	1600027J07Rik,4933400L20Rik,Cdh11,	3	chr8:104076100-104596100	Bean1,Car7,Ccdc79,Cdh5,Cklf,Cmtm1,Cmtm2a,Cmtm2b,Cmtm3,Cmtm4,Dync1li2,Gm29682,Nae1,Pdp2,Tk2,	15	104596100	373766	chr8:104076100-104596100	Bean1,Car7,Ccdc79,Cdh5,Cklf,Cmtm1,Cmtm2a,Cmtm2b,Cmtm3,Cmtm4,Dync1li2,Gm29682,Nae1,Pdp2,Tk2,	15	chr8:104596100-105296100	4931428F04Rik,4932416K20Rik,B3gnt9,Cbfb,Cdh16,Ces2a,Ces2b,Ces2c,Ces2d-ps,Ces2e,Ces2f,Ces2g,Ces2h,Ces3a,Ces3b,Ces4a,D230025D16Rik,Exoc3l,Fam96b,Fbxl8,Hsf4,Nol3,Pdp2,Rrad,Tradd,	25
chr3	122636174	122640242	0.86778	0.66372	0	0	0	718.182	0	0	0	0	1.44964	122297082	-339092	chr3:121857082-122297082	Abca4,Arhgap29,Dnttip2,Gclm,Mir760,	5	chr3:122297082-123417082	1810037I17Rik,4930447N08Rik,4933405D12Rik,Bcar3,Fabp2,Fnbp1l,Mettl14,Mir7657,Myoz2,Pde5a,Sec24d,Synpo2,Usp53,	13	123417082	776840	chr3:122297082-123417082	1810037I17Rik,4930447N08Rik,4933405D12Rik,Bcar3,Fabp2,Fnbp1l,Mettl14,Mir7657,Myoz2,Pde5a,Sec24d,Synpo2,Usp53,	13	chr3:123417082-124517082	1700006A11Rik,Ndst3,Prss12,Snhg8,Snora24,Tram1l1,	6
chr17	34910142	34916433	0.86757	0.04583	0.01509	1	1	108.594	0	0	0	0	1.14803	34843055	-67087	chr17:34543055-34843055	Ager,Agpat1,Atf6b,C4a,C4b,Cyp21a1,Dxo,Egfl8,Fkbpl,Gpsm3,Mir6971,Notch4,Pbx2,Ppt2,Prrt1,Rnf5,Skiv2l,Stk19,Tnxb,	19	chr17:34843055-35263055	1110038B12Rik,Abhd16a,Aif1,Apom,Atp6v1g2,Bag6,C2,Cfb,Clic1,Csnk2b,D17H6S53E,D17H6S56E-5,Ddah2,Ddx39b,Ehmt2,G6b,G6bos,Gpank1,Hspa1a,Hspa1b,Hspa1l,Lsm2,Lst1,Lta,Ltb,Ly6g5b,Ly6g5c,Ly6g6c,Ly6g6d,Ly6g6e,Ly6g6f,Mir6970,Mir6972,Mir6973a,Mir6974,Mir6975,Mir8094,Msh5,Nelfe,Neu1,Nfkbil1,Prrc2a,Sapcd1,Skiv2l,Slc44a4,Snord52,Tnf,Vars,Vwa7,Zbtb12,	50	35263055	346622	chr17:34843055-35263055	1110038B12Rik,Abhd16a,Aif1,Apom,Atp6v1g2,Bag6,C2,Cfb,Clic1,Csnk2b,D17H6S53E,D17H6S56E-5,Ddah2,Ddx39b,Ehmt2,G6b,G6bos,Gpank1,Hspa1a,Hspa1b,Hspa1l,Lsm2,Lst1,Lta,Ltb,Ly6g5b,Ly6g5c,Ly6g6c,Ly6g6d,Ly6g6e,Ly6g6f,Mir6970,Mir6972,Mir6973a,Mir6974,Mir6975,Mir8094,Msh5,Nelfe,Neu1,Nfkbil1,Prrc2a,Sapcd1,Skiv2l,Slc44a4,Snord52,Tnf,Vars,Vwa7,Zbtb12,	50	chr17:35263055-35483055	H2-D1,H2-L,H2-Q1,H2-Q10,H2-Q2,H2-Q4,H2-Q5,H2-Q6,H2-Q7,H2-Q8,H2-Q9,	11
chr2	157456317	157471094	0.86676	0.44451	0	1	1	424.121	254.362	212.092	352.69	0	1.58902	157294264	-162053	chr2:157114264-157294264	Mroh8,Rbl1,Rpn2,Samhd1,	4	chr2:157294264-157594264	Blcap,Ghrh,Manbal,Nnat,Rpn2,Src,	6	157594264	123170	chr2:157294264-157594264	Blcap,Ghrh,Manbal,Nnat,Rpn2,Src,	6	chr2:157594264-158374264	1700060C20Rik,2010009K17Rik,Bpi,Ctnnbl1,D630003M21Rik,Lbp,Mir7685,Rprd1b,Snhg17,Tgm2,Tti1,Vstm2l,	12
chr12	112703948	112708742	0.86676	0.27002	0	0	0	346.764	0	0	0	0	1.25177	111881789	-822159	chr12:111501789-111881789	2810029C07Rik,Apopt1,Bag5,Ckb,Eif5,Klc1,Mark3,Ppp1r13b,Snora28,Trmt61a,Xrcc3,Zfyve21,	12	chr12:111881789-112721789	2010107E04Rik,5033406O09Rik,A530016L24Rik,A730018C14Rik,Adssl1,Akt1,Aspg,B020018J22Rik,Inf2,Kif26a,Mir203,Mir3073a,Mir3073b,Mir6939,Ppp1r13b,Rd3l,Siva1,Tdrd9,Tmem179,Zbtb42,	20	112721789	13047	chr12:111881789-112721789	2010107E04Rik,5033406O09Rik,A530016L24Rik,A730018C14Rik,Adssl1,Akt1,Aspg,B020018J22Rik,Inf2,Kif26a,Mir203,Mir3073a,Mir3073b,Mir6939,Ppp1r13b,Rd3l,Siva1,Tdrd9,Tmem179,Zbtb42,	20	chr12:112721789-113201789	4930427A07Rik,BC022687,Brf1,Btbd6,Cdca4,Cep170b,Crip1,Crip2,Gpr132,Jag2,Mir6940,Mir6941,Mta1,Nudt14,Pacs2,Pld4,Tex22,Tmem121,	18
chr6	72533619	72536655	0.86656	0.90889	0	0	0	412.404	403.019	429.313	309.46	0	1.821	72370006	-163613	chr6:71830006-72370006	0610030E20Rik,4933431G14Rik,9130221F21Rik,Atoh8,Immt,Polr1a,Ptcd3,Rnf181,Sftpb,St3gal5,Tmem150a,Usp39,Vamp5,	13	chr6:72370006-72910006	Capg,Elmod3,Ggcx,Gm15401,Kcmf1,Mat2a,Particl,Retsat,Tcf7l1,Tgoln1,Tgoln2,Vamp5,Vamp8,	13	72910006	373351	chr6:72370006-72910006	Capg,Elmod3,Ggcx,Gm15401,Kcmf1,Mat2a,Particl,Retsat,Tcf7l1,Tgoln1,Tgoln2,Vamp5,Vamp8,	13	chr6:72910006-73330006	Dnah6,Suclg1,Tmsb10,	3
chr19	23756498	23760223	0.86656	0.17835	0	1	1	460.754	249.408	0	152.941	0	1.45574	23285510	-470988	chr19:22905510-23285510	Klf9,Mir1192,Smc5,Trpm3,	4	chr19:23285510-23845510	1700028P14Rik,Apba1,Mamdc2,Ptar1,	4	23845510	85287	chr19:23285510-23845510	1700028P14Rik,Apba1,Mamdc2,Ptar1,	4	chr19:23845510-24285510	Apba1,Fam189a2,Fxn,Tjp2,	4
chr8	86584310	86587915	0.86636	0.63004	0	0	1	330.537	387.724	273.424	221.282	0	1.68138	85436101	-1148209	chr8:84956101-85436101	2310036O22Rik,4921524J17Rik,A230103J11Rik,Asna1,Best2,Cks1brt,Dhps,Fbxw9,Gm5741,Hook2,Junb,Man2b1,Mir7070,Mylk3,Olfr371,Orc6,Prdx2,Rnaseh2a,Rtbdn,Tnpo2,Vps35,Wdr83,Wdr83os,Zfp791,	24	chr8:85436101-86916101	Abcc12,Dnaja2,Gm10638,Gpt2,Itfg1,Lonp2,Mir8109,N4bp1,Neto2,Phkb,Siah1a,	11	86916101	328186	chr8:85436101-86916101	Abcc12,Dnaja2,Gm10638,Gpt2,Itfg1,Lonp2,Mir8109,N4bp1,Neto2,Phkb,Siah1a,	11	chr8:86916101-87536101	Cbln1,Gm10637,Gm2694,	3
chr19	46133480	46138129	0.86636	0.50083	0	1	1	454.601	399.493	353.885	298.316	0	1.61678	46065510	-67970	chr19:45745510-46065510	9130011E15Rik,Hps6,Kcnip2,Ldb1,Mgea5,Npm3,Pprc1,	7	chr19:46065510-46525510	2310034G01Rik,Actr1a,Cuedc2,Elovl3,Fbxl15,Gbf1,Mir146b,Nfkb2,Nolc1,Pitx3,Pprc1,Psd,Sufu,Tmem180,Trim8,	15	46525510	387381	chr19:46065510-46525510	2310034G01Rik,Actr1a,Cuedc2,Elovl3,Fbxl15,Gbf1,Mir146b,Nfkb2,Nolc1,Pitx3,Pprc1,Psd,Sufu,Tmem180,Trim8,	15	chr19:46525510-47185510	2010012O05Rik,Arl3,As3mt,Calhm1,Calhm2,Cnnm2,Cyp17a1,Ina,Neurl1a,Nt5c2,Pcgf6,Pdcd11,Sfxn2,Taf5,Usmg5,Wbp1l,	16
chr11	115157199	115166526	0.86636	0.38542	0	1	1	401.526	460.053	41.6811	321.442	0	1.55907	115078686	-78513	chr11:114658686-115078686	AF251705,Btbd17,Cd300a,Cd300c,Cd300e,Cd300lb,Cd300ld,Cd300lh,Dnaic2,Gm11710,Gm11711,Gpr142,Gprc5c,Kif19a,Mir466n,Rpl38,Ttyh2,	17	chr11:115078686-115478686	Armc7,Atp5h,Cd300lf,Cdr2l,Fads6,Fdxr,Grin2c,Hid1,Ict1,Kctd2,Mir3968,Nat9,Otop2,Otop3,Rab37,Slc16a5,Slc9a3r1,Tmem104,Trim80,Ush1g,	20	115478686	312160	chr11:115078686-115478686	Armc7,Atp5h,Cd300lf,Cdr2l,Fads6,Fdxr,Grin2c,Hid1,Ict1,Kctd2,Mir3968,Nat9,Otop2,Otop3,Rab37,Slc16a5,Slc9a3r1,Tmem104,Trim80,Ush1g,	20	chr11:115478686-115918686	2310067B10Rik,Armc7,Caskin2,Gga3,Grb2,Hn1,Llgl2,Mif4gd,Mir5621,Mir684-1,Mrps7,Nt5c,Nup85,Recql5,Slc25a19,Smim5,Smim6,Sumo2,Tsen54,	19
chr2	32401574	32406110	0.86554	0.60298	0	1	1	643.759	716.297	577.357	557.435	0	1.66703	32304480	-97094	chr2:31904480-32304480	Aif1l,Fam78a,Golga2,Lamc3,Mir7674,Nup214,Pomt1,Ppapdc3,Prrc2b,Swi5,Uck1,	11	chr2:32304480-32604480	1110008P14Rik,Ciz1,Dnm1,Dpm2,Fam102a,Gm23363,Golga2,Lcn2,Mir199b,Naif1,Pip5kl1,Ptges2,Slc25a25,St6galnac4,St6galnac6,	15	32604480	198370	chr2:32304480-32604480	1110008P14Rik,Ciz1,Dnm1,Dpm2,Fam102a,Gm23363,Golga2,Lcn2,Mir199b,Naif1,Pip5kl1,Ptges2,Slc25a25,St6galnac4,St6galnac6,	15	chr2:32604480-32984480	1700019L03Rik,6330409D20Rik,Ak1,Cdk9,Eng,Fam129b,Fpgs,Lrsam1,Mir2861,Mir3960,Mir8093,Ptrh1,Rpl12,Sh2d3c,Slc2a8,Snora65,Snord14a,St6galnac6,Stxbp1,Tor2a,Ttc16,	21
chr2	148900019	148903391	0.86534	0.61126	0	0	0	596.166	249.092	0	0	0	1.67097	148674264	-225755	chr2:148114264-148674264	Cd93,Nxt1,Sstr4,Thbd,	4	chr2:148674264-148934264	8030411F24Rik,9230104L09Rik,Cst11,Cst12,Cst13,Cst3,Cst8,Cst9,Cstl1,Gzf1,Napb,Nxt1,	12	148934264	30873	chr2:148674264-148934264	8030411F24Rik,9230104L09Rik,Cst11,Cst12,Cst13,Cst3,Cst8,Cst9,Cstl1,Gzf1,Napb,Nxt1,	12	chr2:148934264-149334264		0
chr14	34614523	34619247	0.86534	0.50304	0	0	0	491.494	372.522	61.1687	0	0	1.61686	34046814	-567709	chr14:33446814-34046814	4930503F20Rik,Gdf10,Gdf2,Gm5460,Mapk8,Ptpn20,Rbp3,Zfp488,	8	chr14:34046814-34786814	9230112D13Rik,A630023A22Rik,Antxrl,Anxa8,Bmpr1a,Fam25c,Fam35a,Glud1,Gm3219,Gm5460,Gprin2,Ldb3,Mir297-1,Mmrn2,Npy4r,Opn4,Sncg,Syt15,Wapal,	19	34786814	167567	chr14:34046814-34786814	9230112D13Rik,A630023A22Rik,Antxrl,Anxa8,Bmpr1a,Fam25c,Fam35a,Glud1,Gm3219,Gm5460,Gprin2,Ldb3,Mir297-1,Mmrn2,Npy4r,Opn4,Sncg,Syt15,Wapal,	19	chr14:34786814-37106814	2610528A11Rik,4930474N05Rik,4930596D02Rik,Ccser2,Cdhr1,Grid1,Lrit1,Lrit2,Mir346,Rgr,	10
chr7	28865055	28870061	0.86534	0.27719	0	1	1	682.209	123.26	165.211	104.296	0	1.50394	28734981	-130074	chr7:28254981-28734981	1700028B04Rik,AF357399,BC089491,Dll3,Eid2,Eid2b,Fbxo17,Fbxo27,Gmfg,Ifnl2,Ifnl3,Lrfn1,Med29,Mir466f-2,Mir7049,Nccrp1,Paf1,Pak4,Papl,Plekhg2,Rps16,Samd4b,Supt5,Sycn,Timm50,Zfp36,	26	chr7:28734981-29034981	Actn4,Capn12,Ech1,Eif3k,Fbxo17,Gm19897,Gm6537,Hnrnpl,Lgals4,Lgals6,Lgals7,Map4k1,Mrps12,Nfkbib,Rinl,Ryr1,Sars2,Sirt2,	18	29034981	164920	chr7:28734981-29034981	Actn4,Capn12,Ech1,Eif3k,Fbxo17,Gm19897,Gm6537,Hnrnpl,Lgals4,Lgals6,Lgals7,Map4k1,Mrps12,Nfkbib,Rinl,Ryr1,Sars2,Sirt2,	18	chr7:29034981-29734981	2200002D01Rik,Catsperg1,Catsperg2,Dpf1,Fam98c,Ggn,Kcnk6,Mir1963,Ppp1r14a,Psmd8,Rasgrp4,Ryr1,Sipa1l3,Spint2,Spred3,Yif1b,	16
chr11	11787269	11790333	0.86514	0.55329	0	0	0	288.321	236.815	174.671	121.974	0	1.64179	11359997	-427272	chr11:9239997-11359997	Abca13,Vwc2,Zpbp,	3	chr11:11359997-11999997	1700042O10Rik,4930415F15Rik,4930512M02Rik,Ddc,Fignl1,Grb10,Ikzf1,Zpbp,	8	11999997	209664	chr11:11359997-11999997	1700042O10Rik,4930415F15Rik,4930512M02Rik,Ddc,Fignl1,Grb10,Ikzf1,Zpbp,	8	chr11:11999997-12559997	Cobl,Grb10,	2
chr2	131526160	131532101	0.86514	0.24517	0	1	0	244.058	100.52	269.837	313.921	0	1.48772	130994264	-531896	chr2:130574264-130994264	4930402H24Rik,A730017L22Rik,Atrn,Avp,Ddrgk1,Fastkd5,Gm14057,Itpa,Lzts3,Oxt,Slc4a11,Ubox5,	12	chr2:130994264-131534264	1700037H04Rik,Adam33,Ap5s1,Atrn,Cdc25b,Cenpb,Gfra4,Hspa12b,Mavs,Mir103-2,Mir3098,Mir6973b,Pank2,Rnf24,Siglec1,Smox,Spef1,	17	131534264	2163	chr2:130994264-131534264	1700037H04Rik,Adam33,Ap5s1,Atrn,Cdc25b,Cenpb,Gfra4,Hspa12b,Mavs,Mir103-2,Mir3098,Mir6973b,Pank2,Rnf24,Siglec1,Smox,Spef1,	17	chr2:131534264-131814264	Adra1d,Mir3098,	2
chr18	77712415	77715647	0.86514	0.18112	0	1	1	329.733	302.173	504.234	311.586	189.22	1.4557	77021261	-691154	chr18:75760346-76340346	2900057B20Rik,Mir6358,Smad2,Zbtb7c,	4	chr18:77021261-77761261	4930465K10Rik,8030462N17Rik,Haus1,Katnal2,Loxhd1,Pias2,Rnf165,St8sia5,	8	77761261	45614	chr18:77021261-77761261	4930465K10Rik,8030462N17Rik,Haus1,Katnal2,Loxhd1,Pias2,Rnf165,St8sia5,	8	chr18:77761261-78223261	Atp5a1,Epg5,Haus1,Pstpip2,Siglec15,Slc14a1,Slc14a2,	7
chr15	85579354	85585248	0.86433	0.71397	0	1	1	419.31	158.188	96.6009	245.392	0	1.72131	85129570	-449784	chr15:84669570-85129570	5031439G07Rik,Arhgap8,Fam118a,Gm20556,Mir1249,Nup50,Phf21b,Prr5,Smc1b,Upk3a,	10	chr15:85129570-85589570	7530416G11Rik,AU022754,Atxn10,Fbln1,Gm19277,Ribc2,Smc1b,Wnt7b,	8	85589570	4322	chr15:85129570-85589570	7530416G11Rik,AU022754,Atxn10,Fbln1,Gm19277,Ribc2,Smc1b,Wnt7b,	8	chr15:85589570-86229570	AU022754,Cdpf1,Celsr1,Cerk,Gramd4,Gtse1,Lincppara,Mirlet7b,Mirlet7c-2,Pkdrej,Ppara,Tbc1d22a,Trmu,Ttc38,	14
chr7	101309620	101312316	0.86433	0.23689	0.44906	0	0	316.19	481.726	365.965	313.628	0	1.70731	100891486	-418134	chr7:100271490-100891486	Arhgef17,C2cd3,Coa4,Dnajb13,Fam168a,Mir3102,Mrpl48,P4ha3,Pgm2l1,Plekhb1,Ppme1,Rab6a,Relt,Ucp2,Ucp3,	15	chr7:100891486-101371486	Arap1,Arhgef17,Atg16l2,Fchsd2,P2ry2,P2ry6,Stard10,	7	101371486	59170	chr7:100891486-101371486	Arap1,Arhgef17,Atg16l2,Fchsd2,P2ry2,P2ry6,Stard10,	7	chr7:101371486-101811486	Arap1,Art2a-ps,Art2b,Clpb,Mir139,Pde2a,	6
chr10	99614974	99616891	0.86372	0.46383	0	1	0	628.606	440.305	276.914	0	0	1.59563	99097366	-517608	chr10:98437366-99097366	Atp2b1,	1	chr10:99097366-99637366	Dusp6,Galnt4,Gm20110,Poc1b,	4	99637366	20475	chr10:99097366-99637366	Dusp6,Galnt4,Gm20110,Poc1b,	4	chr10:99637366-100577366	4930430F08Rik,Cep290,Csl,Gm18409,Gm20110,Gm4301,Gm4302,Gm4303,Gm4305,Gm4307,Gm4312,Kitl,Tmtc3,	13
chr11	69577268	69582720	0.86352	0.20044	0.98113	1	1	449.029	367.309	291.626	483.5	0	1.9543	69126498	-450770	chr11:68886498-69126498	2310047M10Rik,Aloxe3,Arhgef15,Aurkb,Ctc1,Gm15772,Hes7,Mir3062,Odf4,Per1,Pfas,Rangrf,Rnf222,Rpl26,Slc25a35,Tmem107,Vamp2,	17	chr11:69126498-69626498	Alox12b,Alox8,Aloxe3,Atp1b2,Chd3,Chd3os,Cntrob,Cyb5d1,Dnah2,Efnb3,Gucy2e,Kcnab3,Kdm6b,Naa38,Sat2,Shbg,Tmem88,Trappc1,Trp53,Wrap53,	20	69626498	43778	chr11:69126498-69626498	Alox12b,Alox8,Aloxe3,Atp1b2,Chd3,Chd3os,Cntrob,Cyb5d1,Dnah2,Efnb3,Gucy2e,Kcnab3,Kdm6b,Naa38,Sat2,Shbg,Tmem88,Trappc1,Trp53,Wrap53,	20	chr11:69626498-69986498	2810408A11Rik,4933402P03Rik,Acap1,Cd68,Chrnb1,Cldn7,Ctdnep1,Eif4a1,Eif5a,Elp5,Fgf11,Fxr2,G630025P09Rik,Gps2,Kctd11,Mir1934,Mir6924,Mpdu1,Neurl4,Nlgn2,Plscr3,Polr2a,Senp3,Slc2a4,Slc35g3,Sox15,Spem1,Tmem102,Tmem256,Tmem95,Tnfsf12,Tnfsf13,Tnfsfm13,Tnk1,Ybx2,Zbtb4,	36
chr19	10706875	10716887	0.86352	0.5439	0	1	1	283.042	506.952	591.827	490.829	0	1.63547	10525510	-181365	chr19:10225510-10525510	Cpsf7,Dagla,Lrrc10b,Myrf,Ppp1r32,Sdhaf2,Syt7,	7	chr19:10525510-11005510	2210404E10Rik,4930524O05Rik,A430093F15Rik,Ccdc86,Cd5,Cd6,Cpsf7,Cyb561a3,Ddb1,Ms4a10,Ms4a15,Ms4a18,Pga5,Prpf19,Ptgdr2,Slc15a3,Tkfc,Tmem109,Tmem132a,Tmem138,Tmem216,Vps37c,Vwce,Zp1,	24	11005510	288623	chr19:10525510-11005510	2210404E10Rik,4930524O05Rik,A430093F15Rik,Ccdc86,Cd5,Cd6,Cpsf7,Cyb561a3,Ddb1,Ms4a10,Ms4a15,Ms4a18,Pga5,Prpf19,Ptgdr2,Slc15a3,Tkfc,Tmem109,Tmem132a,Tmem138,Tmem216,Vps37c,Vwce,Zp1,	24	chr19:11005510-11765510	1700017D01Rik,1700025F22Rik,4930526L06Rik,AW112010,Gif,Gm8369,Ms4a1,Ms4a13,Ms4a18,Ms4a2,Ms4a3,Ms4a4b,Ms4a4c,Ms4a4d,Ms4a5,Ms4a6b,Ms4a6c,Ms4a6d,Ms4a7,Ms4a8a,Oosp1,Oosp2,Oosp3,	23
chr6	146408815	146411891	0.86352	0.4434	0	1	1	649.346	244.272	37.9045	144.699	0	1.58522	146411478	0	chr6:144991480-146411478	1700073E17Rik,Bcat1,Bhlhe41,Casc1,Gm15706,Ifltd1,Itpr2,Kras,Lrmp,Lyrm5,Rassf8,Sspn,Tuba3b,	13	chr6:146411478-146811478	4930479D17Rik,Arntl2,Asun,Fgfr1op2,Gm6654,Itpr2,Med21,Stk38l,Tm7sf3,	9	146411478	0	chr6:144991480-146411478	1700073E17Rik,Bcat1,Bhlhe41,Casc1,Gm15706,Ifltd1,Itpr2,Kras,Lrmp,Lyrm5,Rassf8,Sspn,Tuba3b,	13	chr6:146411478-146811478	4930479D17Rik,Arntl2,Asun,Fgfr1op2,Gm6654,Itpr2,Med21,Stk38l,Tm7sf3,	9
chr8	84735746	84739671	0.86352	0.43843	0	1	1	521.639	370.094	313.897	235.098	109.214	1.58274	84596101	-139645	chr8:84016101-84596101	4930432K21Rik,Cacna1a,Cc2d1a,Ccdc130,D8Ertd738e,Dcaf15,Il27ra,Mir181c,Mir181d,Mir23a,Mir24-2,Mir27a,Mir3074-2,Mir709,Mri1,Nanos3,Palm3,Podnl1,Rfx1,Rln3,Zswim4,	21	chr8:84596101-84956101	Cacna1a,Calr,Dand5,Dnase2a,Farsa,Gadd45gip1,Gcdh,Gm38426,Ier2,Klf1,Lyl1,Mast1,Mir7069,Nacc1,Nfix,Rad23a,Rtbdn,Syce2,Trmt1,	19	84956101	216430	chr8:84596101-84956101	Cacna1a,Calr,Dand5,Dnase2a,Farsa,Gadd45gip1,Gcdh,Gm38426,Ier2,Klf1,Lyl1,Mast1,Mir7069,Nacc1,Nfix,Rad23a,Rtbdn,Syce2,Trmt1,	19	chr8:84956101-85436101	2310036O22Rik,4921524J17Rik,A230103J11Rik,Asna1,Best2,Cks1brt,Dhps,Fbxw9,Gm5741,Hook2,Junb,Man2b1,Mir7070,Mylk3,Olfr371,Orc6,Prdx2,Rnaseh2a,Rtbdn,Tnpo2,Vps35,Wdr83,Wdr83os,Zfp791,	24
chr8	24544923	24549568	0.86311	0.43898	0	1	1	421.335	56.9085	0	101.587	0	1.5826	24549528	0	chr8:23229528-24549528	1810011O10Rik,Gins4,Golga7,Ido2,Mir1957a,Sfrp1,Zmat4,	7	chr8:24549528-25229528	Adam18,Adam3,Adam32,Adam5,Adam9,Htra4,Ido1,Ido2,Mir8108,Plekha2,Tacc1,Tm2d2,	12	24549528	0	chr8:23229528-24549528	1810011O10Rik,Gins4,Golga7,Ido2,Mir1957a,Sfrp1,Zmat4,	7	chr8:24549528-25229528	Adam18,Adam3,Adam32,Adam5,Adam9,Htra4,Ido1,Ido2,Mir8108,Plekha2,Tacc1,Tm2d2,	12
chr15	76189380	76202789	0.86291	0.30204	0.16604	1	1	555.728	0	0	267.543	83.5725	1.34695	76169570	-19810	chr15:75889570-76169570	BC024139,Ccdc166,Eef1d,Eppk1,Fam83h,Mapk15,Mir6952,Naprt,Nrbp2,Puf60,Pycrl,Scrib,Tigd5,Tsta3,Zfp623,Zfp707,	16	chr15:76169570-76389570	Cyc1,Exosc4,Gm10872,Gpaa1,Grina,Hgh1,Maf1,Mir1942,Mir6953,Mroh1,Oplah,Parp10,Plec,Sharpin,Smpd5,Spatc1,Tssk5,	17	76389570	186781	chr15:76169570-76389570	Cyc1,Exosc4,Gm10872,Gpaa1,Grina,Hgh1,Maf1,Mir1942,Mir6953,Mroh1,Oplah,Parp10,Plec,Sharpin,Smpd5,Spatc1,Tssk5,	17	chr15:76389570-76949570	1110038F14Rik,Adck5,Arhgap39,Bop1,C030006K11Rik,Commd5,Cpsf1,Cyhr1,Dgat1,Fbxl6,Foxh1,Gpt,Hsf1,Kifc2,Lrrc14,Lrrc24,Mfsd3,Mir6954,Mroh1,Ppp1r16a,Recql4,Rpl8,Scrt1,Scx,Slc39a4,Slc52a2,Tonsl,Vps28,Zfp251,Zfp647,Zfp7,	31
chr13	32901864	32904305	0.86271	0.70237	0	0	0	428.089	0	0	0	0	1.46389	32788131	-113733	chr13:31688131-32788131	Foxc1,Gmds,Mylk4,	3	chr13:32788131-33388131	Serpinb1a,Serpinb1b,Serpinb1c,Serpinb6b,Serpinb9,Serpinb9b,Serpinb9c,Serpinb9d,Serpinb9e,Serpinb9f,Wrnip1,	11	33388131	483826	chr13:32788131-33388131	Serpinb1a,Serpinb1b,Serpinb1c,Serpinb6b,Serpinb9,Serpinb9b,Serpinb9c,Serpinb9d,Serpinb9e,Serpinb9f,Wrnip1,	11	chr13:33428131-34008131	1110046J04Rik,Gm6093,Nqo2,Ripk1,Serpinb6a,Serpinb6c,Serpinb6d,Serpinb6e,Serpinb9g,	9
chr18	61642700	61650066	0.86189	0.22805	0	1	1	195.565	315.583	13.3999	165.585	0	1.47592	61500346	-142354	chr18:61160346-61500346	A530050N04Rik,Arhgef37,Hmgxb3,Pde6a,Ppargc1b,Slc26a2,	6	chr18:61500346-61780346	1500015A07Rik,Afap1l1,Arhgef37,Bvht,Csnk1a1,Grpel2,Il17b,Mir143,Mir143hg,Mir145a,Pcyox1l,	11	61780346	130280	chr18:61500346-61780346	1500015A07Rik,Afap1l1,Arhgef37,Bvht,Csnk1a1,Grpel2,Il17b,Mir143,Mir143hg,Mir145a,Pcyox1l,	11	chr18:61780346-62540346	Ablim3,Adrb2,Afap1l1,Fbxo38,Htr4,Sh3tc2,	6
chr7	98346971	98351802	0.86149	0.45389	0	1	1	389.221	263.747	162.493	315.147	0	1.58844	98131490	-215481	chr7:97731490-98131490	Aqp11,Capn5,Gdpd4,Myo7a,Pak1,	5	chr7:98131490-98451490	Acer3,B3gnt6,Capn5,Gm16938,Gucy2d,Omp,Tsku,	7	98451490	99688	chr7:98131490-98451490	Acer3,B3gnt6,Capn5,Gm16938,Gucy2d,Omp,Tsku,	7	chr7:98451490-99471490	2210018M11Rik,Dgat2,Gdpd5,Gm26705,Gucy2d,Klhl35,Lrrc32,Map6,Mogat2,Prkrir,Serpinh1,Uvrag,Wnt11,	13
chr14	14096655	14101616	0.86149	0.39371	0	1	1	690.893	342.521	0	0	0	1.55835	13287486	-809169	chr14:12547486-13287486	Cadps,Gm5087,Synpr,	3	chr14:13287486-14127486	Atxn7,Psmd6,Sntn,Synpr,Thoc7,	5	14127486	25870	chr14:13287486-14127486	Atxn7,Psmd6,Sntn,Synpr,Thoc7,	5	chr14:14127486-15007486	Il3ra,Nek10,Olfr31,Olfr720,Slc4a7,	5
chr10	80442799	80448704	0.86149	0.43125	0	0	0	435.849	0	18.055	0	0	1.32712	80177255	-265544	chr10:79837255-80177255	1600002K03Rik,Abca7,Arid3a,Atp5d,Cfd,Cirbp,Cnn2,Dos,E130317F20Rik,Elane,Gpx4,Grin3b,Hmha1,Kiss1r,Lppr3,Med16,Midn,Mir6910,Polr2e,Prtn3,Ptbp1,R3hdm4,Sbno2,Stk11,Tmem259,Wdr18,	26	chr10:80177255-80697255	2310011J03Rik,Abhd17a,Adamtsl5,Adat3,Apc2,Atp8b3,Bc1,Btbd2,Csnk1g2,Dazap1,Efna2,Gamt,Klf16,Mbd3,Mex3d,Mir6911,Mir6912,Mknk2,Mob3a,Mum1,Ndufs7,Onecut3,Pcsk4,Plk5,Reep6,Rexo1,Rps15,Scamp4,Tcf3,Uqcr11,	30	80697255	248551	chr10:80177255-80697255	2310011J03Rik,Abhd17a,Adamtsl5,Adat3,Apc2,Atp8b3,Bc1,Btbd2,Csnk1g2,Dazap1,Efna2,Gamt,Klf16,Mbd3,Mex3d,Mir6911,Mir6912,Mknk2,Mob3a,Mum1,Ndufs7,Onecut3,Pcsk4,Plk5,Reep6,Rexo1,Rps15,Scamp4,Tcf3,Uqcr11,	30	chr10:80697255-81177255	Amh,Ap3d1,Creb3l3,Diras1,Dot1l,Eef2,Gadd45b,Gng7,Izumo4,Jsrp1,Lingo3,Lmnb2,Lsm7,Map2k2,Mir1982,Mir5615-1,Mir5615-2,Mob3a,Oaz1,Oaz1-ps,Pias4,Plekhj1,Sf3a2,Sgta,Slc39a3,Sppl2b,Thop1,Timm13,Tmprss9,Zbtb7a,	30
chr11	96859123	96863621	0.86108	0.40972	0.0717	1	1	304.012	350.454	229.331	189.952	95.1324	1.60179	96858686	-437	chr11:96258686-96858686	Cbx1,Copz2,Gm11517,Gm11529,Gm53,Hoxb1,Hoxb2,Hoxb3,Hoxb4,Hoxb5,Hoxb5os,Hoxb6,Hoxb7,Hoxb8,Hoxb9,Mir10a,Mir152,Mir196a-1,Nfe2l1,Skap1,Snx11,	21	chr11:96858686-97198686	Cdk5rap3,Copz2,D030028A08Rik,Kpnb1,Lrrc46,Mir7235,Mir8103,Mrpl10,Osbpl7,Pnpo,Prr15l,Scrn2,Sp2,Sp6,Tbkbp1,Tbx21,	16	97198686	335065	chr11:96858686-97198686	Cdk5rap3,Copz2,D030028A08Rik,Kpnb1,Lrrc46,Mir7235,Mir8103,Mrpl10,Osbpl7,Pnpo,Prr15l,Scrn2,Sp2,Sp6,Tbkbp1,Tbx21,	16	chr11:97198686-97718686	2410003L11Rik,4933428G20Rik,Arhgap23,Cisd3,E130012A19Rik,Gpr179,Mir6927,Mllt6,Mrpl45,Npepps,Pcgf2,Pip4k2b,Psmb3,Socs7,Srcin1,	15
chr2	164790911	164797429	0.86108	0.01712	0	1	1	279.965	0	0	0	0	1.11964	164774500	-16411	chr2:164394264-164774500	Dbndd2,Dnttip1,Eppin,Matn4,Pigt,Rbpjl,Sdc4,Spint3,Spint4,Spint5,Sys1,Trp53tg5,Ube2c,Wfdc10,Wfdc11,Wfdc13,Wfdc16,Wfdc2,Wfdc3,Wfdc6a,Wfdc6b,Wfdc8,Wfdc9,	23	chr2:164774500-165394500	1700025C18Rik,Acot8,Cd40,Cdh22,Ctsa,Elmo2,Mmp9,Ncoa5,Neurl2,Pcif1,Pltp,Slc12a5,Slc35c2,Snx21,Spata25,Tnnc2,Zfp334,Zfp335,Zfp663,Zswim1,Zswim3,	21	165394500	597071	chr2:164774500-165394500	1700025C18Rik,Acot8,Cd40,Cdh22,Ctsa,Elmo2,Mmp9,Ncoa5,Neurl2,Pcif1,Pltp,Slc12a5,Slc35c2,Snx21,Spata25,Tnnc2,Zfp334,Zfp335,Zfp663,Zswim1,Zswim3,	21	chr2:165394500-165774500	2810408M09Rik,Eya2,Ocstamp,Slc13a3,Slc2a10,	5
chr12	101027115	101031100	0.86088	0.63666	0	1	1	202.896	315.642	248.128	273.326	194.174	1.67921	100121790	-905325	chr12:98661790-100121790	1700064M15Rik,4930474N09Rik,Efcab11,Eml5,Foxn3,Kcnk13,Psmc1,Ptpn21,Spata7,Tdp1,Ttc8,Zc3h14,	12	chr12:100121790-101081790	9030617O03Rik,Calm1,Ccdc88c,Gm10432,Gm10433,Gpr68,Mir1190,Nrde2,Psmc1,Rps6ka5,Smek1,Ttc7b,	12	101081790	50690	chr12:100121790-101081790	9030617O03Rik,Calm1,Ccdc88c,Gm10432,Gm10433,Gpr68,Mir1190,Nrde2,Psmc1,Rps6ka5,Smek1,Ttc7b,	12	chr12:101081790-101901790	Catsperb,D130020L05Rik,Fbln5,Kif4-ps,Smek1,Tc2n,Trip11,	7
chr6	113467377	113473182	0.86088	0.22584	0	1	1	346.351	84.4468	13.3524	297.045	0	1.4738	113430006	-37371	chr6:113030006-113430006	Arpc4,Brpf1,Camk1,Cidec,Cpne9,Gt(ROSA)26Sor,Lhfpl4,Mtmr14,Ogg1,Rpusd3,Setd5,Tada3,Thumpd3,Ttll3,	14	chr6:113430006-113750006	Atp2b2,Brk1,Cidec,Creld1,Emc3,Fancd2,Fancd2os,Ghrl,Il17rc,Il17re,Irak2,Jagn1,Mir7042,Prrt3,Sec13,Tatdn2,Vhl,	17	113750006	276824	chr6:113430006-113750006	Atp2b2,Brk1,Cidec,Creld1,Emc3,Fancd2,Fancd2os,Ghrl,Il17rc,Il17re,Irak2,Jagn1,Mir7042,Prrt3,Sec13,Tatdn2,Vhl,	17	chr6:113750006-114490006	Atp2b2,Hrh1,Slc6a1,Slc6a11,	4
chr5	75152722	75157872	0.86068	0.61237	0	1	1	280.641	414.486	299.044	302.354	140.569	1.66687	74303975	-848747	chr5:73668761-74303975	Dancr,Rasl11b,Scfd2,Snora26,Spata18,Usp46,	6	chr5:74303975-75183975	Chic2,Fip1l1,Gm19583,Gm6116,Gsx2,Lnx1,Mir7025,Pdgfra,Scfd2,	9	75183975	26103	chr5:74303975-75183975	Chic2,Fip1l1,Gm19583,Gm6116,Gsx2,Lnx1,Mir7025,Pdgfra,Scfd2,	9	chr5:75183975-75863975	Kit,Pdgfra,	2
chr4	141063971	141072635	0.86068	0.15406	0	1	1	132.034	0	0	0	0	1.18771	140544085	-519886	chr4:139684085-140544085	4933427I22Rik,Arhgef10l,Igsf21,Klhdc7a,Mir2139,Pax7,	6	chr4:140544085-141084085	4930515B02Rik,Arhgef10l,Atp13a2,Crocc,Gm13031,Gm13032,Mfap2,Necap2,Padi1,Padi2,Padi3,Padi4,Padi6,Rcc2,Sdhb,	15	141084085	11450	chr4:140544085-141084085	4930515B02Rik,Arhgef10l,Atp13a2,Crocc,Gm13031,Gm13032,Mfap2,Necap2,Padi1,Padi2,Padi3,Padi4,Padi6,Rcc2,Sdhb,	15	chr4:141084085-141364085	Arhgef19,Epha2,Fbxo42,Rsg1,Spata21,Szrd1,	6
chr2	35295681	35300051	0.86047	0.58421	0	1	1	432.608	592.355	260.142	186.429	0	1.65257	35204480	-91201	chr2:34644480-35204480	AI182371,Cntrl,Cutal,Fbxw2,Gapvd1,Hc,Hspa5,Phf19,Psmd5,Rab14,Rabepk,Traf1,	12	chr2:35204480-35524480	4930402F06Rik,4930568D16Rik,Ggta1,Gsn,Stom,	5	35524480	224429	chr2:35204480-35524480	4930402F06Rik,4930568D16Rik,Ggta1,Gsn,Stom,	5	chr2:35524480-35944480	9030204H09Rik,Dab2ip,Gm13446,Ttll11,	4
chr10	91269720	91272716	0.86027	0.14964	0	0	0	325.556	393.58	0	105.055	61.0602	1.43509	91237255	-32465	chr10:90717255-91237255	Anks1b,Apaf1,Ikbip,Slc25a3,Tmpo,	5	chr10:91237255-93037255	Gm20757,Mir1251,Mir135a-2,Nedd1,Rmst,	5	93037255	1764539	chr10:91237255-93037255	Gm20757,Mir1251,Mir135a-2,Nedd1,Rmst,	5	chr10:93037255-93817255	4933408J17Rik,Amdhd1,Ccdc38,Cdk17,Elk3,Gm15915,Gm17745,Gm8580,Hal,Lta4h,Mir1931,Mir7688,Ntn4,Snrpf,	14
chr9	67041680	67046220	0.86007	0.47708	0	1	1	562.744	434.6	312.254	245.632	0	1.59861	66992193	-49487	chr9:66132193-66992193	Aph1b,Aph1c,Car12,Dapk2,Fam96a,Fbxl22,Herc1,Lactb,Rab8b,Rps27l,Usp3,	11	chr9:66992193-67652193	Gm19299,Mir190a,Tln2,Tpm1,	4	67652193	605973	chr9:66992193-67652193	Gm19299,Mir190a,Tln2,Tpm1,	4	chr9:67652193-67992193	C2cd4a,C2cd4b,Mir7241,Mir7242,Vps13c,	5
chr9	121981484	121988739	0.86007	0.51353	0	1	1	499.678	0	0	0	0	1.36684	121830882	-150602	chr9:121410882-121830882	Ccdc13,Cck,Deb1,E530011L22Rik,Hhatl,Klhl40,Lyzl4,Lyzl4os,Nktr,Sec22c,Trak1,Vipr1,Zfp651,	13	chr9:121830882-122730882	1700048O20Rik,9530059O14Rik,A730085K08Rik,Abhd5,Ackr2,Ano10,Ccdc13,Cyp8b1,Fam198a,Higd1a,Mir138-1,Mir8106,Pomgnt2,Snrk,	14	122730882	742143	chr9:121830882-122730882	1700048O20Rik,9530059O14Rik,A730085K08Rik,Abhd5,Ackr2,Ano10,Ccdc13,Cyp8b1,Fam198a,Higd1a,Mir138-1,Mir8106,Pomgnt2,Snrk,	14	chr9:122730882-123110882	1110059G10Rik,Kif15,Tcaim,Tgm4,Tmem42,Topaz1,Zdhhc3,Zfp105,Zfp445,Zkscan7,	10
chr3	107861787	107868163	0.85987	0.77471	0	0	0	373.009	429.499	328.722	321.04	0	1.74723	107597082	-264705	chr3:107217082-107597082	A630076J17Rik,Alx3,Cym,Kcnc4,Lamtor5,Prok1,Rbm15,Slc16a4,Slc6a17,Ubl4b,	10	chr3:107597082-108157082	4933431E20Rik,Ahcyl1,Alx3,Ampd2,Csf1,Eps8l3,Gnai3,Gnat2,Gpr61,Gstm1,Gstm2,Gstm3,Gstm4,Gstm5,Gstm6,Gstm7,Strip1,	17	108157082	288919	chr3:107597082-108157082	4933431E20Rik,Ahcyl1,Alx3,Ampd2,Csf1,Eps8l3,Gnai3,Gnat2,Gpr61,Gstm1,Gstm2,Gstm3,Gstm4,Gstm5,Gstm6,Gstm7,Strip1,	17	chr3:108157082-108657082	1700013F07Rik,5330417C22Rik,Amigo1,Atxn7l2,Celsr2,Clcc1,Cyb561d1,Gm12522,Mybphl,Psma5,Psrc1,Sars,Scarna2,Sort1,Sypl2,Taf13,Tmem167b,Wdr47,	18
chr2	155694551	155697509	0.85946	0.25069	0	0	0	359.361	195.458	26.5725	136.188	0	1.4848	155474264	-220287	chr2:154954264-155474264	2310005A03Rik,Ahcy,Dynlrb1,Itch,Map1lc3a,Mir695,Ncoa6,Pigu,Trp53inp2,a,	10	chr2:155474264-155794264	Acss2,Acss2os,Edem2,Ggt7,Gss,Mir499,Mmp24,Myh7b,Procr,Trpc4ap,	10	155794264	96755	chr2:155474264-155794264	Acss2,Acss2os,Edem2,Ggt7,Gss,Mir499,Mmp24,Myh7b,Procr,Trpc4ap,	10	chr2:155794264-156134264	6430550D23Rik,BC029722,Cep250,Cpne1,Eif6,Ergic3,Fam83c,Fer1l4,Gdf5,Mmp24,Nfs1,Rbm12,Spag4,Uqcc1,	14
chr8	123922352	123926711	0.85946	0.16897	0	1	1	0	0	0	0	0	0.943945	123556100	-366252	chr8:123116100-123556100	4933417D19Rik,Afg3l1,Cdk10,Chmp1a,Cpne7,Dbndd1,Def8,Dpep1,Fanca,Gas8,Gm22109,Gm22291,Gm23284,Gm25018,Gm25212,Gm26391,Mc1r,Mir7080,Spata2l,Spata33,Spire2,Sult5a1,Tcf25,Tubb3,Vps9d1,Zfp276,	26	chr8:123556100-124016100	6030466F02Rik,Abcb10,Acta1,Ccsap,Gm22109,Gm22291,Gm23284,Gm25018,Gm25212,Gm26391,Nup133,Rab4a,Rhou,Taf5l,	14	124016100	89389	chr8:123556100-124016100	6030466F02Rik,Abcb10,Acta1,Ccsap,Gm22109,Gm22291,Gm23284,Gm25018,Gm25212,Gm26391,Nup133,Rab4a,Rhou,Taf5l,	14	chr8:124016100-124396100	Galnt2,Mir1967,Pgbd5,Taf5l,Urb2,	5
chr1	92646439	92650871	0.85926	0.23799	0	1	1	207.812	303.956	286.88	0	0	1.47826	91503423	-1143016	chr1:90643425-91503423	1700020N18Rik,Col6a3,Espnl,Fam132b,Hes6,Ilkap,Klhl30,Lrrfip1,Mlph,Per2,Prlh,Rab17,Ramp1,Rbm44,Scly,Traf3ip1,Ube2f,	17	chr1:91503423-92903423	Ankmy1,Asb1,Gpc1,Hdac4,Mir149,Mir6900,Myeov2,Ndufa10,Olfr12,Olfr1410,Olfr1411,Olfr1412,Olfr1413,Olfr1414,Olfr1415,Olfr1416,Otos,Traf3ip1,Twist2,	19	92903423	252552	chr1:91503423-92903423	Ankmy1,Asb1,Gpc1,Hdac4,Mir149,Mir6900,Myeov2,Ndufa10,Olfr12,Olfr1410,Olfr1411,Olfr1412,Olfr1413,Olfr1414,Olfr1415,Olfr1416,Otos,Traf3ip1,Twist2,	19	chr1:92903423-93823423	2310007B03Rik,9430060I03Rik,Agxt,Ano7,Aqp12,Atg4b,Bok,Capn10,Dtymk,Dusp28,Farp2,Gpr35,Hdlbp,Ing5,Kif1a,Mir6345,Mir6901,Mir6902,Mterf4,Pask,Ppp1r7,Rnpepl1,Sept2,Sned1,Stk25,Thap4,	26
chr8	70838318	70847672	0.85905	0.40751	0	1	1	370.801	0	0	352.801	0	1.3128	70596101	-242217	chr8:70236101-70596101	2810428I15Rik,Cers1,Comp,Cope,Crlf1,Crtc1,Ddx49,Ell,Fkbp8,Gdf1,Homer3,Isyna1,Klhl26,Kxd1,Sugp2,Tmem59l,Uba52,Upf1,	18	chr8:70596101-70896101	2010320M18Rik,Arrdc2,Ccdc124,Gdf15,Gm3336,Ifi30,Il12rb1,Isyna1,Jund,Kcnn1,Lrrc25,Lsm4,Mast3,Mir7067,Mir7240,Mpv17l2,Pde4c,Pgpep1,Pik3r2,Rab3a,Rpl18a,Slc5a5,Snora68,Ssbp4,	24	70896101	48429	chr8:70596101-70896101	2010320M18Rik,Arrdc2,Ccdc124,Gdf15,Gm3336,Ifi30,Il12rb1,Isyna1,Jund,Kcnn1,Lrrc25,Lsm4,Mast3,Mir7067,Mir7240,Mpv17l2,Pde4c,Pgpep1,Pik3r2,Rab3a,Rpl18a,Slc5a5,Snora68,Ssbp4,	24	chr8:70896101-71376101	1700026F02Rik,Gm38415,Haus8,Map1s,Mir1969,Myo9b,Nr2f6,Ocel1,Rpl18a,Use1,	10
chr15	61156237	61159549	0.85885	0.55936	0	0	0	461.02	487.431	392.079	239.955	73.7634	1.63853	61088445	-67792	chr15:59908445-61088445	4933412E24Rik,9930014A18Rik,A1bg,Fam84b,	4	chr15:61088445-63788445	D030024E09Rik,Gm20740,Gsdmc,H2afy3,Myc,Pvt1,	6	63788445	2628896	chr15:61088445-63788445	D030024E09Rik,Gm20740,Gsdmc,H2afy3,Myc,Pvt1,	6	chr15:63788445-64668438	1700065I16Rik,Asap1,Fam49b,Gsdmc,Gsdmc2,Gsdmc3,Gsdmc4,Gsdmcl-ps,Gsdmcl1,Gsdmcl2,	10
chr9	78111028	78114760	0.85885	0.24351	0	1	1	431.573	309.027	190.129	93.5083	136.968	1.4806	78112193	0	chr9:77412193-78112193	Elovl5,Fbxo9,Gclc,Gcm1,Ick,Klhl31,Lrrc1,	7	chr9:78112193-78612193	C920006O11Rik,Ddx43,Dppa5a,Eef1a1,Gm10639,Gm3776,Gsta1,Gsta2,Gsta4,Ick,Mb21d1,Mto1,Omt2a,Omt2b,Ooep,Slc17a5,	16	78112193	0	chr9:77412193-78112193	Elovl5,Fbxo9,Gclc,Gcm1,Ick,Klhl31,Lrrc1,	7	chr9:78112193-78612193	C920006O11Rik,Ddx43,Dppa5a,Eef1a1,Gm10639,Gm3776,Gsta1,Gsta2,Gsta4,Ick,Mb21d1,Mto1,Omt2a,Omt2b,Ooep,Slc17a5,	16
chr11	119361255	119365377	0.85885	0.23357	0	1	1	0	0	0	0	0	0.975635	119258686	-102569	chr11:118978686-119258686	Cbx2,Cbx4,Cbx8,Ccdc40,Enpp7,Mir6934,Tbc1d16,	7	chr11:119258686-119918686	Card14,Ccdc40,Chmp6,Eif4a3,Endov,Gaa,Gm11762,Mir1932,Mir5098,Nptx1,Rptor,Rptoros,Sgsh,Slc26a11,	14	119918686	553309	chr11:119258686-119918686	Card14,Ccdc40,Chmp6,Eif4a3,Endov,Gaa,Gm11762,Mir1932,Mir5098,Nptx1,Rptor,Rptoros,Sgsh,Slc26a11,	14	chr11:119918686-120438686	0610009L18Rik,1810043H04Rik,2310003H01Rik,2810410L24Rik,Aatk,Actg1,Bahcc1,Baiap2,Cep131,Chmp6,Enthd2,Fscn2,Mir3065,Mir338,Mir5098,Mir6935,Nploc4,Slc38a10,	18
chr5	36828620	36832680	0.85824	0.00994	0.48679	1	1	341.267	0	0	0	0	1.35661	36788761	-39859	chr5:35997351-36457351	2210406O10Rik,Afap1,Mir7689,Psapl1,Sorcs2,	5	chr5:36788761-37248761	Crmp1,Jakmip1,Man2b2,Mrfap1,Ppp2r2c,Ppp2r2cos,Wfs1,	7	37248761	416081	chr5:36788761-37248761	Crmp1,Jakmip1,Man2b2,Mrfap1,Ppp2r2c,Ppp2r2cos,Wfs1,	7	chr5:37248761-38208761	Crmp1,Cytl1,Evc,Evc2,Msx1,Msx1os,Nsg1,Stk32b,Stx18,Zbtb49,	10
chr13	110366199	110370856	0.85804	0.42242	0	0	0	348.345	107.8	8.60093	0	0	1.56925	110069792	-296407	chr13:109209806-110069792	Mir1904,Mir582,Pde4d,Rab3c,	4	chr13:110069792-111409792	3110015C05Rik,4930526H09Rik,Actbl2,Gapt,Gm38397,Plk2,Rab3c,	7	111409792	1038936	chr13:110069792-111409792	3110015C05Rik,4930526H09Rik,Actbl2,Gapt,Gm38397,Plk2,Rab3c,	7	chr13:111409792-111769792	Gpbp1,Map3k1,Mier3,	3
chr19	29348654	29357815	0.85784	0.58586	0	1	1	244.878	0	0	0	0	1.40077	28765510	-583144	chr19:28105510-28765510	D930032P07Rik,Glis3,	2	chr19:28765510-29525510	1700018L02Rik,4430402I18Rik,A930007I19Rik,Ak3,Cd274,Cdc37l1,Gm9895,Insl6,Jak2,Mir101b,Pdcd1lg2,Plgrkt,Ppapdc2,Rcl1,Ric1,Rln1,Slc1a1,	17	29525510	167695	chr19:28765510-29525510	1700018L02Rik,4430402I18Rik,A930007I19Rik,Ak3,Cd274,Cdc37l1,Gm9895,Insl6,Jak2,Mir101b,Pdcd1lg2,Plgrkt,Ppapdc2,Rcl1,Ric1,Rln1,Slc1a1,	17	chr19:29525510-30205510	9930021J03Rik,Ermp1,Gldc,Il33,Mlana,Ranbp6,Ric1,Trpd52l3,Uhrf2,	9
chr8	71593623	71599092	0.85784	0.3175	0.02264	1	1	379.693	0	0	0	0	1.27791	71376101	-217522	chr8:70896101-71376101	1700026F02Rik,Gm38415,Haus8,Map1s,Mir1969,Myo9b,Nr2f6,Ocel1,Rpl18a,Use1,	10	chr8:71376101-71696101	Abhd8,Ankle1,Ano8,B3gnt3,Babam1,Bst2,Colgalt1,Dda1,Fam129c,Gtpbp3,Insl3,Jak3,Mir6769b,Mrpl34,Mvb12a,Nr2f6,Nxnl1,Pgls,Plvap,Slc27a1,Tmem221,Unc13a,Ushbp1,	23	71696101	97009	chr8:71376101-71696101	Abhd8,Ankle1,Ano8,B3gnt3,Babam1,Bst2,Colgalt1,Dda1,Fam129c,Gtpbp3,Insl3,Jak3,Mir6769b,Mrpl34,Mvb12a,Nr2f6,Nxnl1,Pgls,Plvap,Slc27a1,Tmem221,Unc13a,Ushbp1,	23	chr8:71696101-72216101	B3gnt3,Cib3,Cyp4f18,Fcho1,Hsh2d,Olfr372,Olfr373,Olfr374,Rab8a,Tpm4,Zfp617,Zfp709,Zfp882,Zfp961,	14
chr4	133416798	133425660	0.85764	0.41634	0	1	1	447.274	409.379	0	302.399	176.142	1.56581	132924085	-492713	chr4:132524085-132924085	Atpif1,Dnajc8,Eya3,Fam76a,Ppp1r8,Ptafr,Rpa2,Smpdl3b,Stx12,Themis2,Xkr8,	11	chr4:132924085-133524085	Ahdc1,Cd164l2,Fam46b,Fgr,Gpr3,Kdf1,Map3k6,Mir5122,Mir7017,Slc9a1,Sytl1,Tmem222,Trnp1,Wasf2,Wdtc1,	15	133524085	98425	chr4:132924085-133524085	Ahdc1,Cd164l2,Fam46b,Fgr,Gpr3,Kdf1,Map3k6,Mir5122,Mir7017,Slc9a1,Sytl1,Tmem222,Trnp1,Wasf2,Wdtc1,	15	chr4:133524085-133864085	Arid1a,Gpatch3,Gpn2,Kdf1,Mir7227,Nr0b2,Nudc,Pigv,Rps6ka1,Sfn,Zdhhc18,	11
chr7	19340877	19346327	0.85723	0.60519	0.0566	1	1	402.111	186.914	147.271	222.285	0	1.68813	19134651	-206226	chr7:18894651-19134651	Ccdc61,Dmpk,Dmwd,Fbxo46,Foxa3,Irf2bp1,Mir3100,Mypop,Nanos2,Nova2,Rsph6a,Six5,Sympk,	13	chr7:19134651-19414651	Cd3eap,Ckm,Eml2,Ercc1,Ercc2,Fbxo46,Fosb,Gipr,Gpr4,Klc3,Mir330,Mir343,Opa3,Ppm1n,Ppp1r13l,Qpctl,Rtn2,Snrpd2,Vasp,	19	19414651	68324	chr7:19134651-19414651	Cd3eap,Ckm,Eml2,Ercc1,Ercc2,Fbxo46,Fosb,Gipr,Gpr4,Klc3,Mir330,Mir343,Opa3,Ppm1n,Ppp1r13l,Qpctl,Rtn2,Snrpd2,Vasp,	19	chr7:19414651-19654651	A930016O22Rik,Bloc1s3,Ckm,Clasrp,Clptm1,Gemin7,Mark4,Nkpd1,Ppp1r37,Relb,Trappc6a,Zfp296,	12
chr6	86002962	86005441	0.85723	0.32413	0	0	1	304.462	0	0	0	0	1.2693	85530006	-472956	chr6:85130006-85530006	Cct7,Egr4,Emx1,Fbxo41,Mir705,Noto,Pradc1,Rab11fip5,Sfxn5,Smyd5,Spr,	11	chr6:85530006-86070006	1700019G17Rik,Add2,Alms1,Alms1-ps2,Cml1,Cml2,Cml3,Cml5,Dusp11,Figla,Gm11128,Gm4477,Mir6375,Nat8,Tprkb,	15	86070006	64565	chr6:85530006-86070006	1700019G17Rik,Add2,Alms1,Alms1-ps2,Cml1,Cml2,Cml3,Cml5,Dusp11,Figla,Gm11128,Gm4477,Mir6375,Nat8,Tprkb,	15	chr6:86070006-86370006	Add2,Fam136a,Tgfa,	3
chr6	125597380	125608643	0.85703	0.65047	0	1	1	387.637	345.549	332.27	297.932	128.833	1.68226	125089982	-507398	chr6:124669982-125089982	4930557K07Rik,Acrbp,Atn1,Cd4,Cdca3,Cops7a,Emg1,Eno2,Gnb3,Gpr162,Grcc10,Ing4,Lag3,Lpar5,Lpcat3,Lrrc23,Mir141,Mir200c,Mlf2,P3h3,Phb2,Pianp,Ptms,Ptpn6,Spsb2,Tpi1,Usp5,Zfp384,	28	chr6:125089982-125629982	4930417O13Rik,Cd27,Cd9,Chd4,E130112N10Rik,Gapdh,Iffo1,Ltbr,Mir7045,Mir8113,Mrpl51,Ncapd2,Nop2,Plekhg6,Scarna10,Scnn1a,Tapbpl,Tnfrsf1a,Tuba3a,Vamp1,Vwf,	21	125629982	21339	chr6:125089982-125629982	4930417O13Rik,Cd27,Cd9,Chd4,E130112N10Rik,Gapdh,Iffo1,Ltbr,Mir7045,Mir8113,Mrpl51,Ncapd2,Nop2,Plekhg6,Scarna10,Scnn1a,Tapbpl,Tnfrsf1a,Tuba3a,Vamp1,Vwf,	21	chr6:125629982-126489982	Ano2,Gm10415,Ntf3,Vwf,	4
chr5	106801177	106804316	0.85703	0.17338	0	0	0	0	409.774	299.937	246.991	0	1.19372	106470981	-330196	chr5:105910981-106470981	Barhl2,Zfp326,	2	chr5:106470981-107870981	1700028K03Rik,4930428O21Rik,A830010M20Rik,A930041C12Rik,Brdt,Btbd8,Cdc7,Ephx4,Evi5,Gfi1,Glmn,Hfm1,Lpcat2b,Rpap2,Tgfbr3,Ube2d2b,Zfp644,	17	107870981	1066665	chr5:106470981-107870981	1700028K03Rik,4930428O21Rik,A830010M20Rik,A930041C12Rik,Brdt,Btbd8,Cdc7,Ephx4,Evi5,Gfi1,Glmn,Hfm1,Lpcat2b,Rpap2,Tgfbr3,Ube2d2b,Zfp644,	17	chr5:107870981-108370981	Ccdc18,Dr1,Evi5,Fam69a,Mtf2,Pigg,Rpl5,Tmed5,	8
chr11	101811348	101816511	0.85682	0.67587	0	0	0	410.643	382.787	207.044	241.046	0	1.69476	101798686	-12662	chr11:101558686-101798686	Arl4d,Dhx8,Etv4,LOC666331,Nbr1,Rdm1,Tmem106a,	7	chr11:101798686-101998686	1700006E09Rik,4930417O22Rik,Dusp3,Meox1,Sost,	5	101998686	182175	chr11:101798686-101998686	1700006E09Rik,4930417O22Rik,Dusp3,Meox1,Sost,	5	chr11:101998686-102278686	Asb16,BC030867,Cd300lg,G6pc3,Hdac5,Lsm12,Mir8101,Mpp2,Mpp3,Nags,Ppy,Pyy,Tmem101,	13
chr12	98673512	98675831	0.85682	0.18001	0.1283	0	0	305.09	73.8236	0	0	0	1.51097	98661790	-11722	chr12:98201790-98661790	Galc,Gpr65,Kcnk10,Spata7,	4	chr12:98661790-100121790	1700064M15Rik,4930474N09Rik,Efcab11,Eml5,Foxn3,Kcnk13,Psmc1,Ptpn21,Spata7,Tdp1,Ttc8,Zc3h14,	12	100121790	1445959	chr12:98661790-100121790	1700064M15Rik,4930474N09Rik,Efcab11,Eml5,Foxn3,Kcnk13,Psmc1,Ptpn21,Spata7,Tdp1,Ttc8,Zc3h14,	12	chr12:100121790-101081790	9030617O03Rik,Calm1,Ccdc88c,Gm10432,Gm10433,Gpr68,Mir1190,Nrde2,Psmc1,Rps6ka5,Smek1,Ttc7b,	12
chr5	135805508	135808577	0.85682	0.01933	0	0	0	710.583	113.444	87.5623	241.125	0	1.36648	135364130	-441378	chr5:134744130-135364130	Abhd11,Abhd11os,Baz1b,Bcl7b,Cldn13,Cldn3,Cldn4,Dnajc30,Eln,Fkbp6,Fzd9,Mlxipl,Stx1a,Tbl2,Trim50,Vps37d,Wbscr22,Wbscr25,Wbscr27,Wbscr28,	20	chr5:135364130-135864130	Ccl24,Ccl26,Hip1,Mdh2,Mir7033,Mir7034,Nsun5,Pom121,Por,Rhbdd2,Srrm3,Styxl1,Tmem120a,Trim50,	14	135864130	55553	chr5:135364130-135864130	Ccl24,Ccl26,Hip1,Mdh2,Mir7033,Mir7034,Nsun5,Pom121,Por,Rhbdd2,Srrm3,Styxl1,Tmem120a,Trim50,	14	chr5:135864130-136204130	Alkbh4,Dtx2,Hspb1,Lrwd1,Mir7035,Orai2,Polr2j,Prkrip1,Rasa4,Srrm3,Ssc4d,Upk3b,Upk3bl,Ywhag,Zp3,	15
chr10	80986319	81001969	0.85601	0.45003	0.4	1	1	391.797	388.683	0	0	0	1.78103	80697255	-289064	chr10:80177255-80697255	2310011J03Rik,Abhd17a,Adamtsl5,Adat3,Apc2,Atp8b3,Bc1,Btbd2,Csnk1g2,Dazap1,Efna2,Gamt,Klf16,Mbd3,Mex3d,Mir6911,Mir6912,Mknk2,Mob3a,Mum1,Ndufs7,Onecut3,Pcsk4,Plk5,Reep6,Rexo1,Rps15,Scamp4,Tcf3,Uqcr11,	30	chr10:80697255-81177255	Amh,Ap3d1,Creb3l3,Diras1,Dot1l,Eef2,Gadd45b,Gng7,Izumo4,Jsrp1,Lingo3,Lmnb2,Lsm7,Map2k2,Mir1982,Mir5615-1,Mir5615-2,Mob3a,Oaz1,Oaz1-ps,Pias4,Plekhj1,Sf3a2,Sgta,Slc39a3,Sppl2b,Thop1,Timm13,Tmprss9,Zbtb7a,	30	81177255	175286	chr10:80697255-81177255	Amh,Ap3d1,Creb3l3,Diras1,Dot1l,Eef2,Gadd45b,Gng7,Izumo4,Jsrp1,Lingo3,Lmnb2,Lsm7,Map2k2,Mir1982,Mir5615-1,Mir5615-2,Mob3a,Oaz1,Oaz1-ps,Pias4,Plekhj1,Sf3a2,Sgta,Slc39a3,Sppl2b,Thop1,Timm13,Tmprss9,Zbtb7a,	30	chr10:81177255-81617255	4930404N11Rik,Aes,Apba3,Atcay,Atcayos,BC025920,Cactin,Celf5,Dapk3,Dohh,Eef2,Fzr1,Gipc3,Gna11,Gna15,Hmg20b,Matk,Mfsd12,Mir1191b,Mir3057,Mir6913,Mrpl54,Ncln,Nfic,Nmrk2,Pip5k1c,S1pr4,Smim24,Snord37,Tbxa2r,Tjp3,Tle2,Tle6,Zfr2,	34
chr12	100951028	100960111	0.85601	0.2921	0	1	1	318.297	316.526	271.83	14.3691	0	1.50206	100121790	-829238	chr12:98661790-100121790	1700064M15Rik,4930474N09Rik,Efcab11,Eml5,Foxn3,Kcnk13,Psmc1,Ptpn21,Spata7,Tdp1,Ttc8,Zc3h14,	12	chr12:100121790-101081790	9030617O03Rik,Calm1,Ccdc88c,Gm10432,Gm10433,Gpr68,Mir1190,Nrde2,Psmc1,Rps6ka5,Smek1,Ttc7b,	12	101081790	121679	chr12:100121790-101081790	9030617O03Rik,Calm1,Ccdc88c,Gm10432,Gm10433,Gpr68,Mir1190,Nrde2,Psmc1,Rps6ka5,Smek1,Ttc7b,	12	chr12:101081790-101901790	Catsperb,D130020L05Rik,Fbln5,Kif4-ps,Smek1,Tc2n,Trip11,	7
chr6	86363357	86367148	0.85581	0.52623	0	1	1	374.319	258.085	43.536	50.0589	0	1.61892	86070006	-293351	chr6:85530006-86070006	1700019G17Rik,Add2,Alms1,Alms1-ps2,Cml1,Cml2,Cml3,Cml5,Dusp11,Figla,Gm11128,Gm4477,Mir6375,Nat8,Tprkb,	15	chr6:86070006-86370006	Add2,Fam136a,Tgfa,	3	86370006	2858	chr6:86070006-86370006	Add2,Fam136a,Tgfa,	3	chr6:86370006-86730006	1600020E01Rik,2310040G24Rik,A430078I02Rik,Asprv1,C87436,Fam136a,Gmcl1,Mxd1,Pcbp1,Pcyox1,Snrnp27,Snrpg,Tia1,	13
chr15	103312287	103317347	0.85561	0.08945	0	1	1	297.428	334.659	139.053	0	0	1.40034	103189569	-122718	chr15:102689569-103189569	Calcoco1,D930007P13Rik,Gm38436,Hotair,Hoxc10,Hoxc11,Hoxc12,Hoxc13,Hoxc4,Hoxc5,Hoxc6,Hoxc8,Hoxc9,Mir196a-2,Mir615,Smug1,	16	chr15:103189569-103369569	Cbx5,Copz1,Gm10052,Gm5643,Gpr84,Hnrnpa1,Itga5,Mir148b,Mir6963,Nfe2,Zfp385a,	11	103369569	52222	chr15:103189569-103369569	Cbx5,Copz1,Gm10052,Gm5643,Gpr84,Hnrnpa1,Itga5,Mir148b,Mir6963,Nfe2,Zfp385a,	11	NA	NA	NA
chr19	44362729	44365597	0.85561	0.36389	0	0	0	0	0	0	0	0	1.03756	44105510	-257219	chr19:43485510-44105510	Abcc2,BC037704,Chuk,Cnnm1,Cox15,Cpn1,Cutc,Cyp2c44,Dnmbp,Entpd7,Erlin1,Gm10768,Got1,Nkx2-3,Slc25a28,	15	chr19:44105510-44545510	Bloc1s2,Chuk,Cwf19l1,Mir5114,Pkd2l1,Scd1,Scd2,Scd3,Scd4,Sec31b,Wnt8b,	11	44545510	179913	chr19:44105510-44545510	Bloc1s2,Chuk,Cwf19l1,Mir5114,Pkd2l1,Scd1,Scd2,Scd3,Scd4,Sec31b,Wnt8b,	11	chr19:44545510-45065510	1700039E22Rik,4930414N06Rik,Fam178a,Hif1an,Lzts2,Mir6405,Mrpl43,Ndufb8,Pax2,Pdzd7,Peo1,Sec31b,Sema4g,Sfxn3,	14
chr7	45432663	45436254	0.855	0.00166	0	1	1	412.18	261.845	75.192	135.664	0	1.35583	45044630	-388033	chr7:44664630-45044630	Akt1s1,Ap2a1,Atf5,Bcl2l12,Cpt1c,Fuz,Gm15545,Il4i1,Irf3,Izumo2,Med25,Mir7054,Mir707,Myh14,Nup62,Nup62-il4i1,Pnkp,Prmt1,Prr12,Ptov1,Rras,Scaf1,Tbc1d17,Tsks,Vrk3,Zfp473,	26	chr7:45044630-45704630	0610005C13Rik,1700039E15Rik,Aldh16a1,Bax,Bcat2,Car11,Ccdc155,Cd37,Dhdh,Dkkl1,Fcgrt,Fgf21,Flt3l,Ftl1,Fut1,Fut2,Gfy,Gys1,Hrc,Hsd17b14,Izumo1,Kcna7,Lhb,Lin7b,Mamstr,Mir150,Mir5121,Mir7055,Mtag2,Nosip,Ntf5,Ntn5,Nucb1,Pih1d1,Plekha4,Ppfia3,Ppp1r15a,Prr12,Prrg2,Pth2,Rasip1,Rcn3,Rpl13a,Rpl14-ps1,Rps11,Ruvbl2,Sec1,Slc17a7,Snord32a,Snord33,Snord34,Snord35a,Snord35b,Snrnp70,Tead2,Trpm4,Tulp2,	57	45704630	268376	chr7:45044630-45704630	0610005C13Rik,1700039E15Rik,Aldh16a1,Bax,Bcat2,Car11,Ccdc155,Cd37,Dhdh,Dkkl1,Fcgrt,Fgf21,Flt3l,Ftl1,Fut1,Fut2,Gfy,Gys1,Hrc,Hsd17b14,Izumo1,Kcna7,Lhb,Lin7b,Mamstr,Mir150,Mir5121,Mir7055,Mtag2,Nosip,Ntf5,Ntn5,Nucb1,Pih1d1,Plekha4,Ppfia3,Ppp1r15a,Prr12,Prrg2,Pth2,Rasip1,Rcn3,Rpl13a,Rpl14-ps1,Rps11,Ruvbl2,Sec1,Slc17a7,Snord32a,Snord33,Snord34,Snord35a,Snord35b,Snrnp70,Tead2,Trpm4,Tulp2,	57	chr7:45704630-46064630	Abcc6,Car11,Ccdc114,Cyth2,Dbp,Emp3,Fam83e,Grin2d,Grwd1,Kcnj14,Kdelr1,Lmtk3,Nomo1,Rpl18,Spaca4,Sphk2,Sult2b1,Syngr4,Tmem143,	19
chr8	123627038	123630518	0.855	0.1905	0	0	1	0	0	0	0	0	0.95025	123556100	-70938	chr8:123116100-123556100	4933417D19Rik,Afg3l1,Cdk10,Chmp1a,Cpne7,Dbndd1,Def8,Dpep1,Fanca,Gas8,Gm22109,Gm22291,Gm23284,Gm25018,Gm25212,Gm26391,Mc1r,Mir7080,Spata2l,Spata33,Spire2,Sult5a1,Tcf25,Tubb3,Vps9d1,Zfp276,	26	chr8:123556100-124016100	6030466F02Rik,Abcb10,Acta1,Ccsap,Gm22109,Gm22291,Gm23284,Gm25018,Gm25212,Gm26391,Nup133,Rab4a,Rhou,Taf5l,	14	124016100	385582	chr8:123556100-124016100	6030466F02Rik,Abcb10,Acta1,Ccsap,Gm22109,Gm22291,Gm23284,Gm25018,Gm25212,Gm26391,Nup133,Rab4a,Rhou,Taf5l,	14	chr8:124016100-124396100	Galnt2,Mir1967,Pgbd5,Taf5l,Urb2,	5
chr7	122249636	122253683	0.85439	0.65047	0	0	0	217.68	273.582	112.782	135.481	0	1.67962	122196486	-53150	chr7:121976486-122196486	Cog7,Dctn5,Ears2,Ern2,Gga2,Ndufab1,Palb2,Plk1,Ubfd1,	9	chr7:122196486-122956486	Cacng3,Chp2,Prkcb,	3	122956486	702803	chr7:122196486-122956486	Cacng3,Chp2,Prkcb,	3	chr7:122956486-123516486	4930413G21Rik,Aqp8,Arhgap17,Lcmt1,Rbbp6,Slc5a11,Tnrc6a,Zkscan2,	8
chr7	127107909	127114378	0.85419	0.30812	0	1	1	413.362	115.88	177.136	322.392	0	1.50825	126736486	-371423	chr7:126196486-126736486	1700123J17Rik,Apobr,Atp2a1,Atxn2l,Bola2,Ccdc101,Cd19,Cln3,Coro1a,Eif3c,Il27,Lat,Mir7058,Mir7059,Nfatc2ip,Nupr1,Rabep2,Sbk1,Sh2b1,Slx1b,Spns1,Sult1a1,Tufm,Xpo6,	24	chr7:126736486-127256486	4930451I11Rik,AI467606,Aldoa,Asphd1,Cd2bp2,Cdipt,Doc2a,Fam57b,Gdpd3,Gm4532,Hirip3,Ino80e,Kctd13,Kif22,Mapk3,Maz,Mvp,Mylpf,Pagr1a,Ppp4c,Prrt2,Qprt,Sept1,Sez6l2,Spn,Taok2,Tbc1d10b,Tbx6,Tmem219,Ypel3,Zfp553,Zfp771,Zg16,	33	127256486	142108	chr7:126736486-127256486	4930451I11Rik,AI467606,Aldoa,Asphd1,Cd2bp2,Cdipt,Doc2a,Fam57b,Gdpd3,Gm4532,Hirip3,Ino80e,Kctd13,Kif22,Mapk3,Maz,Mvp,Mylpf,Pagr1a,Ppp4c,Prrt2,Qprt,Sept1,Sez6l2,Spn,Taok2,Tbc1d10b,Tbx6,Tmem219,Ypel3,Zfp553,Zfp771,Zg16,	33	chr7:127256486-127656486	1700008J07Rik,1700120K04Rik,9130019O22Rik,Dctpp1,E430018J23Rik,Fbrs,Gm166,Itgal,Mir684-1,Mir7060,Phkg2,Prr14,Rnf40,Sephs2,Snora30,Srcap,Tmem265,Zfp629,Zfp688,Zfp689,Zfp747,Zfp764,Zfp768,	23
chr9	50450206	50453957	0.85419	0.10933	0	0	0	85.3512	315.243	150.089	0	0	1.40885	50451895	0	chr9:49071895-50451895	2310003N18Rik,Ankk1,Drd2,Gm11149,Gm4894,Ncam1,Tmprss5,Ttc12,Zw10,	9	chr9:50451895-51151895	1110032A03Rik,2310030G06Rik,4833427G06Rik,AU019823,Alg9,Bco2,Btg4,Cryab,Dixdc1,Dlat,Fdxacb1,Hspb2,Il18,Layn,Mir34b,Mir34c,Pih1d2,Plet1,Plet1os,Ppp2r1b,Pts,Sdhd,Sik2,Tex12,Timm8b,	25	50451895	0	chr9:49071895-50451895	2310003N18Rik,Ankk1,Drd2,Gm11149,Gm4894,Ncam1,Tmprss5,Ttc12,Zw10,	9	chr9:50451895-51151895	1110032A03Rik,2310030G06Rik,4833427G06Rik,AU019823,Alg9,Bco2,Btg4,Cryab,Dixdc1,Dlat,Fdxacb1,Hspb2,Il18,Layn,Mir34b,Mir34c,Pih1d2,Plet1,Plet1os,Ppp2r1b,Pts,Sdhd,Sik2,Tex12,Timm8b,	25
chr10	121030992	121034937	0.85378	0.18277	0	1	1	231.673	127.489	8.03647	92.4992	0	1.44517	120902944	-128048	chr10:120222944-120902944	4921513I03Rik,9230105E05Rik,Gm15910,Hmga2,Llph,Mir763,Msrb3,Tmbim4,	8	chr10:120902944-121302944	Lemd3,Tbc1d30,Wif1,	3	121302944	268007	chr10:120902944-121302944	Lemd3,Tbc1d30,Wif1,	3	chr10:121302944-121642944	D930020B18Rik,Gns,Rassf3,Tbc1d30,Tbk1,Xpot,	6
chr11	76453413	76458292	0.85358	0.27112	0	1	1	309.382	188.315	46.4693	170.504	68.6775	1.48914	76406498	-46915	chr11:76166498-76406498	Dbil5,Fam57a,Gemin4,Glod4,Nxn,Rnmtl1,Vps53,	7	chr11:76406498-76646498	Abr,Timm22,	2	76646498	188206	chr11:76406498-76646498	Abr,Timm22,	2	chr11:76646498-77466498	Bhlha9,Blmh,Ccdc55,Coro6,Cpd,Efcab5,Gosr1,Mir423,Slc6a4,Ssh2,Tmigd1,Tusc5,	12
chr18	12232546	12238337	0.85358	0.14412	0	1	1	310.699	314.266	154.48	0	0	1.42564	12121491	-111055	chr18:11481491-12121491	Cables1,Gm6277,Mir1901,Rbbp8,Tmem241,	5	chr18:12121491-13001491	3110002H16Rik,Ankrd29,Cabyr,Impact,Lama3,Mir1948,Npc1,Osbpl1a,Riok3,Tmem241,Ttc39c,	11	13001491	763154	chr18:12121491-13001491	3110002H16Rik,Ankrd29,Cabyr,Impact,Lama3,Mir1948,Npc1,Osbpl1a,Riok3,Tmem241,Ttc39c,	11	chr18:13001491-14561491	8430422H06Rik,Hrh4,Zfp521,	3
chr1	172488170	172493571	0.85338	0.52568	0	1	1	454.895	439.307	0	166.392	0	1.61622	172389869	-98301	chr1:172009869-172389869	Atp1a2,Atp1a4,Casq1,Copa,Dcaf8,Igsf8,Kcnj10,Kcnj9,Ncstn,Nhlh1,Pea15a,Pex19,Pigm,Vangl2,	14	chr1:172389869-173429869	4933439K11Rik,Ackr1,Aim2,Apcs,Cadm3,Cfap45,Crp,Dusp23,Fcer1a,Fcrl6,Igsf9,Mptx2,Olfr1404,Olfr1406,Olfr1408,Olfr16,Olfr218,Olfr418,Slamf8,Slamf9,Tagln2,Vsig8,	22	173429869	936298	chr1:172389869-173429869	4933439K11Rik,Ackr1,Aim2,Apcs,Cadm3,Cfap45,Crp,Dusp23,Fcer1a,Fcrl6,Igsf9,Mptx2,Olfr1404,Olfr1406,Olfr1408,Olfr16,Olfr218,Olfr418,Slamf8,Slamf9,Tagln2,Vsig8,	22	chr1:173429869-174569869	AI607873,Aim2,BC094916,Fmn2,Ifi202b,Ifi203,Ifi204,Ifi205,Mnda,Mndal,Mptx1,Olfr220,Olfr231,Olfr248,Olfr414,Olfr417,Olfr419,Olfr420,Olfr421-ps1,Olfr424,Olfr426,Olfr427,Olfr429,Olfr430,Olfr432,Olfr433,Pydc3,Pydc4,Pyhin1,Spta1,	30
chr18	82809976	82814523	0.85317	0.31309	0	0	0	434.826	108.341	58.997	34.7643	139.238	1.50971	82730608	-79368	chr18:82450608-82730608	Mbp,Mir5112,Zfp236,	3	chr18:82730608-82990608	2210420H20Rik,4930445N18Rik,4930592I03Rik,Zfp516,	4	82990608	176085	chr18:82730608-82990608	2210420H20Rik,4930445N18Rik,4930592I03Rik,Zfp516,	4	chr18:82990608-84610608	4921531P14Rik,Cndp1,Tshz1,Zadh2,Zfp407,Zfp516,	6
chr3	95671133	95679140	0.85317	0.24793	0.03396	1	1	0	348.898	263.163	302.988	158.093	1.24412	95496078	-175055	chr3:95276078-95496078	4930558C23Rik,Anxa9,Arnt,Cers2,Fam63a,Gm4349,Prune,Setdb1,	8	chr3:95496078-95856077	Adamtsl4,Arnt,Ctsk,Ctss,Ecm1,Ensa,Golph3l,Hormad1,Mcl1,Mir7014,Prpf3,Rprd2,Tars2,	13	95856077	176937	chr3:95496078-95856077	Adamtsl4,Arnt,Ctsk,Ctss,Ecm1,Ensa,Golph3l,Hormad1,Mcl1,Mir7014,Prpf3,Rprd2,Tars2,	13	chr3:95856077-96236077	Anp32e,Aph1a,BC028528,Bola1,C920021L13Rik,Car14,Ciart,Gm9054,Hist2h2ab,Hist2h2ac,Hist2h2be,Mir1946b,Mrps21,Mtmr11,Otud7b,Plekho1,Sf3b4,Sv2a,Vps45,	19
chr11	70199835	70203783	0.85297	0.33793	0	0	0	399.956	386.476	315.208	0	0	1.52194	69986498	-213337	chr11:69626498-69986498	2810408A11Rik,4933402P03Rik,Acap1,Cd68,Chrnb1,Cldn7,Ctdnep1,Eif4a1,Eif5a,Elp5,Fgf11,Fxr2,G630025P09Rik,Gps2,Kctd11,Mir1934,Mir6924,Mpdu1,Neurl4,Nlgn2,Plscr3,Polr2a,Senp3,Slc2a4,Slc35g3,Sox15,Spem1,Tmem102,Tmem256,Tmem95,Tnfsf12,Tnfsf13,Tnfsfm13,Tnk1,Ybx2,Zbtb4,	36	chr11:69986498-70226498	Acadvl,Asgr1,Asgr2,Bcl6b,Clec10a,Ctdnep1,Dlg4,Dvl2,Gabarap,Mgl2,Mir324,Phf23,Slc16a11,Slc16a13,	14	70226498	22715	chr11:69986498-70226498	Acadvl,Asgr1,Asgr2,Bcl6b,Clec10a,Ctdnep1,Dlg4,Dvl2,Gabarap,Mgl2,Mir324,Phf23,Slc16a11,Slc16a13,	14	chr11:70226498-70846498	0610010K14Rik,4930544D05Rik,Alox12,Alox12e,Alox15,Arrb2,Bcl6b,Camta2,Chrne,Cxcl16,Eno3,Gltpd2,Gp1ba,Inca1,Kif1c,Med11,Mink1,Mir195a,Mir497,Mir497b,Mir6925,Mir7115,Pelp1,Pfn1,Pld2,Psmb6,Rabep1,Rnasek,Rnf167,Scimp,Slc25a11,Spag7,Tm4sf5,Vmo1,Zfp3,Zmynd15,	36
chr5	140746182	140754090	0.85297	0.05135	0	1	1	435.358	280.422	0	213.658	57.3413	1.37864	140424046	-322136	chr5:139804046-140424046	Eif3b,Elfn1,Ftsj2,Mad1l1,Nudt1,Psmg3,Snx8,Tmem184a,	8	chr5:140424046-140764046	Amz1,Brat1,Chst12,Eif3b,Gna12,Grifin,Iqce,Lfng,Mir7038,Ttyh3,	10	140764046	9956	chr5:140424046-140764046	Amz1,Brat1,Chst12,Eif3b,Gna12,Grifin,Iqce,Lfng,Mir7038,Ttyh3,	10	chr5:140764046-142464046	Ap5z1,Card11,Foxk1,Gna12,Sdk1,	5
chr4	142246247	142251199	0.85277	0.29542	0	0	0	229.782	189.108	168.359	0	0	1.50048	141964085	-282162	chr4:141624085-141964085	Agmat,Casp9,Cela2a,Ctrc,Ctrcos,Ddi2,Dnajc16,Efhd2,Fhad1,Plekhm2,Rsc1a1,	11	chr4:141964085-143410097	4930455G09Rik,Fhad1,Fhad1os1,Kazn,Lrrc38,Mir7021,Pdpn,Pramel1,Prdm2,Tmem51,Tmem51os1,	11	143410097	1158898	chr4:141964085-143410097	4930455G09Rik,Fhad1,Fhad1os1,Kazn,Lrrc38,Mir7021,Pdpn,Pramel1,Prdm2,Tmem51,Tmem51os1,	11	chr4:143410097-143530097	Gm13040,Gm13043,Gm13057,Oog4,Pramef8,	5
chr8	104563515	104566438	0.85257	0.01767	0	0	0	0	290.91	246.738	501.083	0	1.1114	104076100	-487415	chr8:102776100-104076100	1600027J07Rik,4933400L20Rik,Cdh11,	3	chr8:104076100-104596100	Bean1,Car7,Ccdc79,Cdh5,Cklf,Cmtm1,Cmtm2a,Cmtm2b,Cmtm3,Cmtm4,Dync1li2,Gm29682,Nae1,Pdp2,Tk2,	15	104596100	29662	chr8:104076100-104596100	Bean1,Car7,Ccdc79,Cdh5,Cklf,Cmtm1,Cmtm2a,Cmtm2b,Cmtm3,Cmtm4,Dync1li2,Gm29682,Nae1,Pdp2,Tk2,	15	chr8:104596100-105296100	4931428F04Rik,4932416K20Rik,B3gnt9,Cbfb,Cdh16,Ces2a,Ces2b,Ces2c,Ces2d-ps,Ces2e,Ces2f,Ces2g,Ces2h,Ces3a,Ces3b,Ces4a,D230025D16Rik,Exoc3l,Fam96b,Fbxl8,Hsf4,Nol3,Pdp2,Rrad,Tradd,	25
chr15	101969770	101978745	0.85236	0.5947	0.44906	0	0	431.343	224.61	105.494	43.9981	0	1.87424	101309569	-660201	chr15:100749569-101309569	6030408B16Rik,A330009N23Rik,AU021063,Acvr1b,Acvrl1,Ankrd33,Atg101,Fignl2,Grasp,Mir6962,Nr4a1,Scn8a,Slc4a8,	13	chr15:101309569-102089569	1700011A15Rik,4732456N10Rik,5430421N21Rik,Eif4b,Gm5414,Gm5476,Gm5477,Gm5478,Gm6042,Krt1,Krt18,Krt2,Krt4,Krt5,Krt6a,Krt6b,Krt7,Krt71,Krt72,Krt73,Krt74,Krt75,Krt76,Krt77,Krt78,Krt79,Krt8,Krt80,Krt81,Krt82,Krt83,Krt84,Krt85,Krt86,Mir1941,	35	102089569	110824	chr15:101309569-102089569	1700011A15Rik,4732456N10Rik,5430421N21Rik,Eif4b,Gm5414,Gm5476,Gm5477,Gm5478,Gm6042,Krt1,Krt18,Krt2,Krt4,Krt5,Krt6a,Krt6b,Krt7,Krt71,Krt72,Krt73,Krt74,Krt75,Krt76,Krt77,Krt78,Krt79,Krt8,Krt80,Krt81,Krt82,Krt83,Krt84,Krt85,Krt86,Mir1941,	35	chr15:102089569-102509569	Aaas,Amhr2,Csad,Eif4b,Espl1,Igfbp6,Itgb7,Map3k12,Mfsd5,Myg1,Pcbp2,Pfdn5,Prr13,Rarg,Soat2,Sp1,Sp7,Spryd3,Tns2,Zfp740,	20
chr4	148162653	148172405	0.85216	0.41193	0	1	1	367.623	369.213	409.54	187.377	27.2596	1.55812	148165891	0	chr4:147705891-148165891	2510039O18Rik,Agtrap,Clcn6,Draxin,Fbxo2,Fbxo44,Fbxo6,Fv1,Gm13157,Mad2l2,Mfn2,Miip,Mir7022,Mthfr,Nppa,Nppb,Plod1,Rps19-ps3,Zfp933,	19	chr4:148165891-148425891	Fbxo2,Ptchd2,	2	148165891	0	chr4:147705891-148165891	2510039O18Rik,Agtrap,Clcn6,Draxin,Fbxo2,Fbxo44,Fbxo6,Fv1,Gm13157,Mad2l2,Mfn2,Miip,Mir7022,Mthfr,Nppa,Nppb,Plod1,Rps19-ps3,Zfp933,	19	chr4:148165891-148425891	Fbxo2,Ptchd2,	2
chr4	151970576	151985038	0.85135	0.18388	0	1	1	501.792	350.65	201.469	57.8088	0	1.44329	151925891	-44685	chr4:151145891-151925891	Camta1,	1	chr4:151925891-152165891	Dnajc11,Espn,Hes2,Klhl21,Nol9,Phf13,Plekhg5,Tas1r1,Thap3,Tnfrsf25,Zbtb48,	11	152165891	180853	chr4:151925891-152165891	Dnajc11,Espn,Hes2,Klhl21,Nol9,Phf13,Plekhg5,Tas1r1,Thap3,Tnfrsf25,Zbtb48,	11	chr4:152165891-152505891	Acot7,Chd5,Gpr153,Hes3,Icmt,Kcnab2,Nphp4,Rnf207,Rpl22,	9
chr11	32235109	32242034	0.85115	0.54114	0	1	1	396.769	359.966	305.242	11.0969	0	1.62172	32160000	-75109	chr11:31640000-32160000	4930524B15Rik,Bod1,Cpeb4,D630024D03Rik,Gm12108,Nsg2,	6	chr11:32160000-32720000	Efcab9,Fbxw11,Hba-a1,Hba-a2,Hba-x,Hbq1a,Hbq1b,Il9r,Mpg,Nprl3,Rhbdf1,Sh3pxd2b,Snrnp25,Stk10,Ubtd2,	15	32720000	477966	chr11:32160000-32720000	Efcab9,Fbxw11,Hba-a1,Hba-a2,Hba-x,Hbq1a,Hbq1b,Il9r,Mpg,Nprl3,Rhbdf1,Sh3pxd2b,Snrnp25,Stk10,Ubtd2,	15	chr11:32720000-33160000	Fbxw11,Fgf18,Npm1,Smim23,	4
chr1	132155057	132160517	0.85094	0.58918	0	0	0	470.774	313.243	364.84	248.231	0	1.64553	131963423	-191634	chr1:131603423-131963423	5430435G22Rik,Avpr1b,Ctse,Nucks1,Pm20d1,Rab29,Slc26a9,Slc41a1,Slc45a3,	9	chr1:131963423-132363423	Cdk18,Elk4,Klhdc8a,Lemd1,Mfsd4,Mir135b,Nuak2,Slc45a3,Tmcc2,	9	132363423	202906	chr1:131963423-132363423	Cdk18,Elk4,Klhdc8a,Lemd1,Mfsd4,Mir135b,Nuak2,Slc45a3,Tmcc2,	9	chr1:132363423-132663423	Cntn2,Dstyk,Nfasc,Rbbp5,Tmcc2,Tmem81,	6
chr15	85706863	85713969	0.85074	0.63722	0	1	1	424.349	439.698	269.397	201.723	0	1.66935	85589570	-117293	chr15:85129570-85589570	7530416G11Rik,AU022754,Atxn10,Fbln1,Gm19277,Ribc2,Smc1b,Wnt7b,	8	chr15:85589570-86229570	AU022754,Cdpf1,Celsr1,Cerk,Gramd4,Gtse1,Lincppara,Mirlet7b,Mirlet7c-2,Pkdrej,Ppara,Tbc1d22a,Trmu,Ttc38,	14	86229570	515601	chr15:85589570-86229570	AU022754,Cdpf1,Celsr1,Cerk,Gramd4,Gtse1,Lincppara,Mirlet7b,Mirlet7c-2,Pkdrej,Ppara,Tbc1d22a,Trmu,Ttc38,	14	chr15:86229570-87469570	Tbc1d22a,	1
chr9	41204863	41209058	0.85013	0.18167	0	1	1	288.667	402.653	0	190.357	0	1.44097	40811917	-392946	chr9:40332415-40811917	1700110K17Rik,Clmp,Gramd1b,Hspa8,	4	chr9:40811917-41211917	1700063D05Rik,4931429I11Rik,Bsx,Crtam,Ubash3b,	5	41211917	2859	chr9:40811917-41211917	1700063D05Rik,4931429I11Rik,Bsx,Crtam,Ubash3b,	5	chr9:41211917-41971917	1700063D05Rik,3110039I08Rik,Mir100,Mir125b-1,Mirlet7a-2,Sorl1,	6
chr15	79944937	79948471	0.84973	0.55936	0	0	0	341.605	302.39	257.66	238.682	0	1.62941	79689570	-255367	chr15:79189570-79689570	Baiap2l2,Cby1,Csnk1e,Ddx17,Dmc1,Fam227a,Gm10863,Josd1,Kcnj4,Kdelr3,Maff,Mir1943,Pick1,Pla2g6,Slc16a8,Tmem184b,Tomm22,	17	chr15:79689570-80089570	Apobec3,Cbx6,Cbx7,D730005E14Rik,Dnal4,Gm16576,Gtpbp1,Mir7213,Npcd,Nptxr,Pdgfb,Rpl3,Snord43,Snord83b,Sun2,	15	80089570	141099	chr15:79689570-80089570	Apobec3,Cbx6,Cbx7,D730005E14Rik,Dnal4,Gm16576,Gtpbp1,Mir7213,Npcd,Nptxr,Pdgfb,Rpl3,Snord43,Snord83b,Sun2,	15	chr15:80089570-80269570	Atf4,Mgat3,Mief1,Rps19bp1,Syngr1,Tab1,	6
chr19	10029718	10036922	0.84973	0.42518	0	1	1	370.837	342.465	113.953	175.13	0	1.56232	9865510	-164208	chr19:9145510-9865510	Stxbp3-ps,	1	chr19:9865510-10225510	Best1,Fads1,Fads2,Fads3,Fen1,Fth1,Incenp,Mir6993,Myrf,Rab3il1,Tmem258,	11	10225510	188588	chr19:9865510-10225510	Best1,Fads1,Fads2,Fads3,Fen1,Fth1,Incenp,Mir6993,Myrf,Rab3il1,Tmem258,	11	chr19:10225510-10525510	Cpsf7,Dagla,Lrrc10b,Myrf,Ppp1r32,Sdhaf2,Syt7,	7
chr14	34400663	34402328	0.84973	0.33131	0	1	1	621.988	514.639	474.674	0	0	1.51538	34046814	-353849	chr14:33446814-34046814	4930503F20Rik,Gdf10,Gdf2,Gm5460,Mapk8,Ptpn20,Rbp3,Zfp488,	8	chr14:34046814-34786814	9230112D13Rik,A630023A22Rik,Antxrl,Anxa8,Bmpr1a,Fam25c,Fam35a,Glud1,Gm3219,Gm5460,Gprin2,Ldb3,Mir297-1,Mmrn2,Npy4r,Opn4,Sncg,Syt15,Wapal,	19	34786814	384486	chr14:34046814-34786814	9230112D13Rik,A630023A22Rik,Antxrl,Anxa8,Bmpr1a,Fam25c,Fam35a,Glud1,Gm3219,Gm5460,Gprin2,Ldb3,Mir297-1,Mmrn2,Npy4r,Opn4,Sncg,Syt15,Wapal,	19	chr14:34786814-37106814	2610528A11Rik,4930474N05Rik,4930596D02Rik,Ccser2,Cdhr1,Grid1,Lrit1,Lrit2,Mir346,Rgr,	10
chr2	158861096	158867162	0.84973	0.1894	0	0	0	380.98	420.058	393.815	280.65	24.7136	1.44443	158374264	-486832	chr2:157594264-158374264	1700060C20Rik,2010009K17Rik,Bpi,Ctnnbl1,D630003M21Rik,Lbp,Mir7685,Rprd1b,Snhg17,Tgm2,Tti1,Vstm2l,	12	chr2:158374264-158874264	Actr5,Adig,Arhgap40,Dhx35,Fam83d,Gm14204,Mir3474,Ppp1r16b,Ralgapb,Slc32a1,Snhg11,	11	158874264	7102	chr2:158374264-158874264	Actr5,Adig,Arhgap40,Dhx35,Fam83d,Gm14204,Mir3474,Ppp1r16b,Ralgapb,Slc32a1,Snhg11,	11	chr2:158874264-160594264	4933416E03Rik,9130015L21Rik,Gm826,Mafb,	4
chr9	107673711	107679558	0.84952	0.43291	0	1	1	307.02	413.316	196.935	310.399	0	1.56597	107297669	-376042	chr9:106897669-107297669	AA543401,Cish,Dock3,Mapkapk3,	4	chr9:107297669-107737669	6430571L13Rik,Cacna2d2,Cish,Cyb561d2,Gnai2,Gnat1,Hemk1,Hyal1,Hyal2,Hyal3,Ifrd2,Mir5120,Nat6,Nprl2,Rassf1,Sema3b,Sema3f,Slc38a3,Tmem115,Tusc2,Zmynd10,	21	107737669	58111	chr9:107297669-107737669	6430571L13Rik,Cacna2d2,Cish,Cyb561d2,Gnai2,Gnat1,Hemk1,Hyal1,Hyal2,Hyal3,Ifrd2,Mir5120,Nat6,Nprl2,Rassf1,Sema3b,Sema3f,Slc38a3,Tmem115,Tusc2,Zmynd10,	21	chr9:107737669-108077669	Actl11,Amigo3,Camkv,Fam212a,Gmppb,Ip6k1,Mon1a,Mst1r,Rbm5,Rbm6,Rnf123,Traip,Uba7,	13
chr11	20793281	20796666	0.84932	0.96245	0	0	0	764.184	368.73	227.244	0	0	1.83055	20739997	-53284	chr11:20119997-20739997	Aftph,Cep68,Rab1,Sertad2,Slc1a4,	5	chr11:20739997-21479997	Aftph,Lgalsl,Mir1933,Peli1,Ugp2,Vps54,	6	21479997	683331	chr11:20739997-21479997	Aftph,Lgalsl,Mir1933,Peli1,Ugp2,Vps54,	6	chr11:21479997-22199997	4932414J04Rik,Ehbp1,Mdh1,Otx1,Wdpcp,	5
chr7	25102679	25107674	0.84892	0.16952	0	1	1	225.889	329.114	163.159	84.7805	0	1.43368	25014981	-87698	chr7:24674981-25014981	Arhgef1,Atp1a3,BC049730,Cd177,Cd79a,Ceacam10,Dmrtc2,Gm4763,Gm5893,Grik5,Lypd4,Mir7046,Mir7047,Rabac1,Rps19,	15	chr7:25014981-25394981	4732471J01Rik,9130221H12Rik,Cic,Cnfn,D930028M14Rik,Dedd2,Erf,Grik5,Gsk3a,Lipe,Megf8,Mir6537,Mir7048,Pafah1b3,Pou2f2,Prr19,Tmem145,Zfp526,Zfp574,	19	25394981	287307	chr7:25014981-25394981	4732471J01Rik,9130221H12Rik,Cic,Cnfn,D930028M14Rik,Dedd2,Erf,Grik5,Gsk3a,Lipe,Megf8,Mir6537,Mir7048,Pafah1b3,Pou2f2,Prr19,Tmem145,Zfp526,Zfp574,	19	chr7:25394981-25654981	4732471J01Rik,Atp5sl,B3gnt8,Bckdha,Ceacam1,Ceacam2,Cxcl17,Erich4,Lipe,	9
chr2	170506099	170512557	0.84892	0.48923	0	1	1	0	361.989	228.108	252.539	0	1.34353	170414500	-91599	chr2:170074500-170414500	Bcas1,Bcas1os2,Zfp217,	3	chr2:170414500-170874500	4930470P17Rik,Bcas1,Cyp24a1,Dok5,Gm16796,Pfdn4,	6	170874500	361943	chr2:170414500-170874500	4930470P17Rik,Bcas1,Cyp24a1,Dok5,Gm16796,Pfdn4,	6	chr2:170874500-172214500	1700028P15Rik,Cbln4,Dok5,	3
chr12	111423153	111433547	0.84871	0.54169	0	1	1	248.387	289.77	273.826	101.645	0	1.61956	110921790	-501363	chr12:110401790-110921790	1700001K19Rik,B930059L03Rik,Cinp,Dync1h1,Hsp90aa1,Mok,Ppp2r5c,Tecpr2,Wdr20,Zfp839,	10	chr12:110921790-111501789	4930595D18Rik,6030440G07Rik,A230065H16Rik,Amn,Ankrd9,Cdc42bpb,Exoc3l4,Gm266,Rcor1,Tecpr2,Tnfaip2,Traf3,	12	111501789	68242	chr12:110921790-111501789	4930595D18Rik,6030440G07Rik,A230065H16Rik,Amn,Ankrd9,Cdc42bpb,Exoc3l4,Gm266,Rcor1,Tecpr2,Tnfaip2,Traf3,	12	chr12:111501789-111881789	2810029C07Rik,Apopt1,Bag5,Ckb,Eif5,Klc1,Mark3,Ppp1r13b,Snora28,Trmt61a,Xrcc3,Zfyve21,	12
chr6	114924463	114932534	0.84871	0.53175	0	0	0	293.926	163.263	18.7158	72.5148	0	1.61458	114612467	-311996	chr6:113750006-114490006	Atp2b2,Hrh1,Slc6a1,Slc6a11,	4	chr6:114612467-115549982	Atg7,Pparg,Syn2,Tamm41,Timp4,Tsen2,Vgll4,	7	115549982	617448	chr6:114612467-115549982	Atg7,Pparg,Syn2,Tamm41,Timp4,Tsen2,Vgll4,	7	chr6:115549982-115849982	Cand2,Efcab12,Mbd4,Mir7660,Mkrn2,Mkrn2os,Raf1,Rpl32,Snora7a,Tmem40,Tsen2,	11
chr3	79586084	79588040	0.84831	0.62728	0	0	0	345.162	422.46	283.832	250.403	0	1.66195	78936078	-650006	chr3:75996078-78936078	Fstl5,	1	chr3:78936078-79836078	4921511C10Rik,4930579G24Rik,Etfdh,Fnip2,Gm17359,Ppid,Rapgef2,Rxfp1,Tmem144,	9	79836078	248038	chr3:78936078-79836078	4921511C10Rik,4930579G24Rik,Etfdh,Fnip2,Gm17359,Ppid,Rapgef2,Rxfp1,Tmem144,	9	chr3:79836078-80876078	Fam198b,Glrb,Gria2,Tmem144,	4
chr2	92483617	92489476	0.8481	0.34732	0	0	1	329.62	337.557	253.071	207.924	0	1.52176	92479843	-3774	chr2:91979843-92479843	1700029I15Rik,Creb3l1,Cry2,D930015M05Rik,Gyltl1b,Mapk8ip1,Mir1955,Mir7000,Pex16,Phf21a,Slc35c1,	11	chr2:92479843-93819843	4631405J19Rik,Alx4,Cd82,Chst1,Ext2,Gm10804,Gm13807,Mir7001,Mir7221,Mir7222,Prdm11,Syt13,Trp53i11,Tspan18,	14	93819843	1330367	chr2:92479843-93819843	4631405J19Rik,Alx4,Cd82,Chst1,Ext2,Gm10804,Gm13807,Mir7001,Mir7221,Mir7222,Prdm11,Syt13,Trp53i11,Tspan18,	14	chr2:93819843-94439843	2810002D19Rik,4921507L20Rik,Accs,Accsl,Alkbh3,Api5,Ext2,Gm13889,Hsd17b12,Mir129-2,Mir129b,Mir670,Ttc17,	13
chr8	13783645	13788088	0.8477	0.14909	0	1	1	0	0	0	0	0	0.922245	13320000	-463645	chr8:12680000-13320000	Adprhl1,Atp11a,Cul4a,Dcun1d2,F10,F7,Gm15348,Gm15350,Gm38671,Grtp1,Lamp1,Mcf2l,Mir1968,Mir7065,Pcid2,Proz,Tmco3,	17	chr8:13320000-13880000	1700029H14Rik,4932443I19Rik,AF366264,Atp4b,Cdc16,Champ1,Gas6,Grk1,Rasa3,Tfdp1,Tmco3,Tmem255b,Upf3a,	13	13880000	91912	chr8:13320000-13880000	1700029H14Rik,4932443I19Rik,AF366264,Atp4b,Cdc16,Champ1,Gas6,Grk1,Rasa3,Tfdp1,Tmco3,Tmem255b,Upf3a,	13	chr8:13880000-15100000	Arhgef10,BB014433,Champ1,Cln8,Coprs,Dlgap2,Erich1,Fbxo25,Gm5907,Kbtbd11,Myom2,Tdrp,	12
chr4	128772377	128779012	0.8475	0.39315	0	1	1	349.046	262.135	279.191	294.207	0	1.54408	128602756	-169621	chr4:127382756-128602756	CK137956,Csmd2,Csmd2os,Hmgb4,Hmgb4os,Zscan20,	6	chr4:128602756-128922756	A3galt2,Phc2,Tlr12,Trim62,Zfp362,Zscan20,	6	128922756	143744	chr4:128602756-128922756	A3galt2,Phc2,Tlr12,Trim62,Zfp362,Zscan20,	6	chr4:128922756-129142756	Ak2,Azin2,Fndc5,Hpca,Rnf19b,Tmem54,	6
chr14	69858970	69864253	0.84729	0.60409	0	1	1	339.304	336.595	223.061	223.789	0	1.64933	69820193	-38777	chr14:69241943-69820193	4930480K23Rik,Chmp7,Entpd4,Gm16677,Loxl2,Mir6950,R3hcc1,Rhobtb2,Slc25a37,Synb,Tnfrsf10b,	11	chr14:69820193-70440193	9930012K11Rik,Bin3,Ccar2,Egr3,Pdlim2,Pebp4,Piwil2,Polr3d,Ppp3cc,Slc39a14,Sorbs3,	11	70440193	575940	chr14:69820193-70440193	9930012K11Rik,Bin3,Ccar2,Egr3,Pdlim2,Pebp4,Piwil2,Polr3d,Ppp3cc,Slc39a14,Sorbs3,	11	chr14:70440193-70780193	Bmp1,Dmtn,Dok2,Fam160b2,Fgf17,Hr,Lgi3,Mir320,Npm2,Nudt18,Phyhip,Polr3d,Reep4,Sftpc,Xpo7,	15
chr1	172407535	172415155	0.84729	0.27996	0	0	0	284.018	353.249	255.796	237.646	0	1.48727	172389869	-17666	chr1:172009869-172389869	Atp1a2,Atp1a4,Casq1,Copa,Dcaf8,Igsf8,Kcnj10,Kcnj9,Ncstn,Nhlh1,Pea15a,Pex19,Pigm,Vangl2,	14	chr1:172389869-173429869	4933439K11Rik,Ackr1,Aim2,Apcs,Cadm3,Cfap45,Crp,Dusp23,Fcer1a,Fcrl6,Igsf9,Mptx2,Olfr1404,Olfr1406,Olfr1408,Olfr16,Olfr218,Olfr418,Slamf8,Slamf9,Tagln2,Vsig8,	22	173429869	1014714	chr1:172389869-173429869	4933439K11Rik,Ackr1,Aim2,Apcs,Cadm3,Cfap45,Crp,Dusp23,Fcer1a,Fcrl6,Igsf9,Mptx2,Olfr1404,Olfr1406,Olfr1408,Olfr16,Olfr218,Olfr418,Slamf8,Slamf9,Tagln2,Vsig8,	22	chr1:173429869-174569869	AI607873,Aim2,BC094916,Fmn2,Ifi202b,Ifi203,Ifi204,Ifi205,Mnda,Mndal,Mptx1,Olfr220,Olfr231,Olfr248,Olfr414,Olfr417,Olfr419,Olfr420,Olfr421-ps1,Olfr424,Olfr426,Olfr427,Olfr429,Olfr430,Olfr432,Olfr433,Pydc3,Pydc4,Pyhin1,Spta1,	30
chr9	83690123	83693789	0.84729	0.24682	0	1	1	279.22	409.149	167.439	259.288	0	1.4707	82826393	-863730	chr9:81626393-82826393	D430036J16Rik,Htr1b,Mei4,	3	chr9:82826393-83866393	Elovl4,Gm2087,Gm2109,Hmgn3,Irak1bp1,Lca5,Phip,Sh3bgrl2,Ttk,	9	83866393	172604	chr9:82826393-83866393	Elovl4,Gm2087,Gm2109,Hmgn3,Irak1bp1,Lca5,Phip,Sh3bgrl2,Ttk,	9	chr9:83866393-85706393	4930554C24Rik,Bckdhb,Fam46a,Ibtk,Ttk,	5
chr4	136162437	136164617	0.84709	0.28548	0	0	0	279.577	343.556	284.732	331.751	0	1.48983	135964085	-198352	chr4:135744085-135964085	Cnr2,Fuca1,Hmgcl,Il22ra1,Myom3,Pnrc2,Srsf10,	7	chr4:135964085-136204085	E2f2,Gale,Id3,Lypla2,Pithd1,Rpl11,Tceb3,	7	136204085	39468	chr4:135964085-136204085	E2f2,Gale,Id3,Lypla2,Pithd1,Rpl11,Tceb3,	7	chr4:136204085-136644085	4930549C01Rik,Asap3,Hnrnpr,Htr1d,Kdm1a,Lactbl1,Luzp1,Tcea3,Zfp46,	9
chr6	92063204	92071965	0.84709	0.45058	0	1	1	465.895	0	296.004	291.349	0	1.32238	91510006	-553198	chr6:91150006-91510006	1810044D09Rik,4930471M09Rik,Chchd4,Fbln2,Hdac11,Tmem43,Wnt7a,Xpc,	8	chr6:91510006-92190006	4930590J08Rik,Ccdc174,Fgd5,Grip2,Lsm3,Mrps25,Nr2c2,Rbsn,Slc6a6,Xpc,	10	92190006	118041	chr6:91510006-92190006	4930590J08Rik,Ccdc174,Fgd5,Grip2,Lsm3,Mrps25,Nr2c2,Rbsn,Slc6a6,Xpc,	10	chr6:92190006-92770006	Prickle2,Rbsn,Trh,	3
chr10	42841066	42844008	0.84648	0.33959	0	0	0	384.63	230.037	228.142	0	0	1.51628	42840194	-872	chr10:42300194-42840194	Lace1,Nr2e1,Ostm1,Sec63,Snx3,	5	chr10:42840194-43540194	1700021F05Rik,9030612E09Rik,Bend3,Pdss2,Scml4,Sobp,	6	43540194	696186	chr10:42840194-43540194	1700021F05Rik,9030612E09Rik,Bend3,Pdss2,Scml4,Sobp,	6	chr10:43540194-44260194	1700021F05Rik,1700027J07Rik,4933404K13Rik,Aim1,Cd24a,F830002L21Rik,Qrsl1,Rtn4ip1,Speer5-ps1,	9
chr19	24300037	24302883	0.84628	0.56267	0	1	1	329.285	350.403	303.742	385.609	0	1.62762	24285510	-14527	chr19:23845510-24285510	Apba1,Fam189a2,Fxn,Tjp2,	4	chr19:24285510-24905510	Fam122a,Foxd4,Pgm5,Pip5k1b,Tmem252,	5	24905510	602627	chr19:24285510-24905510	Fam122a,Foxd4,Pgm5,Pip5k1b,Tmem252,	5	chr19:24905510-25665510	Cbwd1,Dmrt1,Dmrt3,Dock8,Gm38437,Kank1,Mir3084-1,Snora19,	8
chr3	103382576	103387348	0.84628	0.14412	0	0	0	498.71	617.739	668.645	454.16	0	1.41834	103016077	-366499	chr3:101876077-103016077	A230001M10Rik,Casq2,Ngf,Nhlh2,Nr1h5,Sike1,Slc22a15,Sycp1,Tshb,Tspan2,Tspan2os,Vangl1,	12	chr3:103016077-103396077	Ampd1,Bcas2,Csde1,Dennd2c,Nras,Trim33,	6	103396077	8729	chr3:103016077-103396077	Ampd1,Bcas2,Csde1,Dennd2c,Nras,Trim33,	6	chr3:103396077-104016077	Ap4b1,Atg4a,Bcl2l15,Dclre1b,Gm15471,Hipk1,Magi3,Olfml3,Phtf1,Phtf1os,Ptpn22,Rsbn1,Syt6,	13
chr5	136043551	136047513	0.84608	0.13197	0	1	1	224.114	0	57.131	318.868	0	1.16206	135864130	-179421	chr5:135364130-135864130	Ccl24,Ccl26,Hip1,Mdh2,Mir7033,Mir7034,Nsun5,Pom121,Por,Rhbdd2,Srrm3,Styxl1,Tmem120a,Trim50,	14	chr5:135864130-136204130	Alkbh4,Dtx2,Hspb1,Lrwd1,Mir7035,Orai2,Polr2j,Prkrip1,Rasa4,Srrm3,Ssc4d,Upk3b,Upk3bl,Ywhag,Zp3,	15	136204130	156617	chr5:135864130-136204130	Alkbh4,Dtx2,Hspb1,Lrwd1,Mir7035,Orai2,Polr2j,Prkrip1,Rasa4,Srrm3,Ssc4d,Upk3b,Upk3bl,Ywhag,Zp3,	15	chr5:136204130-136904130	Col26a1,Cux1,Mir721,Myl10,Sh2b2,	5
chr5	114822916	114825199	0.84608	0.0635	0	1	1	0	0	0	0	0	0.87783	114629991	-192925	chr5:114169991-114629991	Acacb,Fam222a,Foxn4,Kctd10,Mir7027,Mmab,Mvk,Myo1h,Trpv4,Ube3b,	10	chr5:114629991-115129991	1500011B03Rik,2210016L21Rik,2610524H06Rik,4930515G01Rik,4930519G04Rik,Acads,Ankrd13a,Git2,Gltp,Hnf1a,Mir6240,Mir7028,Oasl1,Oasl2,Rpl37rt,Sppl3,Tchp,Trpv4,Unc119b,	19	115129991	304792	chr5:114629991-115129991	1500011B03Rik,2210016L21Rik,2610524H06Rik,4930515G01Rik,4930519G04Rik,Acads,Ankrd13a,Git2,Gltp,Hnf1a,Mir6240,Mir7028,Oasl1,Oasl2,Rpl37rt,Sppl3,Tchp,Trpv4,Unc119b,	19	chr5:115129991-115569991	Cabp1,Coq5,Cox6a1,Dynll1,Gatc,Gcn1l1,Gm13830,Mlec,Msi1,Pla2g1b,Pop5,Pxn,Rnf10,Rplp0,Sirt4,Srsf9,Triap1,Unc119b,	18
chr2	167277734	167281945	0.84587	0.78023	0	0	0	350.274	503.322	280.605	177.446	0	1.73598	166914500	-363234	chr2:166574500-166914500	Arfgef2,Cse1l,Mir6364,Prex1,Trp53rk,	5	chr2:166914500-167514500	1500012F01Rik,B4galt5,Cse1l,Ddx27,Kcnb1,Ptgis,Rnf114,Slc9a8,Snord12,Spata2,Stau1,Znfx1,	12	167514500	232555	chr2:166914500-167514500	1500012F01Rik,B4galt5,Cse1l,Ddx27,Kcnb1,Ptgis,Rnf114,Slc9a8,Snord12,Spata2,Stau1,Znfx1,	12	chr2:167514500-168094500	A530013C23Rik,Cebpb,Fam65c,Pard6b,Ptpn1,Rnf114,Snai1,Tmem189,Ube2v1,	9
chr17	35724587	35728228	0.84567	0.55881	0	0	0	598.147	414.571	272.767	0	0	1.62508	35483055	-241532	chr17:35263055-35483055	H2-D1,H2-L,H2-Q1,H2-Q10,H2-Q2,H2-Q4,H2-Q5,H2-Q6,H2-Q7,H2-Q8,H2-Q9,	11	chr17:35483055-35943055	2300002M23Rik,2310061I04Rik,4833427F10Rik,Atat1,Cchcr1,Cdsn,Ddr1,Dhx16,Dpcr1,Flot1,Gm9573,Gtf2h4,Ier3,Mdc1,Mir1894,Mrps18b,Nrm,Pou5f1,Ppp1r10,Ppp1r18,Psors1c2,Sfta2,Tcf19,Tubb5,Vars2,	25	35943055	214827	chr17:35483055-35943055	2300002M23Rik,2310061I04Rik,4833427F10Rik,Atat1,Cchcr1,Cdsn,Ddr1,Dhx16,Dpcr1,Flot1,Gm9573,Gtf2h4,Ier3,Mdc1,Mir1894,Mrps18b,Nrm,Pou5f1,Ppp1r10,Ppp1r18,Psors1c2,Sfta2,Tcf19,Tubb5,Vars2,	25	chr17:35943055-36283055	2410017I17Rik,A930015D03Rik,Abcf1,C920025E04Rik,Gm11127,Gm6034,Gm6623,Gm7030,Gm8801,Gm8909,Gnl1,H2-Bl,H2-T10,H2-T22,H2-T23,H2-T24,H2-T3,H2-T9,Mir877,Prr3,Rpp21,Trim39,	22
chr7	30858193	30862143	0.84567	0.31971	0	1	1	427.812	332.937	176.147	293.121	0	1.50553	30734981	-123212	chr7:30214981-30734981	2200002J24Rik,Alkbh6,Aplp1,Arhgap33,Arhgap33os,Atp4a,Clip3,Cox6b1,Etv2,Gapdhs,Gm38670,Haus5,Hcst,Hspb6,Igflr1,Kirrel2,Kmt2b,Lin37,Lrfn3,Mir3569,Nfkbid,Nphs1,Nphs1os,Ovol3,Pmis2,Polr2i,Prodh2,Proser3,Psenen,Rbm42,Sdhaf1,Syne4,Tbcb,Tmem147,Tyrobp,U2af1l4,Upk1a,Wdr62,Zbtb32,	39	chr7:30734981-31174981	Cd22,Dmkn,Fam187b,Ffar1,Ffar2,Ffar3,Fxyd1,Fxyd3,Fxyd5,Fxyd7,Gapdhs,Gm10640,Gramd1a,Hamp,Hamp2,Hpn,Krtdap,Lgi4,Lsr,Mag,Mir7050,Sbsn,Scn1b,Usf2,	24	31174981	312838	chr7:30734981-31174981	Cd22,Dmkn,Fam187b,Ffar1,Ffar2,Ffar3,Fxyd1,Fxyd3,Fxyd5,Fxyd7,Gapdhs,Gm10640,Gramd1a,Hamp,Hamp2,Hpn,Krtdap,Lgi4,Lsr,Mag,Mir7050,Sbsn,Scn1b,Usf2,	24	chr7:31174981-31694981	Scgb1b2,Scgb1b3,Scgb2b2,Scgb2b3,	4
chr7	24440794	24443419	0.84506	0.33186	0	1	1	456.419	0	0	0	0	1.26099	24354981	-85813	chr7:23874981-24354981	Lypd5,Tescl,V1rd18,V1rd19,Vmn1r178,Vmn1r179,Vmn1r180,Vmn1r181,Vmn1r183,Zfp108,Zfp109,Zfp111,Zfp112,Zfp114,Zfp180,Zfp235,Zfp61,Zfp93,Zfp94,	19	chr7:24354981-24674981	Cadm4,Ethe1,Gm4598,Irgc1,Irgq,Kcnn4,Lypd3,Phldb3,Pinlyp,Plaur,Smg9,Tex101,Xrcc1,Zfp428,Zfp575,	15	24674981	231562	chr7:24354981-24674981	Cadm4,Ethe1,Gm4598,Irgc1,Irgq,Kcnn4,Lypd3,Phldb3,Pinlyp,Plaur,Smg9,Tex101,Xrcc1,Zfp428,Zfp575,	15	chr7:24674981-25014981	Arhgef1,Atp1a3,BC049730,Cd177,Cd79a,Ceacam10,Dmrtc2,Gm4763,Gm5893,Grik5,Lypd4,Mir7046,Mir7047,Rabac1,Rps19,	15
chr6	3446278	3448331	0.84506	0.13915	0	0	0	435.101	0	0	0	0	1.16464	3090000	-356278	NA	NA	NA	chr6:3090000-3490000	Gm8579,Hepacam2,Samd9l,	3	3490000	41669	chr6:3090000-3490000	Gm8579,Hepacam2,Samd9l,	3	chr6:3490000-4550000	4930528H21Rik,Bet1,Calcr,Ccdc132,Col1a2,Gng11,Gngt1,Hepacam2,Mir489,Mir653,Tfpi2,	11
chr14	55821970	55827387	0.84486	0.41469	0	1	1	67.9962	439.678	504.472	293.045	24.3721	1.55221	55541163	-280807	chr14:55121163-55541163	Cpne6,Dhrs2,Dhrs4,Lrrc16b,Nrl,Pck2,	6	chr14:55541163-55941163	Adcy4,Cbln3,Cideb,Dcaf11,Dhrs1,Emc9,Fitm1,Gmpr2,Ipo4,Irf9,Khnyn,Ltb4r1,Ltb4r2,Mdp1,Nedd8,Nfatc4,Nop9,Nynrin,Pck2,Psme1,Psme2,Rabggta,Rec8,Ripk3,Rnf31,Sdr39u1,Tgm1,Tinf2,Tm9sf1,Tssk4,	30	55941163	113776	chr14:55541163-55941163	Adcy4,Cbln3,Cideb,Dcaf11,Dhrs1,Emc9,Fitm1,Gmpr2,Ipo4,Irf9,Khnyn,Ltb4r1,Ltb4r2,Mdp1,Nedd8,Nfatc4,Nop9,Nynrin,Pck2,Psme1,Psme2,Rabggta,Rec8,Ripk3,Rnf31,Sdr39u1,Tgm1,Tinf2,Tm9sf1,Tssk4,	30	chr14:55941163-56341163	Cma1,Cma2,Ctsg,Gm5801,Gzmb,Gzmc,Gzmd,Gzme,Gzmf,Gzmg,Gzmn,Mcpt-ps1,Mcpt1,Mcpt2,Mcpt4,Mcpt8,Mcpt9,Mir6949,	18
chr2	118881890	118885942	0.84445	0.59249	0	0	1	447.953	302.573	308.401	46.3491	140	1.6407	118254264	-627626	chr2:117454264-118254264	4930412B13Rik,Fsip1,Gm13985,Gm13986,Thbs1,	5	chr2:118254264-119014264	1700054M17Rik,A430105I19Rik,Ankrd63,Bahd1,Bmf,Bub1b,Chst14,Disp2,Eif2ak4,Fsip1,Gpr176,Inafm2,Ivd,Knstrn,Pak6,Phgr1,Plcb2,Srp14,	18	119014264	128322	chr2:118254264-119014264	1700054M17Rik,A430105I19Rik,Ankrd63,Bahd1,Bmf,Bub1b,Chst14,Disp2,Eif2ak4,Fsip1,Gpr176,Inafm2,Ivd,Knstrn,Pak6,Phgr1,Plcb2,Srp14,	18	chr2:119014264-119294264	Casc5,Ccdc32,Dnajc17,Gchfr,Gm14137,Ppp1r14d,Rad51,Rhov,Rmdn3,Rpusd2,Spint1,Vps18,Zfyve19,	13
chr13	92749929	92753683	0.84405	0.43512	0	1	1	229.389	328.797	124.914	269.32	0	1.56161	92530045	-219884	chr13:90920395-91860395	4833422C13Rik,A830009L08Rik,Acot12,Atg10,Ckmt2,Rps23,Ssbp2,Zcchc9,	8	chr13:92530045-93730045	A630019I02Rik,AW495222,Bhmt,Bhmt2,Cmya5,Dmgdh,Gm4814,Homer1,Jmy,Mtx3,Papd4,Serinc5,Spz1,Thbs4,Zfyve16,	15	93730045	976362	chr13:92530045-93730045	A630019I02Rik,AW495222,Bhmt,Bhmt2,Cmya5,Dmgdh,Gm4814,Homer1,Jmy,Mtx3,Papd4,Serinc5,Spz1,Thbs4,Zfyve16,	15	chr13:93730045-94350045	Arsb,Dmgdh,Lhfpl2,Mir5624,Scamp1,	5
chr16	18208147	18215179	0.84385	0.52899	0	1	0	514.96	371.195	371.599	300.092	0	1.60834	17759907	-448240	chr16:17479907-17759907	Aifm3,Ccdc74a,Crkl,Klhl22,Lrrc74b,Lztr1,Med15,P2rx6,Slc7a4,Smpd4,Thap7,	11	chr16:17759907-18239907	4933432I09Rik,B830017H08Rik,Car15,Dgcr14,Dgcr2,Dgcr6,Gsc2,Klhl22,Mir6366,Prodh,Rtn4r,Scarf2,Slc25a1,Tssk1,Tssk2,Vpreb2,Zdhhc8,	17	18239907	24728	chr16:17759907-18239907	4933432I09Rik,B830017H08Rik,Car15,Dgcr14,Dgcr2,Dgcr6,Gsc2,Klhl22,Mir6366,Prodh,Rtn4r,Scarf2,Slc25a1,Tssk1,Tssk2,Vpreb2,Zdhhc8,	17	chr16:18239907-18639907	Arvcf,Comt,Dgcr8,Gm24572,Gnb1l,Gp1bb,Mir1306,Mir185,Ranbp1,Sept5,Tango2,Tbx1,Trmt2a,Txnrd2,	14
chr18	37851109	37854009	0.84364	0.77195	0	1	1	670.87	635.623	351.558	277.17	448.87	1.72961	37280346	-570763	chr18:36920346-37280346	Gm37013,Gm38666,Gm6756,Pcdha1,Pcdha10,Pcdha11,Pcdha12,Pcdha2,Pcdha3,Pcdha4,Pcdha5,Pcdha6,Pcdha7,Pcdha7-g,Pcdha8,Pcdha9,Pcdhac1,Pcdhac2,Pcdhb1,	19	chr18:37280346-37900346	Diap1,Gm37013,Gm38666,Mir6979,Pcdha7-g,Pcdhb10,Pcdhb11,Pcdhb12,Pcdhb13,Pcdhb14,Pcdhb15,Pcdhb16,Pcdhb17,Pcdhb18,Pcdhb19,Pcdhb2,Pcdhb20,Pcdhb21,Pcdhb22,Pcdhb3,Pcdhb4,Pcdhb5,Pcdhb6,Pcdhb7,Pcdhb8,Pcdhb9,Pcdhga1,Pcdhga10,Pcdhga11,Pcdhga12,Pcdhga2,Pcdhga3,Pcdhga4,Pcdhga5,Pcdhga6,Pcdhga7,Pcdhga8,Pcdhga9,Pcdhgb1,Pcdhgb2,Pcdhgb4,Pcdhgb5,Pcdhgb6,Pcdhgb7,Pcdhgb8,Pcdhgc3,Pcdhgc4,Pcdhgc5,Slc25a2,Taf7,	50	37900346	46337	chr18:37280346-37900346	Diap1,Gm37013,Gm38666,Mir6979,Pcdha7-g,Pcdhb10,Pcdhb11,Pcdhb12,Pcdhb13,Pcdhb14,Pcdhb15,Pcdhb16,Pcdhb17,Pcdhb18,Pcdhb19,Pcdhb2,Pcdhb20,Pcdhb21,Pcdhb22,Pcdhb3,Pcdhb4,Pcdhb5,Pcdhb6,Pcdhb7,Pcdhb8,Pcdhb9,Pcdhga1,Pcdhga10,Pcdhga11,Pcdhga12,Pcdhga2,Pcdhga3,Pcdhga4,Pcdhga5,Pcdhga6,Pcdhga7,Pcdhga8,Pcdhga9,Pcdhgb1,Pcdhgb2,Pcdhgb4,Pcdhgb5,Pcdhgb6,Pcdhgb7,Pcdhgb8,Pcdhgc3,Pcdhgc4,Pcdhgc5,Slc25a2,Taf7,	50	chr18:37900346-38500346	0610009O20Rik,1700086O06Rik,Arap3,Diap1,Fchsd1,Gnpda1,Hdac3,Mir6980,Mir6981,Ndfip1,Pcdh1,Pcdh12,Rell2,Rnf14,	14
chr11	116668095	116673852	0.84344	0.32523	0.85283	1	1	579.793	282.931	223.907	199.948	0	1.93247	116578686	-89409	chr11:115918686-116578686	Acox1,Cdk3-ps,Evpl,Exoc7,Fbf1,Foxj1,Galk1,Galr2,Gm7367,H3f3b,Itgb4,Mrpl38,Prpsap1,Qrich2,Recql5,Rnf157,Sap30bp,Sphk1,Srp68,Ten1,Trim47,Trim65,Ubald2,Ube2o,Unc13d,Unk,Wbp2,	27	chr11:116578686-117378686	1810032O08Rik,Aanat,BC018473,Cygb,Gm11744,Jmjd6,Mettl23,Mfsd11,Mgat5b,Mir6516,Mxra7,Rhbdf2,Sec14l1,Sept9,Snhg20,Snord1a,Snord1b,Snord1c,Srsf2,St6galnac1,St6galnac2,Ube2o,	22	117378686	704834	chr11:116578686-117378686	1810032O08Rik,Aanat,BC018473,Cygb,Gm11744,Jmjd6,Mettl23,Mfsd11,Mgat5b,Mir6516,Mxra7,Rhbdf2,Sec14l1,Sept9,Snhg20,Snord1a,Snord1b,Snord1c,Srsf2,St6galnac1,St6galnac2,Ube2o,	22	chr11:117378686-117858686	2900041M22Rik,6030468B19Rik,Afmid,Birc5,Gm11733,Syngr2,Tk1,Tmc6,Tmc8,Tnrc6c,	10
chr2	152765617	152768616	0.84344	0.25511	0	1	0	208.789	0	0	11.7219	0	1.221	152654264	-111353	chr2:152354264-152654264	6820408C15Rik,Defb19,Defb20,Defb21,Defb22,Defb23,Defb25,Defb26,Defb28,Defb29,Defb36,Defb45,Gm14164,Nrsn2,Rem1,Sox12,Zcchc3,	17	chr2:152654264-152914264	Bcl2l1,Cox4i2,H13,Id1,Mcts2,Mir5622,Mylk2,Tpx2,	8	152914264	145648	chr2:152654264-152914264	Bcl2l1,Cox4i2,H13,Id1,Mcts2,Mir5622,Mylk2,Tpx2,	8	chr2:152914264-153654264	2500004C02Rik,Asxl1,Ccm2l,Commd7,Dnmt3b,Dusp15,Foxs1,Hck,Kif3b,Mylk2,Nol4l,Pdrg1,Plagl2,Pofut1,Tm9sf4,Tspyl3,Ttll9,Xkr7,	18
chr19	29497426	29506449	0.84324	0.33241	0	1	1	329.062	313.809	78.7272	217.335	0	1.50944	28765510	-731916	chr19:28105510-28765510	D930032P07Rik,Glis3,	2	chr19:28765510-29525510	1700018L02Rik,4430402I18Rik,A930007I19Rik,Ak3,Cd274,Cdc37l1,Gm9895,Insl6,Jak2,Mir101b,Pdcd1lg2,Plgrkt,Ppapdc2,Rcl1,Ric1,Rln1,Slc1a1,	17	29525510	19061	chr19:28765510-29525510	1700018L02Rik,4430402I18Rik,A930007I19Rik,Ak3,Cd274,Cdc37l1,Gm9895,Insl6,Jak2,Mir101b,Pdcd1lg2,Plgrkt,Ppapdc2,Rcl1,Ric1,Rln1,Slc1a1,	17	chr19:29525510-30205510	9930021J03Rik,Ermp1,Gldc,Il33,Mlana,Ranbp6,Ric1,Trpd52l3,Uhrf2,	9
chr3	52842293	52846050	0.84303	0.3799	0	0	0	568.247	480.191	221.938	0	0	1.53298	52236078	-606215	chr3:51496078-52236078	5031434O11Rik,Maml3,Mgst2,Rab33b,Setd7,	5	chr3:52236078-52956078	Foxo1,Gm20750,Gm2447,	3	52956078	110028	chr3:52236078-52956078	Foxo1,Gm20750,Gm2447,	3	chr3:52956078-53516078	Cog6,Frem2,Lhfp,Nhlrc3,Proser1,Stoml3,	6
chr3	104990781	104994829	0.84303	0.35781	0.01132	0	1	554.924	304.486	193.838	0	0	1.5276	104696077	-294704	chr3:104016077-104696077	Lrig2,Magi3,Slc16a1,	3	chr3:104696077-105077082	4930564D02Rik,Capza1,Cttnbp2nl,Fam19a3,Mov10,Ppm1j,Rhoc,St7l,Wnt2b,	9	105077082	82253	chr3:104696077-105077082	4930564D02Rik,Capza1,Cttnbp2nl,Fam19a3,Mov10,Ppm1j,Rhoc,St7l,Wnt2b,	9	chr3:105077082-105637082	4930564D02Rik,Kcnd3,Kcnd3os,	3
chr5	120598277	120607861	0.84263	0.40751	0	1	1	331.556	302.697	207.753	310.345	0	1.54638	120469991	-128286	chr5:120109991-120469991	Gm10390,Lhx5,Rbm19,Sdsl,	4	chr5:120469991-120789991	Ccdc42b,Ddx54,Dtx1,Iqcd,Oas1e,Oas2,Oas3,Plbd2,Rasal1,Rita1,Sds,Sdsl,Slc8b1,Tpcn1,	14	120789991	182130	chr5:120469991-120789991	Ccdc42b,Ddx54,Dtx1,Iqcd,Oas1e,Oas2,Oas3,Plbd2,Rasal1,Rita1,Sds,Sdsl,Slc8b1,Tpcn1,	14	chr5:120789991-121189991	Oas1a,Oas1b,Oas1c,Oas1d,Oas1e,Oas1f,Oas1g,Oas1h,Ptpn11,Rph3a,	10
chr1	63179353	63184379	0.84243	0.09553	0	1	1	227.663	265.889	53.4651	236.809	92.5586	1.3902	63033426	-145927	chr1:61003156-63033426	4930487H11Rik,9530026F06Rik,Nrp2,Pard3b,	4	chr1:63033426-63633426	Adam23,Dytn,Eef1b2,Gpr1,Ino80d,Ino80dos,Ndufs1,Snora41,Zdbf2,	9	63633426	449047	chr1:63033426-63633426	Adam23,Dytn,Eef1b2,Gpr1,Ino80d,Ino80dos,Ndufs1,Snora41,Zdbf2,	9	chr1:63633426-64533426	4933402D24Rik,Creb1,Dytn,Fastkd2,Gm13749,Klf7,Mdh1b,Mir1958,Mir6899,	9
chr1	172523023	172531360	0.84222	0.61679	0.10189	1	1	619.499	611.884	444.489	294.465	263.411	1.70156	172389869	-133154	chr1:172009869-172389869	Atp1a2,Atp1a4,Casq1,Copa,Dcaf8,Igsf8,Kcnj10,Kcnj9,Ncstn,Nhlh1,Pea15a,Pex19,Pigm,Vangl2,	14	chr1:172389869-173429869	4933439K11Rik,Ackr1,Aim2,Apcs,Cadm3,Cfap45,Crp,Dusp23,Fcer1a,Fcrl6,Igsf9,Mptx2,Olfr1404,Olfr1406,Olfr1408,Olfr16,Olfr218,Olfr418,Slamf8,Slamf9,Tagln2,Vsig8,	22	173429869	898509	chr1:172389869-173429869	4933439K11Rik,Ackr1,Aim2,Apcs,Cadm3,Cfap45,Crp,Dusp23,Fcer1a,Fcrl6,Igsf9,Mptx2,Olfr1404,Olfr1406,Olfr1408,Olfr16,Olfr218,Olfr418,Slamf8,Slamf9,Tagln2,Vsig8,	22	chr1:173429869-174569869	AI607873,Aim2,BC094916,Fmn2,Ifi202b,Ifi203,Ifi204,Ifi205,Mnda,Mndal,Mptx1,Olfr220,Olfr231,Olfr248,Olfr414,Olfr417,Olfr419,Olfr420,Olfr421-ps1,Olfr424,Olfr426,Olfr427,Olfr429,Olfr430,Olfr432,Olfr433,Pydc3,Pydc4,Pyhin1,Spta1,	30
chr9	21236467	21245688	0.84202	0.12645	0	1	1	526.661	0	0	0	0	1.15525	21215556	-20911	chr9:20855556-21215556	A230050P20Rik,Angptl6,Cdc37,Dnmt1,Eif3g,Fdx1l,Gm38431,Icam1,Icam4,Icam5,Mir1900,Mir7081,Mir7082,Mir7667,Mrpl4,Pde4a,Ppan,Raver1,S1pr2,Tyk2,Zglp1,	21	chr9:21215556-21555556	AB124611,Ap1m2,Atg4d,Carm1,Cdkn2d,Dnm2,Gm16853,Ilf3,Keap1,Kri1,Mir199a-1,Mir7667,Qtrt1,S1pr5,Slc44a2,Tmed1,	16	21555556	309868	chr9:21215556-21555556	AB124611,Ap1m2,Atg4d,Carm1,Cdkn2d,Dnm2,Gm16853,Ilf3,Keap1,Kri1,Mir199a-1,Mir7667,Qtrt1,S1pr5,Slc44a2,Tmed1,	16	chr9:21555556-21875556	1810026J23Rik,Carm1,Dock6,Gm6484,Gm7904,Kank2,Ldlr,Mir7083,Smarca4,Spc24,Yipf2,	11
chr11	22616217	22619074	0.84161	0.57427	0	0	1	429.959	192.27	227.268	0	0	1.62875	22199997	-416220	chr11:21479997-22199997	4932414J04Rik,Ehbp1,Mdh1,Otx1,Wdpcp,	5	chr11:22199997-22619997	Ehbp1,Tmem17,	2	22619997	923	chr11:22199997-22619997	Ehbp1,Tmem17,	2	chr11:22619997-22980000	B3gnt2,Commd1,Zrsr1,	3
chr15	73183100	73188392	0.84161	0.40088	0	1	1	365.278	370.396	254.059	0	0	1.54205	72069570	-1113530	chr15:71269570-72069570	Col22a1,Fam135b,	2	chr15:72069570-73189570	Ago2,Chrac1,Kcnk9,Peg13,Trappc9,	5	73189570	1178	chr15:72069570-73189570	Ago2,Chrac1,Kcnk9,Peg13,Trappc9,	5	chr15:73189570-73769570	Dennd3,Gpr20,Mir151,Ptk2,Ptp4a3,Slc45a4,	6
chr9	62827508	62829597	0.84141	0.08172	0.76604	0	0	264.505	407.689	198.644	277.539	0	1.76529	62612193	-215315	chr9:62272193-62612193	Anp32a,Coro2b,Spesp1,	3	chr9:62612193-63132193	Calml4,Cln6,Fem1b,Gm10653,Itga11,Pias1,	6	63132193	302596	chr9:62612193-63132193	Calml4,Cln6,Fem1b,Gm10653,Itga11,Pias1,	6	chr9:63132193-63872193	2300009A05Rik,Aagab,Iqch,Map2k5,Skor1,Smad3,	6
chr6	29022008	29026095	0.84141	0.53396	0.13208	1	1	432.19	520.349	430.322	302.77	149.741	1.67443	28410000	-612008	chr6:27510000-28410000	Grm8,Mir592,Zfp800,	3	chr6:28410000-29150000	Arf5,Fscn3,Gcc1,Lep,Lrrc4,Mir129-1,Pax4,Rbm28,Snd1,	9	29150000	123905	chr6:28410000-29150000	Arf5,Fscn3,Gcc1,Lep,Lrrc4,Mir129-1,Pax4,Rbm28,Snd1,	9	chr6:29150000-29710000	Atp6v1f,Calu,Ccdc136,Fam71f1,Fam71f2,Flnc,Gm9047,Hilpda,Impdh1,Irf5,Kcp,Opn1sw,Prrt4,Rbm28,Tnpo3,Tspan33,	16
chr19	6254068	6269308	0.84141	0.30536	0	1	1	505.728	281.156	211.276	138.887	0	1.49409	5460000	-794068	chr19:5040000-5460000	4930481A15Rik,AI837181,B4gat1,Banf1,Brms1,Catsper1,Ccdc85b,Cd248,Cnih2,Cst6,D330050I16Rik,Drap1,Eif1ad,Fosl1,Gal3st3,Klc2,Pacs1,Rab1b,Rin1,Sart1,Sf3b2,Tmem151a,Yif1a,	23	chr19:5460000-6400000	1700020D05Rik,1700123I01Rik,Ap5b1,Arl2,Atg2a,BC048609,Batf2,Capn1,Cdc42bpg,Cdc42ep2,Cdca5,Cfl1,Ctsw,Dpf2,Efemp2,Ehbp1l1,Ehd1,Fam89b,Fau,Fibp,Frmd8,Gm10814,Gpha2,Kat5,Kcnk7,Ltbp3,Malat1,Map3k11,Map4k2,Men1,Mir192,Mir194-2,Mir6987,Mir6988,Mrpl49,Mus81,Naaladl1,Neat1,Ovol1,Pcnxl3,Pola2,Ppp2r5b,Pygm,Rela,Rnaseh2c,Sac3d1,Scyl1,Sf1,Sipa1,Slc22a20,Slc25a45,Snx15,Snx32,Sssca1,Syvn1,Tigd3,Tm7sf2,Vps51,Zfp…	60	6400000	130692	chr19:5460000-6400000	1700020D05Rik,1700123I01Rik,Ap5b1,Arl2,Atg2a,BC048609,Batf2,Capn1,Cdc42bpg,Cdc42ep2,Cdca5,Cfl1,Ctsw,Dpf2,Efemp2,Ehbp1l1,Ehd1,Fam89b,Fau,Fibp,Frmd8,Gm10814,Gpha2,Kat5,Kcnk7,Ltbp3,Malat1,Map3k11,Map4k2,Men1,Mir192,Mir194-2,Mir6987,Mir6988,Mrpl49,Mus81,Naaladl1,Neat1,Ovol1,Pcnxl3,Pola2,Ppp2r5b,Pygm,Rela,Rnaseh2c,Sac3d1,Scyl1,Sf1,Sipa1,Slc22a20,Slc25a45,Snx15,Snx32,Sssca1,Syvn1,Tigd3,Tm7sf2,Vps51,Zfp…	60	chr19:6400000-6688105	Nrxn2,Rasgrp2,Slc22a12,	3
chr15	97779927	97792423	0.84101	0.15903	0	1	1	207.021	412.902	95.6102	0	0	1.42053	97709569	-70358	chr15:97189569-97709569	Amigo2,Pced1b,Rpap3,	3	chr15:97709569-98509569	1700031M16Rik,Asb8,Ccdc184,Col2a1,Endou,H1fnt,Hdac7,Lalba,Olfr257,Olfr279,Olfr281,Olfr282,Olfr283,Olfr284,Olfr285,Olfr286,Olfr287,Olfr288,Pfkm,Rapgef3,Senp1,Slc48a1,Tmem106c,Vdr,Zfp641,	25	98509569	717146	chr15:97709569-98509569	1700031M16Rik,Asb8,Ccdc184,Col2a1,Endou,H1fnt,Hdac7,Lalba,Olfr257,Olfr279,Olfr281,Olfr282,Olfr283,Olfr284,Olfr285,Olfr286,Olfr287,Olfr288,Pfkm,Rapgef3,Senp1,Slc48a1,Tmem106c,Vdr,Zfp641,	25	chr15:98509569-98769569	4930415O20Rik,9330020H09Rik,Adcy6,Arf3,Cacnb3,Ccdc65,Ccnt1,Ddx23,Fkbp11,Kansl2,Mir1291,Rnd1,Snora2b,Snora34,	14
chr2	30824377	30830952	0.8408	0.19658	0	1	1	363.978	573.181	386.337	109.385	0	1.43909	30404480	-419897	chr2:30044480-30404480	1700084E18Rik,Ccbl1,Crat,D2Wsu81e,Dolk,Dolpp1,Endog,Fam73b,Lrrc8a,Nup188,Phyhd1,Pkn3,Set,Sh3glb2,Tbc1d13,Wdr34,Zdhhc12,Zer1,	18	chr2:30404480-30924480	1700001O22Rik,Asb6,Crat,Cstad,Ier5l,Mir3089,Ntmt1,Ppp2r4,Prrx2,Ptges,	10	30924480	93528	chr2:30404480-30924480	1700001O22Rik,Asb6,Crat,Cstad,Ier5l,Mir3089,Ntmt1,Ppp2r4,Prrx2,Ptges,	10	chr2:30924480-31184480	BC005624,D330023K18Rik,Fnbp1,Gpr107,Tor1a,Tor1b,Usp20,	7
chr2	129674585	129677182	0.8406	0.54059	0	0	0	293.465	320.672	322.385	468.511	0	1.61089	129474264	-200321	chr2:128634264-129474264	A730036I17Rik,AI847159,Anapc1,Chchd5,Ckap2l,F830045P16Rik,Fbln7,Gm14023,Il1a,Il1b,Il1bos,Mertk,Polr1b,Slc20a1,Tmem87b,Ttl,Zc3h6,Zc3h8,	18	chr2:129474264-130574264	1700020A23Rik,4930473A02Rik,4932416H05Rik,AU015228,Cpxm1,Ebf4,F830045P16Rik,Idh3b,Mir6339,Mrps26,Nop56,Pced1a,Pdyn,Ptpra,Sirpa,Snord110,Snord57,Snrpb,Stk35,Tgm3,Tgm6,Tmc2,Tmem239,Vps16,	24	130574264	897082	chr2:129474264-130574264	1700020A23Rik,4930473A02Rik,4932416H05Rik,AU015228,Cpxm1,Ebf4,F830045P16Rik,Idh3b,Mir6339,Mrps26,Nop56,Pced1a,Pdyn,Ptpra,Sirpa,Snord110,Snord57,Snrpb,Stk35,Tgm3,Tgm6,Tmc2,Tmem239,Vps16,	24	chr2:130574264-130994264	4930402H24Rik,A730017L22Rik,Atrn,Avp,Ddrgk1,Fastkd5,Gm14057,Itpa,Lzts3,Oxt,Slc4a11,Ubox5,	12
chr4	88695794	88698039	0.8406	0.40088	0	0	0	397.257	0	0	0	0	1.29104	86934096	-1761698	chr4:86554096-86934096	Acer2,Dennd4c,Haus6,Plin2,Rps6,Rraga,Saxo1,Saxo1os,Scarna8,	9	chr4:86934096-88854096	C87499,Focad,Gm13271,Gm13272,Gm13275,Gm13276,Gm13277,Gm13278,Gm13279,Gm13283,Gm13285,Gm13286,Gm13287,Gm13288,Gm13289,Gm13290,Hacd4,Ifna1,Ifna11,Ifna12,Ifna13,Ifna14,Ifna15,Ifna16,Ifna2,Ifna4,Ifna5,Ifna6,Ifna7,Ifna9,Ifnab,Ifnb1,Ifnz,Klhl9,Mir491,Mllt3,Slc24a2,	37	88854096	156057	chr4:86934096-88854096	C87499,Focad,Gm13271,Gm13272,Gm13275,Gm13276,Gm13277,Gm13278,Gm13279,Gm13283,Gm13285,Gm13286,Gm13287,Gm13288,Gm13289,Gm13290,Hacd4,Ifna1,Ifna11,Ifna12,Ifna13,Ifna14,Ifna15,Ifna16,Ifna2,Ifna4,Ifna5,Ifna6,Ifna7,Ifna9,Ifnab,Ifnb1,Ifnz,Klhl9,Mir491,Mllt3,Slc24a2,	37	chr4:88854096-89134096	Gm12603,Ifne,Mir31,	3
chr19	7062660	7073405	0.8404	0.57096	0	1	1	328.232	305.145	255.408	245.245	0	1.62588	7045510	-17150	chr19:6400000-6688105	Nrxn2,Rasgrp2,Slc22a12,	3	chr19:7045510-7505510	1700105P06Rik,2700081O15Rik,AI846148,Atl3,Cox8a,Flrt1,Macrod1,Mark2,Mir6991,Naa40,Otub1,Rcor2,Rtn3,Snord118,	14	7505510	432105	chr19:7045510-7505510	1700105P06Rik,2700081O15Rik,AI846148,Atl3,Cox8a,Flrt1,Macrod1,Mark2,Mir6991,Naa40,Otub1,Rcor2,Rtn3,Snord118,	14	chr19:7505510-8705510	9830166K06Rik,Atl3,Chrm1,Hrasls5,Lgals12,Pla2g16,Slc22a19,Slc22a26,Slc22a27,Slc22a28,Slc22a29,Slc22a30,Slc22a6,Slc22a8,	14
chr1	73901028	73905223	0.84019	0.74765	0	0	0	353.756	400.943	368.47	285.004	0	1.71402	73873426	-27602	chr1:72873426-73873426	1700027A15Rik,6030407O03Rik,D530049I02Rik,Igfbp5,Mir6351,Pinc,Tnp1,	7	chr1:73873426-74193426	Cxcr1,Cxcr2,Rufy4,Tns1,	4	74193426	288203	chr1:73873426-74193426	Cxcr1,Cxcr2,Rufy4,Tns1,	4	chr1:74193426-74513426	Aamp,Arpc2,Catip,Ctdsp1,Cxcr1,Gpbar1,Mir1928,Mir26b,Pnkd,Rqcd1,Slc11a1,Tmbim1,Usp37,Vil1,	14
chr18	49754014	49756546	0.84019	0.12148	0	1	1	379.45	311.685	541.752	148.315	144.05	1.40093	49660346	-93668	chr18:48280346-49660346	1700044K03Rik,	1	chr18:49660346-50140346	1700065O20Rik,Dmxl1,Dtwd2,Hsd17b4,Tnfaip8,	5	50140346	383800	chr18:49660346-50140346	1700065O20Rik,Dmxl1,Dtwd2,Hsd17b4,Tnfaip8,	5	chr18:50140346-51240346	Fam170a,Hdhd1a,Hsd17b4,Prr16,	4
chr3	154268510	154271059	0.83979	0.45555	0	1	1	0	454.044	0	0	0	1.31757	154257036	-11474	chr3:153897036-154257036	Acadm,Msh4,Rabggtb,Slc44a5,Snord45b,Snord45c,	6	chr3:154257036-156557036	4930570G19Rik,9330178D15Rik,AI606473,Cryz,Erich3,Fpgt,Lhx8,Lrriq3,Slc44a5,Tnni3k,Tyw3,	11	156557036	2285977	chr3:154257036-156557036	4930570G19Rik,9330178D15Rik,AI606473,Cryz,Erich3,Fpgt,Lhx8,Lrriq3,Slc44a5,Tnni3k,Tyw3,	11	chr3:156557036-157777036	4930570G19Rik,Mir186,Negr1,Ptger3,Zranb2,	5
chr4	132822923	132825976	0.83959	0.39094	0	0	0	542.465	388.213	271.14	0	0	1.53506	132524085	-298838	chr4:132184085-132524085	Gmeb1,Med18,Phactr4,Rab42,Rcc1,Rnu11,Rps15a-ps4,Sesn2,Snhg12,Snhg3,Snora16a,Snora44,Snora61,Snord99,Taf12,Trnau1ap,Ythdf2,	17	chr4:132524085-132924085	Atpif1,Dnajc8,Eya3,Fam76a,Ppp1r8,Ptafr,Rpa2,Smpdl3b,Stx12,Themis2,Xkr8,	11	132924085	98109	chr4:132524085-132924085	Atpif1,Dnajc8,Eya3,Fam76a,Ppp1r8,Ptafr,Rpa2,Smpdl3b,Stx12,Themis2,Xkr8,	11	chr4:132924085-133524085	Ahdc1,Cd164l2,Fam46b,Fgr,Gpr3,Kdf1,Map3k6,Mir5122,Mir7017,Slc9a1,Sytl1,Tmem222,Trnp1,Wasf2,Wdtc1,	15
chr4	133306451	133312618	0.83938	0.26615	0	1	1	264.601	325.376	144.025	228.412	0	1.47246	132924085	-382366	chr4:132524085-132924085	Atpif1,Dnajc8,Eya3,Fam76a,Ppp1r8,Ptafr,Rpa2,Smpdl3b,Stx12,Themis2,Xkr8,	11	chr4:132924085-133524085	Ahdc1,Cd164l2,Fam46b,Fgr,Gpr3,Kdf1,Map3k6,Mir5122,Mir7017,Slc9a1,Sytl1,Tmem222,Trnp1,Wasf2,Wdtc1,	15	133524085	211467	chr4:132924085-133524085	Ahdc1,Cd164l2,Fam46b,Fgr,Gpr3,Kdf1,Map3k6,Mir5122,Mir7017,Slc9a1,Sytl1,Tmem222,Trnp1,Wasf2,Wdtc1,	15	chr4:133524085-133864085	Arid1a,Gpatch3,Gpn2,Kdf1,Mir7227,Nr0b2,Nudc,Pigv,Rps6ka1,Sfn,Zdhhc18,	11
chr2	32853370	32861224	0.83938	0.25456	0	0	0	338.471	416.143	121.746	260.813	0	1.46666	32604480	-248890	chr2:32304480-32604480	1110008P14Rik,Ciz1,Dnm1,Dpm2,Fam102a,Gm23363,Golga2,Lcn2,Mir199b,Naif1,Pip5kl1,Ptges2,Slc25a25,St6galnac4,St6galnac6,	15	chr2:32604480-32984480	1700019L03Rik,6330409D20Rik,Ak1,Cdk9,Eng,Fam129b,Fpgs,Lrsam1,Mir2861,Mir3960,Mir8093,Ptrh1,Rpl12,Sh2d3c,Slc2a8,Snora65,Snord14a,St6galnac6,Stxbp1,Tor2a,Ttc16,	21	32984480	123256	chr2:32604480-32984480	1700019L03Rik,6330409D20Rik,Ak1,Cdk9,Eng,Fam129b,Fpgs,Lrsam1,Mir2861,Mir3960,Mir8093,Ptrh1,Rpl12,Sh2d3c,Slc2a8,Snora65,Snord14a,St6galnac6,Stxbp1,Tor2a,Ttc16,	21	chr2:32984480-33424480	Angptl2,Garnl3,Ralgps1,Zbtb34,	4
chr15	98629836	98637117	0.83918	0	0	1	1	347.753	349.292	41.1878	13.2843	0	1.33918	98509569	-120267	chr15:97709569-98509569	1700031M16Rik,Asb8,Ccdc184,Col2a1,Endou,H1fnt,Hdac7,Lalba,Olfr257,Olfr279,Olfr281,Olfr282,Olfr283,Olfr284,Olfr285,Olfr286,Olfr287,Olfr288,Pfkm,Rapgef3,Senp1,Slc48a1,Tmem106c,Vdr,Zfp641,	25	chr15:98509569-98769569	4930415O20Rik,9330020H09Rik,Adcy6,Arf3,Cacnb3,Ccdc65,Ccnt1,Ddx23,Fkbp11,Kansl2,Mir1291,Rnd1,Snora2b,Snora34,	14	98769569	132452	chr15:98509569-98769569	4930415O20Rik,9330020H09Rik,Adcy6,Arf3,Cacnb3,Ccdc65,Ccnt1,Ddx23,Fkbp11,Kansl2,Mir1291,Rnd1,Snora2b,Snora34,	14	chr15:98769569-99049569	4930578M01Rik,Ddn,Dhh,Kmt2d,Lmbr1l,Prkag1,Rhebl1,Tuba1a,Tuba1b,Tuba1c,Wnt1,Wnt10b,	12
chr14	54447768	54450119	0.83898	0.56433	0	0	1	309.152	704.881	521.483	232.261	125.911	1.62115	54040325	-407443	chr14:53580325-54040325		0	chr14:54040325-54661163	4930579G18Rik,4931414P19Rik,Abhd4,Acin1,Ajuba,Cdh24,Dad1,Haus4,Lrp10,Mir686,Mir6948,Mmp14,Mrpl52,Olfr49,Oxa1l,Prmt5,Psmb11,Psmb5,Rem2,Slc7a7,	20	54661163	211044	chr14:54040325-54661163	4930579G18Rik,4931414P19Rik,Abhd4,Acin1,Ajuba,Cdh24,Dad1,Haus4,Lrp10,Mir686,Mir6948,Mmp14,Mrpl52,Olfr49,Oxa1l,Prmt5,Psmb11,Psmb5,Rem2,Slc7a7,	20	chr14:54661163-55121163	1700123O20Rik,Acin1,Ap1g2,Bcl2l2,Cebpe,Cmtm5,Efs,Gm10364,Homez,Il25,Jph4,Mhrt,Mir208a,Mir208b,Myh6,Myh7,Ngdn,Pabpn1,Ppp1r3e,Slc22a17,Slc7a8,Thtpa,Zfhx2,Zfhx2os,	24
chr10	127168928	127172700	0.83898	0.11817	0.16604	1	1	193.109	0	0	25.862	0	1.23108	127042944	-125984	chr10:126882944-127042944	Avil,Ctdsp2,Mettl1,Mettl21b,Mir26a-2,Mir546,Tsfm,Xrcc6bp1,	8	chr10:127042944-127362944	Agap2,Arhgap9,Arhgef25,B4galnt1,Cdk4,Cyp27b1,Dctn2,Ddit3,Dtx3,F420014N23Rik,Gli1,Inhbc,Inhbe,Kif5a,LOC100504703,March9,Mars,Mbd6,Mettl1,Os9,Pip4k2c,Slc26a10,Tspan31,	23	127362944	190244	chr10:127042944-127362944	Agap2,Arhgap9,Arhgef25,B4galnt1,Cdk4,Cyp27b1,Dctn2,Ddit3,Dtx3,F420014N23Rik,Gli1,Inhbc,Inhbe,Kif5a,LOC100504703,March9,Mars,Mbd6,Mettl1,Os9,Pip4k2c,Slc26a10,Tspan31,	23	chr10:127362944-128022944	1700012D01Rik,BC089597,Gpr182,Hsd17b6,Inhbc,Lrp1,Myo1a,Nab2,Ndufa4l2,Nxph4,Prim1,R3hdm2,Rdh1,Rdh16,Rdh18-ps,Rdh19,Rdh7,Rdh9,Sdr9c7,Shmt2,Stac3,Stat6,Tac2,Tmem194,Zbtb39,	25
chr10	127533531	127541644	0.83878	0.31474	0	1	1	439.106	335.943	249.277	185.7	0	1.49615	127362944	-170587	chr10:127042944-127362944	Agap2,Arhgap9,Arhgef25,B4galnt1,Cdk4,Cyp27b1,Dctn2,Ddit3,Dtx3,F420014N23Rik,Gli1,Inhbc,Inhbe,Kif5a,LOC100504703,March9,Mars,Mbd6,Mettl1,Os9,Pip4k2c,Slc26a10,Tspan31,	23	chr10:127362944-128022944	1700012D01Rik,BC089597,Gpr182,Hsd17b6,Inhbc,Lrp1,Myo1a,Nab2,Ndufa4l2,Nxph4,Prim1,R3hdm2,Rdh1,Rdh16,Rdh18-ps,Rdh19,Rdh7,Rdh9,Sdr9c7,Shmt2,Stac3,Stat6,Tac2,Tmem194,Zbtb39,	25	128022944	481300	chr10:127362944-128022944	1700012D01Rik,BC089597,Gpr182,Hsd17b6,Inhbc,Lrp1,Myo1a,Nab2,Ndufa4l2,Nxph4,Prim1,R3hdm2,Rdh1,Rdh16,Rdh18-ps,Rdh19,Rdh7,Rdh9,Sdr9c7,Shmt2,Stac3,Stat6,Tac2,Tmem194,Zbtb39,	25	chr10:128022944-128562944	A430046D13Rik,Ankrd52,Apof,Apon,Atp5b,Baz2a,Cnpy2,Coq10a,Cs,Esyt1,Gls2,Il23a,Mip,Mir677,Mir6914,Mir6915,Mir6916,Mir8105,Myl6,Myl6b,Nabp2,Naca,Pa2g4,Pan2,Prim1,Ptges3,Rbms2,Rnf41,Rpl41,Slc39a5,Smarcc2,Spryd4,Stat2,Timeless,Zc3h10,	35
chr12	12316311	12325032	0.83837	0.43181	0	1	1	414.174	687.29	368.571	180.553	0	1.55428	11333194	-983117	chr12:10593194-11333194	7420701I03Rik,9530020I12Rik,Gen1,Kcns3,Mir7675,Msgn1,Smc6,Vsnl1,	8	chr12:11333194-12393194	4921511I17Rik,4930511A02Rik,Fam49a,Rad51ap2,Tubb2a-ps2,Vsnl1,	6	12393194	68162	chr12:11333194-12393194	4921511I17Rik,4930511A02Rik,Fam49a,Rad51ap2,Tubb2a-ps2,Vsnl1,	6	chr12:12393194-13273194	Ddx1,Mycn,Nbas,	3
chr15	101281527	101288466	0.83837	0.22805	0	1	1	429.105	235.737	125.899	19.7562	0	1.4524	100749569	-531958	chr15:100449569-100749569	Bin2,C330013E15Rik,Cela1,Csrnp2,Dazap2,Galnt6,I730030J21Rik,Letmd1,Mir6961,Pou6f1,Smagp,Tfcp2,	12	chr15:100749569-101309569	6030408B16Rik,A330009N23Rik,AU021063,Acvr1b,Acvrl1,Ankrd33,Atg101,Fignl2,Grasp,Mir6962,Nr4a1,Scn8a,Slc4a8,	13	101309569	21103	chr15:100749569-101309569	6030408B16Rik,A330009N23Rik,AU021063,Acvr1b,Acvrl1,Ankrd33,Atg101,Fignl2,Grasp,Mir6962,Nr4a1,Scn8a,Slc4a8,	13	chr15:101309569-102089569	1700011A15Rik,4732456N10Rik,5430421N21Rik,Eif4b,Gm5414,Gm5476,Gm5477,Gm5478,Gm6042,Krt1,Krt18,Krt2,Krt4,Krt5,Krt6a,Krt6b,Krt7,Krt71,Krt72,Krt73,Krt74,Krt75,Krt76,Krt77,Krt78,Krt79,Krt8,Krt80,Krt81,Krt82,Krt83,Krt84,Krt85,Krt86,Mir1941,	35
chr9	118038651	118041869	0.83695	0.13308	0.95849	1	1	366.085	25.9055	33.9105	0	0	1.88274	118030882	-7769	chr9:116050882-118030882	Gadl1,Rbms3,Tgfbr2,	3	chr9:118030882-118550882	4933432G23Rik,Azi2,Cmc1,Eomes,Golga4,	5	118550882	509013	chr9:118030882-118550882	4933432G23Rik,Azi2,Cmc1,Eomes,Golga4,	5	chr9:118550882-118910882	Golga4,Itga9,	2
chr7	19668146	19670986	0.83675	0.24462	0	0	0	211.344	257.043	0	0	0	1.45906	19654651	-13495	chr7:19414651-19654651	A930016O22Rik,Bloc1s3,Ckm,Clasrp,Clptm1,Gemin7,Mark4,Nkpd1,Ppp1r37,Relb,Trappc6a,Zfp296,	12	chr7:19654651-19974651	Apoc1,Apoc2,Apoc4,Apoe,Bcam,Bcl3,Cblc,Ceacam16,Ceacam19,Ceacam20,Clptm1,Gm19345,Igsf23,Pvr,Pvrl2,Tomm40,	16	19974651	303665	chr7:19654651-19974651	Apoc1,Apoc2,Apoc4,Apoe,Bcam,Bcl3,Cblc,Ceacam16,Ceacam19,Ceacam20,Clptm1,Gm19345,Igsf23,Pvr,Pvrl2,Tomm40,	16	chr7:19974651-20094651	Ceacam20,Nlrp9b,	2
chr9	77594260	77599061	0.83675	0.07289	0.03396	0	0	253.972	304.312	159.713	233.88	0	1.39017	77412193	-182067	chr9:76252193-77412193	5730403I07Rik,Fam83b,Hcrtr2,Mlip,Tinag,	5	chr9:77412193-78112193	Elovl5,Fbxo9,Gclc,Gcm1,Ick,Klhl31,Lrrc1,	7	78112193	513132	chr9:77412193-78112193	Elovl5,Fbxo9,Gclc,Gcm1,Ick,Klhl31,Lrrc1,	7	chr9:78112193-78612193	C920006O11Rik,Ddx43,Dppa5a,Eef1a1,Gm10639,Gm3776,Gsta1,Gsta2,Gsta4,Ick,Mb21d1,Mto1,Omt2a,Omt2b,Ooep,Slc17a5,	16
chr1	184823294	184826531	0.83614	0.21922	0	1	1	337.352	388.518	329.663	0	0	1.44575	184796121	-27173	chr1:183503931-184796121	1700056E22Rik,1700112H15Rik,4930488B22Rik,Dusp10,Hlx,Marc1,	6	chr1:184796121-185216121	C130074G19Rik,Marc1,Marc2,Mark1,Mir1981,Rab3gap2,	6	185216121	389590	chr1:184796121-185216121	C130074G19Rik,Marc1,Marc2,Mark1,Mir1981,Rab3gap2,	6	chr1:185216121-185516121	5033404E19Rik,9630028B13Rik,Bpnt1,Eprs,Gm2061,Iars2,Mir194-1,Mir215,Mir664,Rab3gap2,Slc30a10,Snora36b,	12
chr8	12605897	12609956	0.83573	0.38708	0	0	0	229.689	300.61	273.279	31.1473	0	1.52927	11920000	-685897	chr8:11420000-11920000	1700016D06Rik,Ankrd10,Arhgef7,Carkd,Cars2,Col4a2,E230013L22Rik,Gm6524,Ing1,Mir7238,Rab20,Tex29,	12	chr8:11920000-12680000	Gm5607,Sox1,Spaca7,Tubgcp3,	4	12680000	70044	chr8:11920000-12680000	Gm5607,Sox1,Spaca7,Tubgcp3,	4	chr8:12680000-13320000	Adprhl1,Atp11a,Cul4a,Dcun1d2,F10,F7,Gm15348,Gm15350,Gm38671,Grtp1,Lamp1,Mcf2l,Mir1968,Mir7065,Pcid2,Proz,Tmco3,	17
chr2	146610339	146615374	0.83573	0.32027	0	0	0	358.204	276.198	218.145	86.763	0	1.49587	146454264	-156075	chr2:145654264-146454264	A930019D19Rik,BC039771,Cfap61,Crnkl1,Insm1,Naa20,Ralgapa2,Rin2,	8	chr2:146454264-147334264	4933406D12Rik,6430503K07Rik,Kiz,Nkx2-2,Nkx2-2os,Nkx2-4,Ralgapa2,Xrn2,	8	147334264	718890	chr2:146454264-147334264	4933406D12Rik,6430503K07Rik,Kiz,Nkx2-2,Nkx2-2os,Nkx2-4,Ralgapa2,Xrn2,	8	chr2:147334264-147794264	A530006G24Rik,AI646519,Pax1,	3
chr10	59891183	59904088	0.83512	0.57648	0.15094	1	1	244.126	361.382	303.842	330.286	0	1.69883	59877252	-13931	chr10:59297252-59877252	Mcu,Micu1,Oit3,P4ha1,Pla2g12b,	5	chr10:59877252-60277252	Anapc16,Ascc1,Chst3,Ddit4,Dnajb12,Mir6906,Spock2,	7	60277252	373164	chr10:59877252-60277252	Anapc16,Ascc1,Chst3,Ddit4,Dnajb12,Mir6906,Spock2,	7	chr10:60277252-61137252	4632428N05Rik,Cdh23,Gm17455,Gm20611,Mir466j,Mir6408,Pcbd1,Pldi,Psap,Sgpl1,Slc29a3,Unc5b,	12
chr11	78156715	78168390	0.83492	0.39591	0.18868	1	1	26.2122	623.591	354.95	264.692	138.07	1.62722	78166498	0	chr11:77986498-78166498	Dhrs13,Eral1,Fam222b,Flot2,Mir144,Mir451a,Mir451b,Nek8,Phf12,Traf4,	10	chr11:78166498-78346498	2610507B11Rik,Aldoc,BC030499,Mir7653,Nek8,Pigs,Proca1,Rab34,Rpl23a,Sdf2,Snord42a,Snord42b,Snord4a,Spag5,Supt6,Tlcd1,Unc119,	17	78166498	0	chr11:77986498-78166498	Dhrs13,Eral1,Fam222b,Flot2,Mir144,Mir451a,Mir451b,Nek8,Phf12,Traf4,	10	chr11:78166498-78346498	2610507B11Rik,Aldoc,BC030499,Mir7653,Nek8,Pigs,Proca1,Rab34,Rpl23a,Sdf2,Snord42a,Snord42b,Snord4a,Spag5,Supt6,Tlcd1,Unc119,	17
chr5	100914428	100921387	0.83492	0.29045	0	0	0	395.97	422.636	204.918	96.0853	0	1.48015	100910981	-3447	chr5:100370981-100910981	5430416N02Rik,Agpat9,Cops4,Coq2,Fam175a,Helq,Hpse,Lin54,Mrps18c,Plac8,Sec31a,	11	chr5:100910981-101690981	Nkx6-1,	1	101690981	769594	chr5:100910981-101690981	Nkx6-1,	1	chr5:101690981-102130981	Cds1,Wdfy3,	2
chr9	31925107	31927421	0.83472	0.42408	0	0	0	381.066	566.017	452.449	194.768	169.216	1.54676	31552415	-372692	chr9:31092415-31552415	Aplp2,Gm7244,Nfrkb,Prdm10,St14,Tmem45b,	6	chr9:31552415-31932415	Barx2,	1	31932415	4994	chr9:31552415-31932415	Barx2,	1	chr9:31932415-32252415	Arhgap32,	1
chr9	114580042	114585755	0.83452	0.14357	0.04906	0	0	139.069	177.614	251.397	0	0	1.43084	114390882	-189160	chr9:113970882-114390882	4930520O04Rik,4930525D18Rik,Bcl2a1c,Crtap,Fbxl2,Mir5128,Susd5,Ubp1,	8	chr9:114390882-114770882	Ccr4,Cmtm6,Cmtm7,Cnot10,Dync1li1,Glb1,Tmppe,Trim71,	8	114770882	185127	chr9:114390882-114770882	Ccr4,Cmtm6,Cmtm7,Cnot10,Dync1li1,Glb1,Tmppe,Trim71,	8	chr9:114770882-116050882	4930428G15Rik,Cmtm7,Cmtm8,Gadl1,Gpd1l,Mir467h,Osbpl10,Stmn1-rs1,Stt3b,	9
chr5	114977464	114980874	0.83452	0.51353	0	0	1	387.664	0	0	220.174	0	1.34129	114629991	-347473	chr5:114169991-114629991	Acacb,Fam222a,Foxn4,Kctd10,Mir7027,Mmab,Mvk,Myo1h,Trpv4,Ube3b,	10	chr5:114629991-115129991	1500011B03Rik,2210016L21Rik,2610524H06Rik,4930515G01Rik,4930519G04Rik,Acads,Ankrd13a,Git2,Gltp,Hnf1a,Mir6240,Mir7028,Oasl1,Oasl2,Rpl37rt,Sppl3,Tchp,Trpv4,Unc119b,	19	115129991	149117	chr5:114629991-115129991	1500011B03Rik,2210016L21Rik,2610524H06Rik,4930515G01Rik,4930519G04Rik,Acads,Ankrd13a,Git2,Gltp,Hnf1a,Mir6240,Mir7028,Oasl1,Oasl2,Rpl37rt,Sppl3,Tchp,Trpv4,Unc119b,	19	chr5:115129991-115569991	Cabp1,Coq5,Cox6a1,Dynll1,Gatc,Gcn1l1,Gm13830,Mlec,Msi1,Pla2g1b,Pop5,Pxn,Rnf10,Rplp0,Sirt4,Srsf9,Triap1,Unc119b,	18
chr9	100641655	100645168	0.83411	0.59912	0	1	1	557.775	459.272	474.66	321.185	262.718	1.63367	100439581	-202074	chr9:99679581-100439581	4930519F24Rik,Cldn18,Sox14,	3	chr9:100439581-101197670	Il20rb,Msl2,Nck1,Pccb,Ppp2r3a,Slc35g2,Stag1,	7	101197670	552502	chr9:100439581-101197670	Il20rb,Msl2,Nck1,Pccb,Ppp2r3a,Slc35g2,Stag1,	7	chr9:101197670-102557670	Ephb1,Gm28979,Ky,Mir7243,Ppp2r3a,	5
chr2	19412225	19416922	0.83411	0.36389	0	0	0	856.69	537.005	164.488	216.65	0	1.51605	19398373	-13852	chr2:18578373-19398373	4930426L09Rik,4930447M23Rik,Armc3,Bmi1,Carlr,Commd3,Gm3363,Msrb2,Pip4k2a,Spag6l,	10	chr2:19398373-20218373	4921504E06Rik,Gm3230,Otud1,Ptf1a,Ptf1aos,	5	20218373	801451	chr2:19398373-20218373	4921504E06Rik,Gm3230,Otud1,Ptf1a,Ptf1aos,	5	chr2:20218373-20818373	Etl4,	1
chr7	16460286	16467543	0.83411	0.23026	0	1	1	389.339	301.481	0	0	0	1.44924	16254651	-205635	chr7:15914651-16254651	C5ar1,C5ar2,Dhx34,Ehd2,Gltscr1,Gltscr2,Kptn,Meis3,Napa,Sepw1,Slc8a2,Snord23,Zfp541,	13	chr7:16254651-16494651	Arhgap35,Bbc3,C5ar1,Ccdc9,Inafm1,Npas1,Sae1,Tmem160,Zc3h4,	9	16494651	27108	chr7:16254651-16494651	Arhgap35,Bbc3,C5ar1,Ccdc9,Inafm1,Npas1,Sae1,Tmem160,Zc3h4,	9	chr7:16494651-17074651	Ap2s1,Arhgap35,Calm3,Ccdc8,Ceacam-ps1,Ceacam15,Ceacam9,Dact3,Fkrp,Gng8,Hif3a,Pnmal1,Pnmal2,Ppp5c,Prkd2,Psg16,Ptgir,Slc1a5,Strn4,	19
chr2	167894380	167897875	0.8335	0.65765	0	0	0	347.135	291.545	253.405	0	0	1.66233	167514500	-379880	chr2:166914500-167514500	1500012F01Rik,B4galt5,Cse1l,Ddx27,Kcnb1,Ptgis,Rnf114,Slc9a8,Snord12,Spata2,Stau1,Znfx1,	12	chr2:167514500-168094500	A530013C23Rik,Cebpb,Fam65c,Pard6b,Ptpn1,Rnf114,Snai1,Tmem189,Ube2v1,	9	168094500	196625	chr2:167514500-168094500	A530013C23Rik,Cebpb,Fam65c,Pard6b,Ptpn1,Rnf114,Snai1,Tmem189,Ube2v1,	9	chr2:168094500-169014500	1700017J07Rik,Adnp,Atp9a,Dpm1,E130018N17Rik,Kcng1,Mir7004,Mocs3,Nfatc2,Pard6b,Sall4,Zfp64,	12
chr3	88240063	88249403	0.8335	0.291	0	1	1	285.634	287.883	258.873	382.69	95.8131	1.479	87936078	-303985	chr3:87616078-87936078	Arhgef11,Hdgf,Insrr,Isg20l2,Lrrc71,Mrpl24,Ntrk1,Pear1,Prcc,Rrnad1,Sh2d2a,	11	chr3:87936078-88276078	1700113A16Rik,Apoa1bp,Bcan,Crabp2,Gpatch4,Hapln2,Iqgap3,Isg20l2,Mef2d,Mir3093,Mir9-1,Nes,Rhbg,Ttc24,	14	88276078	26675	chr3:87936078-88276078	1700113A16Rik,Apoa1bp,Bcan,Crabp2,Gpatch4,Hapln2,Iqgap3,Isg20l2,Mef2d,Mir3093,Mir9-1,Nes,Rhbg,Ttc24,	14	chr3:88276078-88536078	Bglap,Bglap2,Bglap3,Cct3,Glmp,Lmna,Mex3a,Mir7011,Paqr6,Pmf1,Sema4a,Slc25a44,Smg5,Tmem79,Tsacc,	15
chr9	45405273	45419678	0.8333	0.44009	0	1	1	454.494	374.453	348.928	413.193	0	1.55334	45171917	-233356	chr9:44731917-45171917	Amica1,Arcn1,Atp5l,Cd3d,Cd3e,Cd3g,Gm10684,Ift46,Kmt2a,Mpzl2,Mpzl3,Phldb1,Scn2b,Scn4b,Tmem25,Ttc36,Ube4a,	17	chr9:45171917-45831917	1700003G13Rik,4833428L15Rik,BC049352,Cep164,Dscaml1,Fxyd2,Fxyd6,Il10ra,Mir7086,Tmprss13,Tmprss4,	11	45831917	412239	chr9:45171917-45831917	1700003G13Rik,4833428L15Rik,BC049352,Cep164,Dscaml1,Fxyd2,Fxyd6,Il10ra,Mir7086,Tmprss13,Tmprss4,	11	chr9:45831917-46331917	4931429L15Rik,Apoa1,Apoa4,Apoa5,Apoc3,Bace1,Bud13,Mir7087,Pafah1b2,Pcsk7,Rnf214,Sidt2,Sik3,Tagln,Zpr1,	15
chr11	43491625	43496419	0.8331	0.30591	0	0	0	368.986	386.996	221.266	109.059	0	1.48605	43426498	-65127	chr11:42406498-43426498	Atp10b,Gabrb2,Mir146,Pttg1,	4	chr11:43426498-43766498	C1qtnf2,Ccnjl,Fabp6,Pwwp2a,Slu7,Ttc1,	6	43766498	270079	chr11:43426498-43766498	C1qtnf2,Ccnjl,Fabp6,Pwwp2a,Slu7,Ttc1,	6	chr11:43766498-44546498	Adra1b,Il12b,Rnf145,Ublcp1,	4
chr7	19746695	19754399	0.83289	0.13087	0	1	1	475.261	310.388	297.391	246.949	0	1.39833	19654651	-92044	chr7:19414651-19654651	A930016O22Rik,Bloc1s3,Ckm,Clasrp,Clptm1,Gemin7,Mark4,Nkpd1,Ppp1r37,Relb,Trappc6a,Zfp296,	12	chr7:19654651-19974651	Apoc1,Apoc2,Apoc4,Apoe,Bcam,Bcl3,Cblc,Ceacam16,Ceacam19,Ceacam20,Clptm1,Gm19345,Igsf23,Pvr,Pvrl2,Tomm40,	16	19974651	220252	chr7:19654651-19974651	Apoc1,Apoc2,Apoc4,Apoe,Bcam,Bcl3,Cblc,Ceacam16,Ceacam19,Ceacam20,Clptm1,Gm19345,Igsf23,Pvr,Pvrl2,Tomm40,	16	chr7:19974651-20094651	Ceacam20,Nlrp9b,	2
chr6	70803503	70807961	0.83289	0.28769	0	0	0	324.888	0	0	42.2124	0	1.22673	70790006	-13497	chr6:69750006-70790006	Rpia,	1	chr6:70790006-71150006	Eif2ak3,Foxi3,Rpia,Tex37,Thnsl2,	5	71150006	342045	chr6:70790006-71150006	Eif2ak3,Foxi3,Rpia,Tex37,Thnsl2,	5	chr6:71150006-71830006	Cd8a,Cd8b1,Chmp3,Fabp1,Kdm3a,Krcc1,Mir8112,Mrpl35,Reep1,Rmnd5a,Rnf103,Smyd1,	12
chr8	114437581	114443315	0.83208	0.20928	0.82264	1	1	236.737	230.971	191.394	182.989	0	1.84804	114056100	-381481	chr8:113636100-114056100	Adamts18,Mon1b,Syce1l,	3	chr8:114056100-114456100	4933408N05Rik,Clec3a,Nudt7,Vat1l,Wwox,	5	114456100	12785	chr8:114056100-114456100	4933408N05Rik,Clec3a,Nudt7,Vat1l,Wwox,	5	chr8:114456100-116476100	Maf,Wwox,	2
chr11	118736805	118744922	0.83208	0.36775	0	1	1	0	350.312	360.893	0	0	1.26595	118378686	-358119	chr11:117858686-118378686	BC100451,Cyth1,Dnah17,Mir6933,Pgs1,Socs3,Tha1,Timp2,Tmem235,Usp36,	10	chr11:118378686-118978686	C1qtnf1,Cant1,Engase,Gm11747,Lgals3bp,Rbfox3,	6	118978686	233764	chr11:118378686-118978686	C1qtnf1,Cant1,Engase,Gm11747,Lgals3bp,Rbfox3,	6	chr11:118978686-119258686	Cbx2,Cbx4,Cbx8,Ccdc40,Enpp7,Mir6934,Tbc1d16,	7
chr4	128705583	128713273	0.83188	0.76698	0	1	1	648.913	361.956	312.702	429.741	108.828	1.71537	128602756	-102827	chr4:127382756-128602756	CK137956,Csmd2,Csmd2os,Hmgb4,Hmgb4os,Zscan20,	6	chr4:128602756-128922756	A3galt2,Phc2,Tlr12,Trim62,Zfp362,Zscan20,	6	128922756	209483	chr4:128602756-128922756	A3galt2,Phc2,Tlr12,Trim62,Zfp362,Zscan20,	6	chr4:128922756-129142756	Ak2,Azin2,Fndc5,Hpca,Rnf19b,Tmem54,	6
chr12	86766241	86773394	0.83188	0.44892	0	0	0	356.692	365.173	255.928	280.39	0	1.55634	86659050	-107191	chr12:85839050-86659050	Esrrb,Gm805,Gpatch2l,Ift43,Tgfb3,Ttll5,	6	chr12:86659050-87079050	Angel1,Cipc,Irf2bpl,Lrrc74a,Tmem63c,Vash1,Zdhhc22,	7	87079050	305656	chr12:86659050-87079050	Angel1,Cipc,Irf2bpl,Lrrc74a,Tmem63c,Vash1,Zdhhc22,	7	chr12:87079050-87479050	Ahsa1,Alkbh1,Gstz1,Ism2,Mir3068,Ngb,Noxred1,Nrp,Pomt2,Samd15,Slirp,Snw1,Sptlc2,Tmed8,Tmem63c,Vipas39,	16
chr11	51814561	51824451	0.83147	0.40144	0	1	1	315.399	21.3649	0	250.339	0	1.53219	51566498	-248063	chr11:50906498-51566498	5133400J02Rik,9230009I02Rik,BC049762,Clk4,Col23a1,Olfr1375,Olfr1377,Olfr1378,Olfr51,Olfr54,Prop1,Zfp2,Zfp354a,Zfp354b,	14	chr11:51566498-52386498	0610009B22Rik,Cdkl3,Cdkn2aipnl,Col23a1,D930048N14Rik,Hnrnpab,Jade2,Mir3061,N4bp3,Nhp2,Olfr1371,Olfr1372-ps1,Olfr1373,Phykpl,Ppp2ca,Rmnd5b,Sar1b,Sec24a,Skp1a,Tcf7,Ube2b,Vdac1,	22	52386498	562047	chr11:51566498-52386498	0610009B22Rik,Cdkl3,Cdkn2aipnl,Col23a1,D930048N14Rik,Hnrnpab,Jade2,Mir3061,N4bp3,Nhp2,Olfr1371,Olfr1372-ps1,Olfr1373,Phykpl,Ppp2ca,Rmnd5b,Sar1b,Sec24a,Skp1a,Tcf7,Ube2b,Vdac1,	22	chr11:52386498-53246498	9530068E07Rik,Fstl4,Gm11186,Vdac1,	4
chr1	7396615	7399021	0.83147	0.05135	0.81887	0	1	0	0	0	0	0	1.26658	7209919	-186696	chr1:6209919-7209919	Fam150a,Pcmtd1,Rb1cc1,St18,	4	chr1:7209919-8189919		0	8189919	790898	chr1:7209919-8189919		0	chr1:8189919-9549919	Adhfe1,Rrs1,Sntg1,	3
chr7	16293728	16297593	0.83127	0.42297	0	0	0	0	348.696	177.723	329.406	0	1.29276	16254651	-39077	chr7:15914651-16254651	C5ar1,C5ar2,Dhx34,Ehd2,Gltscr1,Gltscr2,Kptn,Meis3,Napa,Sepw1,Slc8a2,Snord23,Zfp541,	13	chr7:16254651-16494651	Arhgap35,Bbc3,C5ar1,Ccdc9,Inafm1,Npas1,Sae1,Tmem160,Zc3h4,	9	16494651	197058	chr7:16254651-16494651	Arhgap35,Bbc3,C5ar1,Ccdc9,Inafm1,Npas1,Sae1,Tmem160,Zc3h4,	9	chr7:16494651-17074651	Ap2s1,Arhgap35,Calm3,Ccdc8,Ceacam-ps1,Ceacam15,Ceacam9,Dact3,Fkrp,Gng8,Hif3a,Pnmal1,Pnmal2,Ppp5c,Prkd2,Psg16,Ptgir,Slc1a5,Strn4,	19
chr12	99082968	99086762	0.83066	0.47046	0	0	0	453.155	172.049	0	161.643	172.386	1.56589	98661790	-421178	chr12:98201790-98661790	Galc,Gpr65,Kcnk10,Spata7,	4	chr12:98661790-100121790	1700064M15Rik,4930474N09Rik,Efcab11,Eml5,Foxn3,Kcnk13,Psmc1,Ptpn21,Spata7,Tdp1,Ttc8,Zc3h14,	12	100121790	1035028	chr12:98661790-100121790	1700064M15Rik,4930474N09Rik,Efcab11,Eml5,Foxn3,Kcnk13,Psmc1,Ptpn21,Spata7,Tdp1,Ttc8,Zc3h14,	12	chr12:100121790-101081790	9030617O03Rik,Calm1,Ccdc88c,Gm10432,Gm10433,Gpr68,Mir1190,Nrde2,Psmc1,Rps6ka5,Smek1,Ttc7b,	12
chr15	78530284	78535181	0.83046	0.20817	0	0	0	369.971	290.788	264.706	293.601	0	1.43454	77969570	-560714	chr15:77749570-77969570	Apol8,Eif3d,Foxred2,Myh9,Txn2,	5	chr15:77969570-78569570	C1qtnf6,Cacng2,Csf2rb,Csf2rb2,Eif3d,Ift27,Il2rb,Kctd17,Mir7676-1,Mir7676-2,Mpst,Ncf4,Pvalb,Rac2,Sstr3,Tex33,Tmprss6,Tst,	18	78569570	34389	chr15:77969570-78569570	C1qtnf6,Cacng2,Csf2rb,Csf2rb2,Eif3d,Ift27,Il2rb,Kctd17,Mir7676-1,Mir7676-2,Mpst,Ncf4,Pvalb,Rac2,Sstr3,Tex33,Tmprss6,Tst,	18	chr15:78569570-78889570	Card10,Cdc42ep1,Cyth4,Elfn2,Gga1,Lgals2,Mfng,Rac2,	8
chr12	84872829	84878194	0.83046	0.14688	0	1	1	245.924	427.361	218.854	146.343	82.8703	1.4039	84619050	-253779	chr12:84259050-84619050	Abcd4,Aldh6a1,Ccdc176,Coq6,Entpd5,Fam161b,Lin52,Ptgr2,Rnf113a2,Vsx2,Zfp410,	11	chr12:84619050-85319050	Acyp1,Arel1,D030025P21Rik,Dlst,Eif2b2,Fcf1,Isca2,Ltbp2,Mir6938,Mlh3,Nek9,Npc2,Pgf,Prox2,Rps6kl1,Syndig1l,Vrtn,Ylpm1,Zc2hc1c,	19	85319050	440856	chr12:84619050-85319050	Acyp1,Arel1,D030025P21Rik,Dlst,Eif2b2,Fcf1,Isca2,Ltbp2,Mir6938,Mlh3,Nek9,Npc2,Pgf,Prox2,Rps6kl1,Syndig1l,Vrtn,Ylpm1,Zc2hc1c,	19	chr12:85319050-85839050	0610007P14Rik,Batf,Fos,Jdp2,Mfsd7c,Nek9,Tmed10,Ttll5,	8
chr7	80338715	80344267	0.83046	0.08062	0	1	1	289.404	369.236	0	320.67	0	1.37077	80015114	-323601	chr7:79715114-80015114	2610034B18Rik,Anpep,Ap3s2,Mesp1,Mesp2,Pex11a,Plin1,Wdr93,	8	chr7:80015114-80355114	Cib1,Gdpgp1,Gm21057,Hddc3,Idh2,Man2a2,Ngrn,Prc1,Rccd1,Sema4b,Ttll13,Unc45a,Vps33b,Zfp710,	14	80355114	10847	chr7:80015114-80355114	Cib1,Gdpgp1,Gm21057,Hddc3,Idh2,Man2a2,Ngrn,Prc1,Rccd1,Sema4b,Ttll13,Unc45a,Vps33b,Zfp710,	14	chr7:80355114-80735114	Blm,Crtc3,Fes,Furin,Gm15880,Iqgap1,Man2a2,	7
chr2	29580835	29584152	0.83026	0.18719	0	0	0	319.122	0	0	0	0	1.17386	29064480	-516355	chr2:28564480-29064480	1700026L06Rik,1700101E01Rik,Ak8,Barhl1,Ddx31,Gfi1b,Gtf3c4,Gtf3c5,Mir3088,Tsc1,Ttf1,	11	chr2:29064480-29624480	6530402F18Rik,Med27,Mir133c,Ntng2,Rapgef1,Setx,Ttf1,	7	29624480	40328	chr2:29064480-29624480	6530402F18Rik,Med27,Mir133c,Ntng2,Rapgef1,Setx,Ttf1,	7	chr2:29624480-30044480	Cercam,Coq4,Gle1,Gm13547,Mir219a-2,Mir219b,Mir6997,Odf2,Rapgef1,Slc27a4,Sptan1,Trub2,Urm1,Wdr34,	14
chr5	28292050	28295453	0.83005	0.2159	0	0	0	415.858	424.241	320.658	0	0	1.438	27673460	-618590	chr5:27053460-27673460	Dpp6,Speer4b,	2	chr5:27673460-28433460	Cnpy1,Dpp6,En2,Htr5a,Insig1,Paxip1,Rbm33,	7	28433460	138007	chr5:27673460-28433460	Cnpy1,Dpp6,En2,Htr5a,Insig1,Paxip1,Rbm33,	7	chr5:28433460-29373460	9530036O11Rik,Lmbr1,Rnf32,Shh,	4
chr5	139177539	139182291	0.83005	0.55163	0	1	1	363.778	0	303.19	0	0	1.35587	138684046	-493493	chr5:138038772-138198772	Ap4m1,Cnpy4,Cops6,Mblac1,Mcm7,Mir106b,Mir25,Mir93,Smok3b,Taf6,Zfp113,Zkscan1,Zscan21,	13	chr5:138684046-139284046	Adap1,Dnaaf5,Fam20c,Get4,Gm5294,Pdgfa,Prkar1b,Sun1,	8	139284046	101755	chr5:138684046-139284046	Adap1,Dnaaf5,Fam20c,Get4,Gm5294,Pdgfa,Prkar1b,Sun1,	8	chr5:139284046-139804046	3110082I17Rik,4930500L23Rik,Adap1,C130050O18Rik,Cox19,Cyp2w1,D830046C22Rik,Gper1,Gpr146,Ints1,Mafk,Micall2,Mir339,Mir7037,Uncx,Zfand2a,	16
chr9	44650709	44656532	0.82985	0.42131	0	0	0	335.255	530.231	14.2142	0	0	1.54051	44351917	-298792	chr9:43971917-44351917	Abcg4,C1qtnf5,C2cd2l,Cbl,Ccdc153,Dpagt1,H2afx,Hinfp,Hmbs,Mcam,Mfrp,Nlrx1,Pdzd3,Rnf26,Thy1,Usp2,Vps11,	17	chr9:44351917-44731917	Bcl9l,Ccdc84,Cxcr5,Ddx6,Foxr1,Hyou1,Mir7085,Phldb1,Rps25,Slc37a4,Trappc4,Treh,Upk2,Vps11,	14	44731917	75385	chr9:44351917-44731917	Bcl9l,Ccdc84,Cxcr5,Ddx6,Foxr1,Hyou1,Mir7085,Phldb1,Rps25,Slc37a4,Trappc4,Treh,Upk2,Vps11,	14	chr9:44731917-45171917	Amica1,Arcn1,Atp5l,Cd3d,Cd3e,Cd3g,Gm10684,Ift46,Kmt2a,Mpzl2,Mpzl3,Phldb1,Scn2b,Scn4b,Tmem25,Ttc36,Ube4a,	17
chr17	26883903	26888872	0.82924	0.31364	0.08679	0	1	331.555	147.623	118.868	217.626	0	1.52946	26243055	-640848	chr17:25823055-26243055	0610011F06Rik,Arhgdig,Axin1,Capn15,Decr2,Fam195a,Gm10012,Itfg3,Jmjd8,Mir3082,Mrpl28,Nhlrc4,Nme4,Pdia2,Pigq,Rab11fip3,Rab40c,Rgs11,Rhbdl1,Rhot2,Stub1,Tmem8,Wdr24,Wdr90,Wfikkn1,	25	chr17:26243055-26923055	Atp6v0e,Bnip1,Crebrf,Dusp1,Ergic1,Gm27740,Gm27775,Itfg3,Kifc5b,Luc7l,Neurl1b,Nkx2-5,	12	26923055	34183	chr17:26243055-26923055	Atp6v0e,Bnip1,Crebrf,Dusp1,Ergic1,Gm27740,Gm27775,Itfg3,Kifc5b,Luc7l,Neurl1b,Nkx2-5,	12	chr17:26923055-27203055	Bak1,Cuta,Ggnbp1,Ip6k3,Itpr3,Kifc5b,Lemd2,Mir3083,Mir6968,Mir7677,Phf1,Syngap1,Uqcc2,Zbtb9,	14
chr9	58195679	58207832	0.82924	0.62341	0	1	1	0	306.432	233.45	185.852	0	1.39095	57772193	-423486	chr9:57452193-57772193	Clk3,Cox5a,Cplx3,Csk,Cyp1a1,Cyp1a2,Edc3,Fam219b,Lman1l,Mpi,Rpp25,Scamp2,Scamp5,Ulk3,	14	chr9:57772193-58492193	1600029O15Rik,1700072B07Rik,4930461G14Rik,6030419C18Rik,Arid3b,Ccdc33,Cyp11a1,Gm16130,Islr,Islr2,Loxl1,Mir6385,Pml,Sema7a,Stoml1,Stra6,Tbc1d21,Ubl7,	18	58492193	284361	chr9:57772193-58492193	1600029O15Rik,1700072B07Rik,4930461G14Rik,6030419C18Rik,Arid3b,Ccdc33,Cyp11a1,Gm16130,Islr,Islr2,Loxl1,Mir6385,Pml,Sema7a,Stoml1,Stra6,Tbc1d21,Ubl7,	18	chr9:58492193-58892193	6030419C18Rik,Cd276,Hcn4,Neo1,Nptn,Rec114,	6
chr19	47353894	47361679	0.82864	0.75814	0	1	1	369.374	433.692	274.556	523.184	0	1.70771	47185510	-168384	chr19:46525510-47185510	2010012O05Rik,Arl3,As3mt,Calhm1,Calhm2,Cnnm2,Cyp17a1,Ina,Neurl1a,Nt5c2,Pcgf6,Pdcd11,Sfxn2,Taf5,Usmg5,Wbp1l,	16	chr19:47185510-47945510	Cfap43,Cfap58,Col17a1,Gm19557,Gsto1,Gsto2,Itprip,Mir6995,Mir8090,Neurl1a,Obfc1,Sfr1,Sh3pxd2a,Slk,	14	47945510	583831	chr19:47185510-47945510	Cfap43,Cfap58,Col17a1,Gm19557,Gsto1,Gsto2,Itprip,Mir6995,Mir8090,Neurl1a,Obfc1,Sfr1,Sh3pxd2a,Slk,	14	chr19:47945510-49465510	Cfap58,Sorcs3,	2
chr10	80926956	80937220	0.82864	0.61513	0	1	1	316.33	295.185	173.815	260.452	0	1.6362	80697255	-229701	chr10:80177255-80697255	2310011J03Rik,Abhd17a,Adamtsl5,Adat3,Apc2,Atp8b3,Bc1,Btbd2,Csnk1g2,Dazap1,Efna2,Gamt,Klf16,Mbd3,Mex3d,Mir6911,Mir6912,Mknk2,Mob3a,Mum1,Ndufs7,Onecut3,Pcsk4,Plk5,Reep6,Rexo1,Rps15,Scamp4,Tcf3,Uqcr11,	30	chr10:80697255-81177255	Amh,Ap3d1,Creb3l3,Diras1,Dot1l,Eef2,Gadd45b,Gng7,Izumo4,Jsrp1,Lingo3,Lmnb2,Lsm7,Map2k2,Mir1982,Mir5615-1,Mir5615-2,Mob3a,Oaz1,Oaz1-ps,Pias4,Plekhj1,Sf3a2,Sgta,Slc39a3,Sppl2b,Thop1,Timm13,Tmprss9,Zbtb7a,	30	81177255	240035	chr10:80697255-81177255	Amh,Ap3d1,Creb3l3,Diras1,Dot1l,Eef2,Gadd45b,Gng7,Izumo4,Jsrp1,Lingo3,Lmnb2,Lsm7,Map2k2,Mir1982,Mir5615-1,Mir5615-2,Mob3a,Oaz1,Oaz1-ps,Pias4,Plekhj1,Sf3a2,Sgta,Slc39a3,Sppl2b,Thop1,Timm13,Tmprss9,Zbtb7a,	30	chr10:81177255-81617255	4930404N11Rik,Aes,Apba3,Atcay,Atcayos,BC025920,Cactin,Celf5,Dapk3,Dohh,Eef2,Fzr1,Gipc3,Gna11,Gna15,Hmg20b,Matk,Mfsd12,Mir1191b,Mir3057,Mir6913,Mrpl54,Ncln,Nfic,Nmrk2,Pip5k1c,S1pr4,Smim24,Snord37,Tbxa2r,Tjp3,Tle2,Tle6,Zfr2,	34
chr2	33730947	33739845	0.82864	0.29873	0	1	1	388.933	281.249	236.756	334.812	24.2735	1.47801	33664480	-66467	chr2:33424480-33664480	C130021I20Rik,Lmx1b,Zbtb34,Zbtb43,	4	chr2:33664480-34644480	C230014O12Rik,Mapkap1,Mvb12b,Nron,Pbx3,	5	34644480	904635	chr2:33664480-34644480	C230014O12Rik,Mapkap1,Mvb12b,Nron,Pbx3,	5	chr2:34644480-35204480	AI182371,Cntrl,Cutal,Fbxw2,Gapvd1,Hc,Hspa5,Phf19,Psmd5,Rab14,Rabepk,Traf1,	12
chr15	100456499	100462442	0.82864	0.31033	0	0	1	359.525	0	0	0	0	1.23381	100449569	-6930	chr15:99969569-100449569	2310068J16Rik,Atf1,Dip2b,Gm5475,Higd1c,Larp4,Methig1,Mettl7a1,Mettl7a2,Mettl7a3,Mir3473a,Slc11a2,Tmprss12,	13	chr15:100449569-100749569	Bin2,C330013E15Rik,Cela1,Csrnp2,Dazap2,Galnt6,I730030J21Rik,Letmd1,Mir6961,Pou6f1,Smagp,Tfcp2,	12	100749569	287127	chr15:100449569-100749569	Bin2,C330013E15Rik,Cela1,Csrnp2,Dazap2,Galnt6,I730030J21Rik,Letmd1,Mir6961,Pou6f1,Smagp,Tfcp2,	12	chr15:100749569-101309569	6030408B16Rik,A330009N23Rik,AU021063,Acvr1b,Acvrl1,Ankrd33,Atg101,Fignl2,Grasp,Mir6962,Nr4a1,Scn8a,Slc4a8,	13
chr14	55494757	55500333	0.82843	0.46991	0	1	1	284.626	354.738	0	11.2582	0	1.56339	55121163	-373594	chr14:54661163-55121163	1700123O20Rik,Acin1,Ap1g2,Bcl2l2,Cebpe,Cmtm5,Efs,Gm10364,Homez,Il25,Jph4,Mhrt,Mir208a,Mir208b,Myh6,Myh7,Ngdn,Pabpn1,Ppp1r3e,Slc22a17,Slc7a8,Thtpa,Zfhx2,Zfhx2os,	24	chr14:55121163-55541163	Cpne6,Dhrs2,Dhrs4,Lrrc16b,Nrl,Pck2,	6	55541163	40830	chr14:55121163-55541163	Cpne6,Dhrs2,Dhrs4,Lrrc16b,Nrl,Pck2,	6	chr14:55541163-55941163	Adcy4,Cbln3,Cideb,Dcaf11,Dhrs1,Emc9,Fitm1,Gmpr2,Ipo4,Irf9,Khnyn,Ltb4r1,Ltb4r2,Mdp1,Nedd8,Nfatc4,Nop9,Nynrin,Pck2,Psme1,Psme2,Rabggta,Rec8,Ripk3,Rnf31,Sdr39u1,Tgm1,Tinf2,Tm9sf1,Tssk4,	30
chr2	152828626	152833246	0.82823	0.62562	0	1	1	407.508	411.621	256.818	160.994	122.391	1.64104	152654264	-174362	chr2:152354264-152654264	6820408C15Rik,Defb19,Defb20,Defb21,Defb22,Defb23,Defb25,Defb26,Defb28,Defb29,Defb36,Defb45,Gm14164,Nrsn2,Rem1,Sox12,Zcchc3,	17	chr2:152654264-152914264	Bcl2l1,Cox4i2,H13,Id1,Mcts2,Mir5622,Mylk2,Tpx2,	8	152914264	81018	chr2:152654264-152914264	Bcl2l1,Cox4i2,H13,Id1,Mcts2,Mir5622,Mylk2,Tpx2,	8	chr2:152914264-153654264	2500004C02Rik,Asxl1,Ccm2l,Commd7,Dnmt3b,Dusp15,Foxs1,Hck,Kif3b,Mylk2,Nol4l,Pdrg1,Plagl2,Pofut1,Tm9sf4,Tspyl3,Ttll9,Xkr7,	18
chr7	132550659	132553495	0.82823	0.5185	0	0	1	333.966	268.9	171.31	0	0	1.58748	131888317	-662342	chr7:131076486-131416486	1700007K09Rik,1700029B22Rik,2310057M21Rik,4933402N03Rik,5430419D17Rik,Acadsb,Cuzd1,Dmbt1,Fam24a,Ikzf5,Pstk,	11	chr7:131888317-132628317	Chst15,Cpxm2,Gm10584,Gpr26,Lhpp,Nkx1-2,Oat,	7	132628317	74822	chr7:131888317-132628317	Chst15,Cpxm2,Gm10584,Gpr26,Lhpp,Nkx1-2,Oat,	7	chr7:132628317-133788317	4930483O08Rik,Bccip,Ctbp2,Dhx32,Edrf1,Fam175b,Fam53b,Fank1,Lhpp,Mettl10,Mmp21,Tex36,Uros,Zranb1,	14
chr12	86903430	86908080	0.82803	0.42187	0	0	0	297.185	268.008	275.036	314.997	0	1.53896	86659050	-244380	chr12:85839050-86659050	Esrrb,Gm805,Gpatch2l,Ift43,Tgfb3,Ttll5,	6	chr12:86659050-87079050	Angel1,Cipc,Irf2bpl,Lrrc74a,Tmem63c,Vash1,Zdhhc22,	7	87079050	170970	chr12:86659050-87079050	Angel1,Cipc,Irf2bpl,Lrrc74a,Tmem63c,Vash1,Zdhhc22,	7	chr12:87079050-87479050	Ahsa1,Alkbh1,Gstz1,Ism2,Mir3068,Ngb,Noxred1,Nrp,Pomt2,Samd15,Slirp,Snw1,Sptlc2,Tmed8,Tmem63c,Vipas39,	16
chr2	118484945	118489589	0.82782	0.53893	0	0	0	376.715	293.049	410.323	265.778	96.969	1.59729	118254264	-230681	chr2:117454264-118254264	4930412B13Rik,Fsip1,Gm13985,Gm13986,Thbs1,	5	chr2:118254264-119014264	1700054M17Rik,A430105I19Rik,Ankrd63,Bahd1,Bmf,Bub1b,Chst14,Disp2,Eif2ak4,Fsip1,Gpr176,Inafm2,Ivd,Knstrn,Pak6,Phgr1,Plcb2,Srp14,	18	119014264	524675	chr2:118254264-119014264	1700054M17Rik,A430105I19Rik,Ankrd63,Bahd1,Bmf,Bub1b,Chst14,Disp2,Eif2ak4,Fsip1,Gpr176,Inafm2,Ivd,Knstrn,Pak6,Phgr1,Plcb2,Srp14,	18	chr2:119014264-119294264	Casc5,Ccdc32,Dnajc17,Gchfr,Gm14137,Ppp1r14d,Rad51,Rhov,Rmdn3,Rpusd2,Spint1,Vps18,Zfyve19,	13
chr13	49169100	49174993	0.82762	0.29763	0	0	0	580.849	326.909	315.085	0	0	1.47643	48504631	-664469	chr13:47124631-48504631	4931429P17Rik,A330033J07Rik,A330048O09Rik,A930002C04Rik,G630093K05Rik,Id4,Rnf144b,Zfp169,	8	chr13:48504631-49224631	1110007C09Rik,Barx1,Fam120a,Fam120aos,Mirlet7a-1,Mirlet7d,Mirlet7f-1,Ninj1,Phf2,Ptpdc1,Wnk2,Zfp169,	12	49224631	49638	chr13:48504631-49224631	1110007C09Rik,Barx1,Fam120a,Fam120aos,Mirlet7a-1,Mirlet7d,Mirlet7f-1,Ninj1,Phf2,Ptpdc1,Wnk2,Zfp169,	12	chr13:49224631-49764631	Aspn,Bicd2,Cenpp,Ecm2,Fgd3,Iars,Ippk,Nol8,Ogn,Omd,Susd3,	11
chr8	84590897	84597173	0.82762	0.06019	0	1	1	420.125	98.5973	25.8732	97.3681	0	1.35772	84596101	0	chr8:84016101-84596101	4930432K21Rik,Cacna1a,Cc2d1a,Ccdc130,D8Ertd738e,Dcaf15,Il27ra,Mir181c,Mir181d,Mir23a,Mir24-2,Mir27a,Mir3074-2,Mir709,Mri1,Nanos3,Palm3,Podnl1,Rfx1,Rln3,Zswim4,	21	chr8:84596101-84956101	Cacna1a,Calr,Dand5,Dnase2a,Farsa,Gadd45gip1,Gcdh,Gm38426,Ier2,Klf1,Lyl1,Mast1,Mir7069,Nacc1,Nfix,Rad23a,Rtbdn,Syce2,Trmt1,	19	84596101	0	chr8:84016101-84596101	4930432K21Rik,Cacna1a,Cc2d1a,Ccdc130,D8Ertd738e,Dcaf15,Il27ra,Mir181c,Mir181d,Mir23a,Mir24-2,Mir27a,Mir3074-2,Mir709,Mri1,Nanos3,Palm3,Podnl1,Rfx1,Rln3,Zswim4,	21	chr8:84596101-84956101	Cacna1a,Calr,Dand5,Dnase2a,Farsa,Gadd45gip1,Gcdh,Gm38426,Ier2,Klf1,Lyl1,Mast1,Mir7069,Nacc1,Nfix,Rad23a,Rtbdn,Syce2,Trmt1,	19
chr9	121828594	121832989	0.82762	0.13087	0	1	1	241.63	0	0	11.867	0	1.14305	121830882	0	chr9:121410882-121830882	Ccdc13,Cck,Deb1,E530011L22Rik,Hhatl,Klhl40,Lyzl4,Lyzl4os,Nktr,Sec22c,Trak1,Vipr1,Zfp651,	13	chr9:121830882-122730882	1700048O20Rik,9530059O14Rik,A730085K08Rik,Abhd5,Ackr2,Ano10,Ccdc13,Cyp8b1,Fam198a,Higd1a,Mir138-1,Mir8106,Pomgnt2,Snrk,	14	121830882	0	chr9:121410882-121830882	Ccdc13,Cck,Deb1,E530011L22Rik,Hhatl,Klhl40,Lyzl4,Lyzl4os,Nktr,Sec22c,Trak1,Vipr1,Zfp651,	13	chr9:121830882-122730882	1700048O20Rik,9530059O14Rik,A730085K08Rik,Abhd5,Ackr2,Ano10,Ccdc13,Cyp8b1,Fam198a,Higd1a,Mir138-1,Mir8106,Pomgnt2,Snrk,	14
chr13	97935992	97941304	0.82742	0.57924	0	1	1	359.424	419.373	76.924	194.434	22.4739	1.61704	97190045	-745947	chr13:96650045-97190045	1700029F12Rik,Fam169a,Gcnt4,Gfm2,Hexb,Hmgcr,Nsa2,	7	chr13:97190045-97970045	Arhgef28,Enc1,Gm5086,Hexb,Lincenc1,	5	97970045	28741	chr13:97190045-97970045	Arhgef28,Enc1,Gm5086,Hexb,Lincenc1,	5	chr13:97970045-98310045	Ankra2,Arhgef28,Btf3,Utp15,	4
chr4	138920523	138923288	0.82742	0.4423	0	0	0	493.195	207.486	0	214.416	0	1.54857	138864085	-56438	chr4:138444085-138864085	Camk2n1,Pla2g2a,Pla2g2c,Pla2g2d,Pla2g2f,Pla2g5,Ubxn10,Vwa5b1,	8	chr4:138864085-139084085	Gm13030,Htr6,Nbl1,Otud3,Pla2g2e,Rnf186,Tmco4,	7	139084085	160797	chr4:138864085-139084085	Gm13030,Htr6,Nbl1,Otud3,Pla2g2e,Rnf186,Tmco4,	7	chr4:139084085-139304085	Capzb,Gm16287,Minos1,Nbl1,Pqlc2,	5
chr6	84092218	84098747	0.82722	0.36113	0	1	1	327.167	350.412	273.837	211.798	0	1.50778	84070006	-22212	chr6:83770006-84070006	Dysf,Nagk,Paip2b,Tex261,Zfml,	5	chr6:84070006-85130006	Cyp26b1,Dysf,Exoc6b,Gm10445,Gm5878,Npm3-ps1,	6	85130006	1031259	chr6:84070006-85130006	Cyp26b1,Dysf,Exoc6b,Gm10445,Gm5878,Npm3-ps1,	6	chr6:85130006-85530006	Cct7,Egr4,Emx1,Fbxo41,Mir705,Noto,Pradc1,Rab11fip5,Sfxn5,Smyd5,Spr,	11
chr11	45942853	45946801	0.82701	0.12921	0	1	1	598.255	511.615	348.401	135.756	0	1.39162	45906498	-36355	chr11:44546498-45906498	4930597A21Rik,Clint1,Ebf1,F630206G17Rik,Gm12159,Rnf145,	6	chr11:45906498-46326498	Adam19,Clint1,Cyfip2,Fndc9,Itk,Lsm11,Mir6989,Mir7239,Mir8100,Nipal4,Sox30,Thg1l,	12	46326498	379697	chr11:45906498-46326498	Adam19,Clint1,Cyfip2,Fndc9,Itk,Lsm11,Mir6989,Mir7239,Mir8100,Nipal4,Sox30,Thg1l,	12	chr11:46326498-47846498	BC053393,Dppa1,Fam71b,Gm12169,Gm12171,Gm4926,Havcr1,Havcr2,Itk,Med7,Mir6380,Mir6989,Sgcd,Timd2,Timd4,	15
chr11	75911181	75915686	0.82701	0.23136	0	1	1	369.942	0	0	126.944	0	1.19269	75706498	-204683	chr11:75486498-75706498	Crk,Gm12338,Inpp5k,Mir3971,Myo1c,Pitpna,Prpf8,Rilp,Scarf1,Slc43a2,	10	chr11:75706498-76166498	1700016K19Rik,Crk,Doc2b,Fam101b,Rph3al,Vps53,Ywhae,	7	76166498	250812	chr11:75706498-76166498	1700016K19Rik,Crk,Doc2b,Fam101b,Rph3al,Vps53,Ywhae,	7	chr11:76166498-76406498	Dbil5,Fam57a,Gemin4,Glod4,Nxn,Rnmtl1,Vps53,	7
chr16	35816063	35820055	0.82661	0.68139	0	1	1	513.198	230.406	163.694	0	0	1.66731	35019914	-796149	chr16:34119914-35019914	1700119H24Rik,Ccdc14,E130310I04Rik,Kalrn,Mylk,Ropn1,	6	chr16:35019914-36059914	1600019K03Rik,Adcy5,Dirc2,Dtx3l,Fam162a,Hacd2,Hspbap1,Kpna1,Parp14,Parp9,Pdia5,Sec22a,Sema5b,Wdr5b,	14	36059914	239859	chr16:35019914-36059914	1600019K03Rik,Adcy5,Dirc2,Dtx3l,Fam162a,Hacd2,Hspbap1,Kpna1,Parp14,Parp9,Pdia5,Sec22a,Sema5b,Wdr5b,	14	chr16:36059914-36439914	2010005H15Rik,BC100530,BC117090,Ccdc58,Csta1,Fam162a,Gm5416,Gm5483,Gm6815,Stfa1,Stfa2,Stfa2l1,	12
chr8	23027267	23031684	0.82661	0.28493	0.01887	1	1	58.564	214.837	0	0	0	1.47851	22629528	-397739	chr8:22189528-22629528	1810012K16Rik,Dkk4,Mrps31,Polb,Slc20a2,Slc25a15,Smim19,Thsd1,Tpte,Vdac3,Vps36,	11	chr8:22629528-23229528	A930013F10Rik,Agpat6,Ank1,Ap3m2,Gins4,Gm15816,Ikbkb,Kat6a,Mir3107,Mir486,Nkx6-3,Plat,Polb,	13	23229528	197844	chr8:22629528-23229528	A930013F10Rik,Agpat6,Ank1,Ap3m2,Gins4,Gm15816,Ikbkb,Kat6a,Mir3107,Mir486,Nkx6-3,Plat,Polb,	13	chr8:23229528-24549528	1810011O10Rik,Gins4,Golga7,Ido2,Mir1957a,Sfrp1,Zmat4,	7
chr19	10975321	10984085	0.8264	0.11596	0	1	1	59.4245	372.24	162.473	0	0	1.38438	10525510	-449811	chr19:10225510-10525510	Cpsf7,Dagla,Lrrc10b,Myrf,Ppp1r32,Sdhaf2,Syt7,	7	chr19:10525510-11005510	2210404E10Rik,4930524O05Rik,A430093F15Rik,Ccdc86,Cd5,Cd6,Cpsf7,Cyb561a3,Ddb1,Ms4a10,Ms4a15,Ms4a18,Pga5,Prpf19,Ptgdr2,Slc15a3,Tkfc,Tmem109,Tmem132a,Tmem138,Tmem216,Vps37c,Vwce,Zp1,	24	11005510	21425	chr19:10525510-11005510	2210404E10Rik,4930524O05Rik,A430093F15Rik,Ccdc86,Cd5,Cd6,Cpsf7,Cyb561a3,Ddb1,Ms4a10,Ms4a15,Ms4a18,Pga5,Prpf19,Ptgdr2,Slc15a3,Tkfc,Tmem109,Tmem132a,Tmem138,Tmem216,Vps37c,Vwce,Zp1,	24	chr19:11005510-11765510	1700017D01Rik,1700025F22Rik,4930526L06Rik,AW112010,Gif,Gm8369,Ms4a1,Ms4a13,Ms4a18,Ms4a2,Ms4a3,Ms4a4b,Ms4a4c,Ms4a4d,Ms4a5,Ms4a6b,Ms4a6c,Ms4a6d,Ms4a7,Ms4a8a,Oosp1,Oosp2,Oosp3,	23
chr2	76113218	76117588	0.8264	0.05411	0	1	1	329.996	144.908	17.3198	0	0	1.35346	75581943	-531275	chr2:75181943-75581943	9430019J16Rik,	1	chr2:75581943-76121943	Agps,Gm6793,Hnrnpa3,Nfe2l2,Pde11a,Ttc30a1,Ttc30a2,Ttc30b,	8	76121943	4355	chr2:75581943-76121943	Agps,Gm6793,Hnrnpa3,Nfe2l2,Pde11a,Ttc30a1,Ttc30a2,Ttc30b,	8	chr2:76121943-76881943	Cyct,Dfnb59,Fkbp7,Osbpl6,Pde11a,Plekha3,Prkra,Rbm45,Ttn,	9
chr11	102039152	102042166	0.8262	0.291	0	1	1	453.797	352.877	228.905	346.265	0	1.4717	101998686	-40466	chr11:101798686-101998686	1700006E09Rik,4930417O22Rik,Dusp3,Meox1,Sost,	5	chr11:101998686-102278686	Asb16,BC030867,Cd300lg,G6pc3,Hdac5,Lsm12,Mir8101,Mpp2,Mpp3,Nags,Ppy,Pyy,Tmem101,	13	102278686	236520	chr11:101998686-102278686	Asb16,BC030867,Cd300lg,G6pc3,Hdac5,Lsm12,Mir8101,Mpp2,Mpp3,Nags,Ppy,Pyy,Tmem101,	13	chr11:102278686-102438686	Atxn7l3,Bloodlinc,Fam171a2,Grn,Mir6930,Rundc3a,Slc25a39,Slc4a1,Tmub2,Ubtf,	10
chr16	4314917	4318445	0.8262	0.6952	0	1	1	449.187	0	0	0	0	1.4238	4280000	-34917	chr16:3820000-4280000	1700037C18Rik,4930455F16Rik,Cluap1,Crebbp,Dnase1,Gm5766,Naa60,Nlrc3,Olfr15,Slx4,Trap1,Zfp174,Zfp597,	13	chr16:4280000-4680000	Adcy9,Coro7,Glis2,Pam16,Srl,Tfap4,Vasn,	7	4680000	361555	chr16:4280000-4680000	Adcy9,Coro7,Glis2,Pam16,Srl,Tfap4,Vasn,	7	chr16:4680000-5259907	4930451G09Rik,4930562C15Rik,AU021092,Alg1,Anks3,Cdip1,Dnaja3,Eef2kmt,Glyr1,Gm16861,Hmox2,Mgrn1,Nagpa,Nmral1,Nudt16l1,Ppl,Rogdi,Sec14l5,Sept12,Smim22,Ubald1,Ubn1,	22
chr12	80767903	80771410	0.826	0.7206	0	0	0	322.566	357.24	211.032	304.221	0	1.6863	80739013	-28890	chr12:80159013-80739013	2310002D06Rik,Actn1,Dcaf5,Erh,Exd2,Galnt16,Mir1843a,Plekhd1,Plekhd1os,Scarna3b,Slc39a9,	11	chr12:80739013-80979013	1700052I22Rik,Ccdc177,Gm20337,Slc10a1,Srsf5,Susd6,	6	80979013	207603	chr12:80739013-80979013	1700052I22Rik,Ccdc177,Gm20337,Slc10a1,Srsf5,Susd6,	6	chr12:80979013-81479013	Adam4,Cox16,Gm4787,Mir3067,Slc8a3,Smoc1,	6
chr11	98784683	98790672	0.8258	0.43954	0.60377	0	0	429.201	413.432	230.97	325.665	131.15	1.84746	98678686	-105997	chr11:98338686-98678686	1700003D09Rik,Erbb2,Gm12,Grb7,Gsdma,Gsdma2,Gsdma3,Ikzf3,Mien1,Ormdl3,Pgap3,Pnmt,Ppp1r1b,Stard3,Tcap,Zpbp2,	16	chr11:98678686-98918686	Casc3,Cdc6,Csf3,Gm12359,Med24,Msl1,Nr1d1,Psmd3,Rapgefl1,Thra,Wipf2,	11	98918686	128014	chr11:98678686-98918686	Casc3,Cdc6,Csf3,Gm12359,Med24,Msl1,Nr1d1,Psmd3,Rapgefl1,Thra,Wipf2,	11	chr11:98918686-99298686	Ccr7,Cdc6,Gjd3,Igfbp4,Krt222,Krt24,Rara,Smarce1,Tns4,Top2a,	10
chr16	55862340	55864893	0.8258	0.22971	0	1	1	139.708	390.629	188.58	360.945	0	1.44066	55479887	-382453	chr16:53459887-55479887	Zpld1,	1	chr16:55479887-55879887	Mir5118,Nfkbiz,Nxpe3,	3	55879887	14994	chr16:55479887-55879887	Mir5118,Nfkbiz,Nxpe3,	3	chr16:55879887-56159887	Cep97,Nxpe3,Pcnp,Rpl24,Senp7,Trmt10c,Zbtb11,Zbtb11os1,	8
chr4	111684210	111689745	0.8258	0.09553	0	0	0	316.524	550.998	274.865	133.817	0	1.37356	110027395	-1656815	chr4:109407395-110027395	4930522H14Rik,Cdkn2c,Dmrta2,Faf1,Rnf11,Ttc39a,	6	chr4:110027395-111707395	Agbl4,Bend5,Elavl4,	3	111707395	17650	chr4:110027395-111707395	Agbl4,Bend5,Elavl4,	3	chr4:111707395-112047395	Skint1,Skint7,Skint8,Slc5a9,Spata6,	5
chr11	76644458	76649059	0.8258	0.18553	0	0	0	353.757	0	0	294.577	0	1.16857	76646498	0	chr11:76406498-76646498	Abr,Timm22,	2	chr11:76646498-77466498	Bhlha9,Blmh,Ccdc55,Coro6,Cpd,Efcab5,Gosr1,Mir423,Slc6a4,Ssh2,Tmigd1,Tusc5,	12	76646498	0	chr11:76406498-76646498	Abr,Timm22,	2	chr11:76646498-77466498	Bhlha9,Blmh,Ccdc55,Coro6,Cpd,Efcab5,Gosr1,Mir423,Slc6a4,Ssh2,Tmigd1,Tusc5,	12
chr3	65925977	65932522	0.82559	0.39536	0.01509	0	0	373.617	150.402	101.95	0	0	1.53082	65316078	-609899	chr3:64696078-65316078	A330015K06Rik,Kcnab1,Vmn2r-ps11,Vmn2r7,	4	chr3:65316078-66016078	4931440P22Rik,A730090N16Rik,Ccnl1,Kcnab1,Lekr1,Mir8120,Ssr3,Tiparp,	8	66016078	83556	chr3:65316078-66016078	4931440P22Rik,A730090N16Rik,Ccnl1,Kcnab1,Lekr1,Mir8120,Ssr3,Tiparp,	8	chr3:66016078-67376078	Mlf1,Ptx3,Rsrc1,Shox2,Veph1,	5
chr4	155247715	155251429	0.82539	0.82109	0	1	1	481.672	346.865	294.601	282.63	0	1.73594	154845891	-401824	chr4:154305891-154845891	5930403L14Rik,Actrt2,Prdm16,	3	chr4:154845891-155325891	2610002J02Rik,Fam213b,Hes5,Mmel1,Morn1,Pank4,Pex10,Plch2,Prkcz,Rer1,Ski,Tnfrsf14,Ttc34,	13	155325891	74462	chr4:154845891-155325891	2610002J02Rik,Fam213b,Hes5,Mmel1,Morn1,Pank4,Pex10,Plch2,Prkcz,Rer1,Ski,Tnfrsf14,Ttc34,	13	chr4:155325891-155825891	5830444B04Rik,Atad3a,Atad3aos,B930041F14Rik,Ccnl2,Cdk11b,Cfap74,Gabrd,Gm16023,Gnb1,Mib2,Mmp23,Mrpl20,Nadk,Prkcz,Slc35e2,Ssu72,Tmem240,Tmem52,Tmem88b,Vwa1,	21
chr8	10437191	10440768	0.82539	0.37769	0	1	1	480.98	358.186	177.478	280.561	108.493	1.51423	10420000	-17191	chr8:9960000-10420000	Abhd13,Lig4,Myo16,Tnfsf13b,	4	chr8:10420000-11420000	3930402G23Rik,4833411C07Rik,9530052E02Rik,B930025P03Rik,Col4a1,Col4a2,Irs2,Myo16,	8	11420000	979232	chr8:10420000-11420000	3930402G23Rik,4833411C07Rik,9530052E02Rik,B930025P03Rik,Col4a1,Col4a2,Irs2,Myo16,	8	chr8:11420000-11920000	1700016D06Rik,Ankrd10,Arhgef7,Carkd,Cars2,Col4a2,E230013L22Rik,Gm6524,Ing1,Mir7238,Rab20,Tex29,	12
chr9	49487573	49490737	0.82498	0.56488	0	0	0	371.828	426.057	357.94	334.782	0	1.60742	49071895	-415678	chr9:48611895-49071895	Htr3a,Htr3b,Usp28,Zbtb16,Zw10,	5	chr9:49071895-50451895	2310003N18Rik,Ankk1,Drd2,Gm11149,Gm4894,Ncam1,Tmprss5,Ttc12,Zw10,	9	50451895	961158	chr9:49071895-50451895	2310003N18Rik,Ankk1,Drd2,Gm11149,Gm4894,Ncam1,Tmprss5,Ttc12,Zw10,	9	chr9:50451895-51151895	1110032A03Rik,2310030G06Rik,4833427G06Rik,AU019823,Alg9,Bco2,Btg4,Cryab,Dixdc1,Dlat,Fdxacb1,Hspb2,Il18,Layn,Mir34b,Mir34c,Pih1d2,Plet1,Plet1os,Ppp2r1b,Pts,Sdhd,Sik2,Tex12,Timm8b,	25
chr8	70500198	70510874	0.82498	0.30646	0.11321	1	1	265.283	161.924	174.695	185.837	0	1.53482	70236101	-264097	chr8:69876101-70236101	2310045N01Rik,Armc6,Cilp2,Gatad2a,Hapln4,Mau2,Mef2b,Mir7066,Ncan,Ndufa13,Nr2c2ap,Rfxank,Slc25a42,Sugp1,Sugp2,Tm6sf2,Tmem161a,Tssk6,	18	chr8:70236101-70596101	2810428I15Rik,Cers1,Comp,Cope,Crlf1,Crtc1,Ddx49,Ell,Fkbp8,Gdf1,Homer3,Isyna1,Klhl26,Kxd1,Sugp2,Tmem59l,Uba52,Upf1,	18	70596101	85227	chr8:70236101-70596101	2810428I15Rik,Cers1,Comp,Cope,Crlf1,Crtc1,Ddx49,Ell,Fkbp8,Gdf1,Homer3,Isyna1,Klhl26,Kxd1,Sugp2,Tmem59l,Uba52,Upf1,	18	chr8:70596101-70896101	2010320M18Rik,Arrdc2,Ccdc124,Gdf15,Gm3336,Ifi30,Il12rb1,Isyna1,Jund,Kcnn1,Lrrc25,Lsm4,Mast3,Mir7067,Mir7240,Mpv17l2,Pde4c,Pgpep1,Pik3r2,Rab3a,Rpl18a,Slc5a5,Snora68,Ssbp4,	24
chr6	83772676	83781126	0.82498	0.03534	0	1	1	715.456	334.703	295.268	0	205.102	1.34265	83770006	-2670	chr6:83330006-83770006	1700124L16Rik,Actg2,Ankrd53,Atp6v1b1,B230319C09Rik,Bola3,Cd207,Clec4f,Dguok,Gm21284,Mir6374,Mob1a,Stambp,Tet3,Vax2,Vax2os,	16	chr6:83770006-84070006	Dysf,Nagk,Paip2b,Tex261,Zfml,	5	84070006	288880	chr6:83770006-84070006	Dysf,Nagk,Paip2b,Tex261,Zfml,	5	chr6:84070006-85130006	Cyp26b1,Dysf,Exoc6b,Gm10445,Gm5878,Npm3-ps1,	6
chr4	148111894	148119170	0.82498	0.42794	0	1	1	387.086	0	0	0	0	1.28895	147705891	-406003	chr4:147225891-147665891	2610305D13Rik,Gm13152,Gm13154,	3	chr4:147705891-148165891	2510039O18Rik,Agtrap,Clcn6,Draxin,Fbxo2,Fbxo44,Fbxo6,Fv1,Gm13157,Mad2l2,Mfn2,Miip,Mir7022,Mthfr,Nppa,Nppb,Plod1,Rps19-ps3,Zfp933,	19	148165891	46721	chr4:147705891-148165891	2510039O18Rik,Agtrap,Clcn6,Draxin,Fbxo2,Fbxo44,Fbxo6,Fv1,Gm13157,Mad2l2,Mfn2,Miip,Mir7022,Mthfr,Nppa,Nppb,Plod1,Rps19-ps3,Zfp933,	19	chr4:148165891-148425891	Fbxo2,Ptchd2,	2
chr13	54445355	54448857	0.82458	0.66869	0	0	0	462.753	352.024	449.235	205.263	0	1.65892	54064631	-380724	chr13:53764631-54064631	Drd1,	1	chr13:54064631-54458639	Cplx2,Hrh2,Sfxn1,	3	54458639	9782	chr13:54064631-54458639	Cplx2,Hrh2,Sfxn1,	3	chr13:54458639-54698639	4833439L19Rik,Arl10,Cltb,Faf2,Higd2a,Nop16,Rnf44,Simc1,Thoc3,	9
chr11	79223017	79226235	0.82458	0.3915	0	0	0	280.441	273.872	170.635	0	0	1.52033	78946498	-276519	chr11:78346498-78946498	Fam58b,Foxn1,Ift20,Lyrm9,Nlk,Nos2,Poldip2,Sarm1,Sebox,Slc13a2,Slc13a2os,Slc46a1,Tmem199,Tmem97,Tnfaip1,Unc119,Vtn,	17	chr11:78946498-79486498	AU040972,Gm11201,Ksr1,Lgals9,Nf1,Nos2,Wsb1,	7	79486498	260263	chr11:78946498-79486498	AU040972,Gm11201,Ksr1,Lgals9,Nf1,Nos2,Wsb1,	7	chr11:79486498-79966498	Evi2a,Evi2b,Gm21975,Mir193a,Mir365-2,Nf1,Omg,Rab11fip4,Rab11fip4os1,Rab11fip4os2,Utp6,	11
chr12	78917699	78921642	0.82438	0.26891	0	0	0	347.549	272.869	104.447	234.626	0	1.45884	78859013	-58686	chr12:77999013-78859013	Atp6v1d,Fam71d,Gphn,Mpp5,	4	chr12:78859013-79179013	9230116L04Rik,Arg2,Atp6v1d,Eif2s1,Pigh,Plek2,Plekhh1,Rdh11,Tmem229b,Vti1b,	10	79179013	257371	chr12:78859013-79179013	9230116L04Rik,Arg2,Atp6v1d,Eif2s1,Pigh,Plek2,Plekhh1,Rdh11,Tmem229b,Vti1b,	10	chr12:79179013-80159013	2310015A10Rik,9430078K24Rik,Rad51b,Rdh11,Rdh12,Zfp36l1,Zfyve26,	7
chr17	36912374	36917080	0.82438	0.24241	0	0	0	319.165	0	0	0	0	1.19558	36823055	-89319	chr17:36283055-36823055	H2-M1,H2-M10.1,H2-M10.2,H2-M10.3,H2-M10.4,H2-M10.5,H2-M10.6,H2-M11,H2-M9,	9	chr17:36823055-37263055	1700031A10Rik,2410137M14Rik,Gabbr1,H2-M5,Mog,Olfr90,Olfr91,Olfr92,Olfr93,Olfr94,Olfr95,Olfr96,Olfr97,Olfr98,Ppp1r11,Rnf39,Trim10,Trim15,Trim26,Trim31,Trim40,Ubd,Zfp57,Znrd1,Znrd1as,	25	37263055	345975	chr17:36823055-37263055	1700031A10Rik,2410137M14Rik,Gabbr1,H2-M5,Mog,Olfr90,Olfr91,Olfr92,Olfr93,Olfr94,Olfr95,Olfr96,Olfr97,Olfr98,Ppp1r11,Rnf39,Trim10,Trim15,Trim26,Trim31,Trim40,Ubd,Zfp57,Znrd1,Znrd1as,	25	chr17:37263055-38603055	Esp34,Esp36,H2-M2,H2-M3,Olfr100,Olfr101,Olfr102,Olfr103,Olfr107,Olfr108,Olfr109,Olfr110,Olfr111,Olfr112,Olfr113,Olfr114,Olfr115,Olfr116,Olfr117,Olfr118,Olfr119,Olfr120,Olfr121,Olfr122,Olfr123,Olfr124,Olfr125,Olfr126,Olfr127,Olfr128,Olfr129,Olfr130,Olfr131,Olfr132,Olfr133,Olfr134,Olfr135,Olfr136,Olfr137,Olfr138,Olfr761,Olfr98,Olfr99,	43
chr2	119546131	119548535	0.82417	0.0243	0	1	1	41.6997	107.173	100.478	223.576	0	1.33632	119294264	-251867	chr2:119014264-119294264	Casc5,Ccdc32,Dnajc17,Gchfr,Gm14137,Ppp1r14d,Rad51,Rhov,Rmdn3,Rpusd2,Spint1,Vps18,Zfyve19,	13	chr2:119294264-119674264	1700020I14Rik,Chac1,Chp1,Dll4,Exd1,Gm14207,Ino80,Ndufaf1,Nusap1,Oip5,Vps18,	11	119674264	125729	chr2:119294264-119674264	1700020I14Rik,Chac1,Chp1,Dll4,Exd1,Gm14207,Ino80,Ndufaf1,Nusap1,Oip5,Vps18,	11	chr2:119674264-120174264	Ehd4,Gm28042,Itpka,Jmjd7,Ltk,Mapkbp1,Mga,Mir7665,Pla2g4b,Pla2g4e,Rpap1,Rtf1,Tyro3,	13
chr7	112178524	112182122	0.82336	0.67256	0	0	0	110.096	407.534	334.91	278.317	0	1.65964	111996486	-182038	chr7:111136486-111996486	Galnt18,	1	chr7:111996486-112376486	Dkk3,Mical2,Micalcl,Usp47,	4	112376486	194364	chr7:111996486-112376486	Dkk3,Mical2,Micalcl,Usp47,	4	chr7:112376486-112916486	Micalcl,Parva,Tead1,	3
chr7	48748594	48751486	0.82316	0.4053	0	0	0	338.627	507.772	205.847	0	0	1.52581	48744630	-3964	chr7:47164630-48744630	Mrgpra1,Mrgpra2a,Mrgpra2b,Mrgpra3,Mrgpra4,Mrgpra6,Mrgpra9,Mrgprb1,Mrgprb2,Mrgprb3,Mrgprb4,Mrgprb5,Mrgprb8,Mrgprx1,Mrgprx2,	15	chr7:48744630-49924630	Csrp3,Dbx1,E2f8,Htatip2,Nav2,Prmt3,Slc6a5,Zdhhc13,	8	49924630	1173144	chr7:48744630-49924630	Csrp3,Dbx1,E2f8,Htatip2,Nav2,Prmt3,Slc6a5,Zdhhc13,	8	chr7:49924630-50944630	4933405O20Rik,Nell1,Nell1os,Slc6a5,	4
chr18	42009102	42012634	0.82275	0.24903	0	0	0	368.412	320.279	201.461	0	0	1.44727	40220346	-1788756	chr18:38940346-40220346	Arhgap26,Gm5820,Nr3c1,Pabpc2,Yipf5,	5	chr18:40220346-42240346	2900055J20Rik,Grxcr2,Kctd16,Lars,Plac8l1,Prelid2,Sh3rf2,	7	42240346	227712	chr18:40220346-42240346	2900055J20Rik,Grxcr2,Kctd16,Lars,Plac8l1,Prelid2,Sh3rf2,	7	chr18:42240346-42600346	Gm4013,Gpr151,Lars,Pou4f3,Rbm27,Tcerg1,	6
chr7	49922428	49925387	0.82275	0.14798	0	1	1	401.858	289.478	236.43	220.224	106.429	1.39674	49924630	0	chr7:48744630-49924630	Csrp3,Dbx1,E2f8,Htatip2,Nav2,Prmt3,Slc6a5,Zdhhc13,	8	chr7:49924630-50944630	4933405O20Rik,Nell1,Nell1os,Slc6a5,	4	49924630	0	chr7:48744630-49924630	Csrp3,Dbx1,E2f8,Htatip2,Nav2,Prmt3,Slc6a5,Zdhhc13,	8	chr7:49924630-50944630	4933405O20Rik,Nell1,Nell1os,Slc6a5,	4
chr9	21160220	21170010	0.82275	0.06847	0	1	1	293.544	477.027	516.886	167.006	87.2638	1.35699	20855556	-304664	chr9:20455556-20855556	Col5a3,Fbxl12,Fbxl12os,Olfm2,Pin1,Rdh8,Ubl5,Zfp26,Zfp266,Zfp426,Zfp846,	11	chr9:20855556-21215556	A230050P20Rik,Angptl6,Cdc37,Dnmt1,Eif3g,Fdx1l,Gm38431,Icam1,Icam4,Icam5,Mir1900,Mir7081,Mir7082,Mir7667,Mrpl4,Pde4a,Ppan,Raver1,S1pr2,Tyk2,Zglp1,	21	21215556	45546	chr9:20855556-21215556	A230050P20Rik,Angptl6,Cdc37,Dnmt1,Eif3g,Fdx1l,Gm38431,Icam1,Icam4,Icam5,Mir1900,Mir7081,Mir7082,Mir7667,Mrpl4,Pde4a,Ppan,Raver1,S1pr2,Tyk2,Zglp1,	21	chr9:21215556-21555556	AB124611,Ap1m2,Atg4d,Carm1,Cdkn2d,Dnm2,Gm16853,Ilf3,Keap1,Kri1,Mir199a-1,Mir7667,Qtrt1,S1pr5,Slc44a2,Tmed1,	16
chr7	100683974	100686956	0.82255	0.44616	0	0	0	349.987	390.26	0	312.921	0	1.54563	100271490	-412484	chr7:99911490-100271490	Chrdl2,Gpx2-ps1,Kcne3,Lipt2,Pgm2l1,Pold3,Rnf169,Xrra1,	8	chr7:100271490-100891486	Arhgef17,C2cd3,Coa4,Dnajb13,Fam168a,Mir3102,Mrpl48,P4ha3,Pgm2l1,Plekhb1,Ppme1,Rab6a,Relt,Ucp2,Ucp3,	15	100891486	204530	chr7:100271490-100891486	Arhgef17,C2cd3,Coa4,Dnajb13,Fam168a,Mir3102,Mrpl48,P4ha3,Pgm2l1,Plekhb1,Ppme1,Rab6a,Relt,Ucp2,Ucp3,	15	chr7:100891486-101371486	Arap1,Arhgef17,Atg16l2,Fchsd2,P2ry2,P2ry6,Stard10,	7
chr13	58287191	58290199	0.82255	0.32303	0	1	1	383.995	235.346	48.0394	139.837	0	1.48406	58138639	-148552	chr13:57918639-58138639	Hnrnpa0,Klhl3,Mir874,	3	chr13:58138639-58618639	1700066J03Rik,2210016F16Rik,Gkap1,Hnrnpk,Idnk,Kif27,Mir6369,Mir7-1,Rmi1,Slc28a3,Ubqln1,	11	58618639	328440	chr13:58138639-58618639	1700066J03Rik,2210016F16Rik,Gkap1,Hnrnpk,Idnk,Kif27,Mir6369,Mir7-1,Rmi1,Slc28a3,Ubqln1,	11	chr13:58618639-59498639	4930455J16Rik,Agtpbp1,Ntrk2,	3
chr17	12035056	12041250	0.82235	0.49752	0	1	1	441.731	361.012	231.371	0	0	1.57111	12027134	-7922	chr17:10607134-12027134	D17Ertd648e,Pacrg,Park2,	3	chr17:12027134-12407134	4732491K20Rik,Agpat4,Map3k4,Park2,Plg,	5	12407134	365884	chr17:12027134-12407134	4732491K20Rik,Agpat4,Map3k4,Park2,Plg,	5	chr17:12407134-12847134	Airn,C030013G03Rik,Igf2r,Mas1,Plg,Slc22a1,Slc22a2,Slc22a3,	8
chr19	45744647	45750192	0.82235	0.16952	0	1	1	337.509	299.433	179.744	144.603	0	1.40711	45745510	0	chr19:45065510-45745510	4933429K18Rik,Btrc,Dpcd,Fbxw4,Fgf8,Kazald1,Lbx1,Poll,Tlx1,	9	chr19:45745510-46065510	9130011E15Rik,Hps6,Kcnip2,Ldb1,Mgea5,Npm3,Pprc1,	7	45745510	0	chr19:45065510-45745510	4933429K18Rik,Btrc,Dpcd,Fbxw4,Fgf8,Kazald1,Lbx1,Poll,Tlx1,	9	chr19:45745510-46065510	9130011E15Rik,Hps6,Kcnip2,Ldb1,Mgea5,Npm3,Pprc1,	7
chr11	97627566	97633146	0.82194	0.0116	0	1	1	325.016	440.429	242.876	322.186	0	1.32774	97198686	-428880	chr11:96858686-97198686	Cdk5rap3,Copz2,D030028A08Rik,Kpnb1,Lrrc46,Mir7235,Mir8103,Mrpl10,Osbpl7,Pnpo,Prr15l,Scrn2,Sp2,Sp6,Tbkbp1,Tbx21,	16	chr11:97198686-97718686	2410003L11Rik,4933428G20Rik,Arhgap23,Cisd3,E130012A19Rik,Gpr179,Mir6927,Mllt6,Mrpl45,Npepps,Pcgf2,Pip4k2b,Psmb3,Socs7,Srcin1,	15	97718686	85540	chr11:97198686-97718686	2410003L11Rik,4933428G20Rik,Arhgap23,Cisd3,E130012A19Rik,Gpr179,Mir6927,Mllt6,Mrpl45,Npepps,Pcgf2,Pip4k2b,Psmb3,Socs7,Srcin1,	15	chr11:97718686-98138686	1700001P01Rik,Arl5c,B230217C12Rik,Cacnb1,Cwc25,Fbxl20,Fbxo47,Lasp1,Mir8102,Pip4k2b,Plxdc1,Rpl19,Rpl23,Snora21,Stac2,	15
chr6	99803206	99805863	0.82174	0.42794	0	0	0	479.956	402.247	219.069	207.77	0	1.53571	99650006	-153200	chr6:98090006-99650006	Eif4e3,Foxp1,Gm765,	3	chr6:99650006-100890006	1700049E22Rik,Eif4e3,Gpr27,Gxylt2,Ppp4r2,Prok2,Rybp,Shq1,	8	100890006	1084143	chr6:99650006-100890006	1700049E22Rik,Eif4e3,Gpr27,Gxylt2,Ppp4r2,Prok2,Rybp,Shq1,	8	chr6:100890006-101270006	Pdzrn3,	1
chr7	79493040	79497583	0.82154	0.27554	0	0	0	397.439	481.102	433.234	267.626	0	1.45931	78895114	-597926	chr7:78235114-78895114	Det1,E430016F16Rik,Mir7-2,Mrpl46,Mrps11,Ntrk3,	6	chr7:78895114-79715114	AI854517,Abhd2,Acan,Aen,Fanci,Hapln3,Isg20,Kif7,Mfge8,Mir9-3,Polg,Rhcg,Rlbp1,Ticrr,	14	79715114	217531	chr7:78895114-79715114	AI854517,Abhd2,Acan,Aen,Fanci,Hapln3,Isg20,Kif7,Mfge8,Mir9-3,Polg,Rhcg,Rlbp1,Ticrr,	14	chr7:79715114-80015114	2610034B18Rik,Anpep,Ap3s2,Mesp1,Mesp2,Pex11a,Plin1,Wdr93,	8
chr5	124899413	124903245	0.82133	0.53727	0	0	0	355.764	349.866	168.485	0	0	1.58997	124779630	-119783	chr5:124309991-124549991	2810006K23Rik,Cdk2ap1,Mphosph9,Rilpl1,Rilpl2,Sbno1,Setd8,Snrnp35,Tmed2,	9	chr5:124779630-125499630	Aacs,Bri3bp,Ccdc92,Dhx37,Dnah10,Fam101a,Ncor2,Scarb1,Ubc,Zfp664,	10	125499630	596385	chr5:124779630-125499630	Aacs,Bri3bp,Ccdc92,Dhx37,Dnah10,Fam101a,Ncor2,Scarb1,Ubc,Zfp664,	10	chr5:125499630-126419630	Aacs,Tmem132b,	2
chr12	111410963	111414807	0.82133	0.17118	0	1	1	219.718	105.877	0	0	0	1.40692	110921790	-489173	chr12:110401790-110921790	1700001K19Rik,B930059L03Rik,Cinp,Dync1h1,Hsp90aa1,Mok,Ppp2r5c,Tecpr2,Wdr20,Zfp839,	10	chr12:110921790-111501789	4930595D18Rik,6030440G07Rik,A230065H16Rik,Amn,Ankrd9,Cdc42bpb,Exoc3l4,Gm266,Rcor1,Tecpr2,Tnfaip2,Traf3,	12	111501789	86982	chr12:110921790-111501789	4930595D18Rik,6030440G07Rik,A230065H16Rik,Amn,Ankrd9,Cdc42bpb,Exoc3l4,Gm266,Rcor1,Tecpr2,Tnfaip2,Traf3,	12	chr12:111501789-111881789	2810029C07Rik,Apopt1,Bag5,Ckb,Eif5,Klc1,Mark3,Ppp1r13b,Snora28,Trmt61a,Xrcc3,Zfyve21,	12
chr1	167368132	167371414	0.82133	0.33849	0	1	1	663.765	0	43.9067	0	0	1.24057	166429869	-938263	chr1:165769869-166429869	Cd247,Creg1,Dusp27,Gpa33,Ildr2,Mael,Pogk,Pou2f1,Tada1,	9	chr1:166429869-167689869	Aldh9a1,Fam78b,Fmo9,Gm16701,Gm4846,Gm4847,Lmx1a,Lrrc52,Mgst3,Mir6347,Rxrg,Tmco1,Uck2,	13	167689869	318455	chr1:166429869-167689869	Aldh9a1,Fam78b,Fmo9,Gm16701,Gm4846,Gm4847,Lmx1a,Lrrc52,Mgst3,Mir6347,Rxrg,Tmco1,Uck2,	13	chr1:167689869-169949869	1700084C01Rik,Hsd17b7,Lmx1a,Mir6348,Nuf2,Pbx1,Rgs4,Rgs5,	8
chr7	24471209	24475958	0.82133	0.2021	0	1	1	0	279.22	150.057	168.395	0	1.17238	24354981	-116228	chr7:23874981-24354981	Lypd5,Tescl,V1rd18,V1rd19,Vmn1r178,Vmn1r179,Vmn1r180,Vmn1r181,Vmn1r183,Zfp108,Zfp109,Zfp111,Zfp112,Zfp114,Zfp180,Zfp235,Zfp61,Zfp93,Zfp94,	19	chr7:24354981-24674981	Cadm4,Ethe1,Gm4598,Irgc1,Irgq,Kcnn4,Lypd3,Phldb3,Pinlyp,Plaur,Smg9,Tex101,Xrcc1,Zfp428,Zfp575,	15	24674981	199023	chr7:24354981-24674981	Cadm4,Ethe1,Gm4598,Irgc1,Irgq,Kcnn4,Lypd3,Phldb3,Pinlyp,Plaur,Smg9,Tex101,Xrcc1,Zfp428,Zfp575,	15	chr7:24674981-25014981	Arhgef1,Atp1a3,BC049730,Cd177,Cd79a,Ceacam10,Dmrtc2,Gm4763,Gm5893,Grik5,Lypd4,Mir7046,Mir7047,Rabac1,Rps19,	15
chr7	125392301	125395306	0.82113	0.3799	0	0	0	438.375	136.62	93.2506	0	0	1.51108	123516486	-1875815	chr7:122956486-123516486	4930413G21Rik,Aqp8,Arhgap17,Lcmt1,Rbbp6,Slc5a11,Tnrc6a,Zkscan2,	8	chr7:123516486-125656486	3100003L05Rik,4930571K23Rik,4933440M02Rik,Gtf3c1,Hs3st4,Il21r,Il4ra,Kdm8,Nsmce1,	9	125656486	261180	chr7:123516486-125656486	3100003L05Rik,4930571K23Rik,4933440M02Rik,Gtf3c1,Hs3st4,Il21r,Il4ra,Kdm8,Nsmce1,	9	chr7:125656486-126196486	D430042O09Rik,Gsg1l,Gtf3c1,Xpo6,	4
chr13	13888823	13890319	0.82113	0.37051	0	0	0	0	0	0	0	0	1.00639	13887733	-1090	chr13:13447733-13887733	Gng4,Lyst,Nid1,	3	chr13:13887733-14247733	Arid4b,B3galnt2,Ggps1,Hecw1,Tbce,	5	14247733	357414	chr13:13887733-14247733	Arid4b,B3galnt2,Ggps1,Hecw1,Tbce,	5	chr13:14247733-14627733	Hecw1,Mrpl32,Psma2,	3
chr15	102669422	102674280	0.82093	0.32192	0.11698	1	1	629.446	570.841	389.54	379.463	0	1.54038	102509569	-159853	chr15:102089569-102509569	Aaas,Amhr2,Csad,Eif4b,Espl1,Igfbp6,Itgb7,Map3k12,Mfsd5,Myg1,Pcbp2,Pfdn5,Prr13,Rarg,Soat2,Sp1,Sp7,Spryd3,Tns2,Zfp740,	20	chr15:102509569-102689569	Atf7,Atp5g2,Map3k12,Mir688,Npff,Tarbp2,	6	102689569	15289	chr15:102509569-102689569	Atf7,Atp5g2,Map3k12,Mir688,Npff,Tarbp2,	6	chr15:102689569-103189569	Calcoco1,D930007P13Rik,Gm38436,Hotair,Hoxc10,Hoxc11,Hoxc12,Hoxc13,Hoxc4,Hoxc5,Hoxc6,Hoxc8,Hoxc9,Mir196a-2,Mir615,Smug1,	16
chr1	87039770	87045846	0.82073	0.75428	0	1	1	321.535	324.902	0	319.05	0	1.69787	86603425	-436345	chr1:86363425-86603425	1700019O17Rik,C130036L24Rik,Cops7b,Nmur1,Pde6d,Ptma,	6	chr1:86603425-87163425	Akp3,Alpi,Alppl2,Cops7b,Dis3l2,Ecel1,Nppc,	7	87163425	117579	chr1:86603425-87163425	Akp3,Alpi,Alppl2,Cops7b,Dis3l2,Ecel1,Nppc,	7	chr1:87163425-87783425	3110079O15Rik,Atg16l1,Chrnd,Chrng,Efhd1,Eif4e2,Gigyf2,Inpp5d,Kcnj13,Neu2,Ngef,Prss56,	12
chr1	135103342	135115087	0.82073	0.31474	0.13962	1	1	452.023	337.532	265.925	66.7948	0	1.54791	134643423	-459919	chr1:134363423-134643423	4933406M09Rik,Adipor1,Cyb5r1,Kdm5b,Klhl12,Mgat4e,Rabif,	7	chr1:134643423-135143423	Lgr6,Ppp1r12b,Ptpn7,Ptprv,Syt2,Ube2t,	6	135143423	28336	chr1:134643423-135143423	Lgr6,Ppp1r12b,Ptpn7,Ptprv,Syt2,Ube2t,	6	chr1:135143423-135823423	Arl8a,Csrp1,Elf3,Gpr37l1,Ipo9,Lad1,Lmod1,Mir1231,Nav1,Phlda3,Ptpn7,Rnpep,Shisa4,Timm17a,Tnni1,	15
chr11	95116264	95120456	0.82052	0.68305	0	1	1	463.931	340.842	237.425	251.704	89.0412	1.66204	94958686	-157578	chr11:94578686-94958686	Acsf2,Col1a1,Eme1,Gm11541,Gm11544,Gm11545,Lrrc59,Mrpl27,Tmem92,Xylt2,	10	chr11:94958686-95258686	A730090H04Rik,Dlx3,Dlx4,Hils1,Itga3,Pdk2,Ppp1r9b,Samd14,Sgca,	9	95258686	138230	chr11:94958686-95258686	A730090H04Rik,Dlx3,Dlx4,Hils1,Itga3,Pdk2,Ppp1r9b,Samd14,Sgca,	9	chr11:95258686-95678686	Fam117a,Kat7,Ngfr,Nxph3,Phb,Slc35b1,Spop,Tac4,	8
chr14	54221416	54229822	0.82032	0.87079	0	0	1	504.442	645.366	373.04	369.101	201.895	1.75571	54040325	-181091	chr14:53580325-54040325		0	chr14:54040325-54661163	4930579G18Rik,4931414P19Rik,Abhd4,Acin1,Ajuba,Cdh24,Dad1,Haus4,Lrp10,Mir686,Mir6948,Mmp14,Mrpl52,Olfr49,Oxa1l,Prmt5,Psmb11,Psmb5,Rem2,Slc7a7,	20	54661163	431341	chr14:54040325-54661163	4930579G18Rik,4931414P19Rik,Abhd4,Acin1,Ajuba,Cdh24,Dad1,Haus4,Lrp10,Mir686,Mir6948,Mmp14,Mrpl52,Olfr49,Oxa1l,Prmt5,Psmb11,Psmb5,Rem2,Slc7a7,	20	chr14:54661163-55121163	1700123O20Rik,Acin1,Ap1g2,Bcl2l2,Cebpe,Cmtm5,Efs,Gm10364,Homez,Il25,Jph4,Mhrt,Mir208a,Mir208b,Myh6,Myh7,Ngdn,Pabpn1,Ppp1r3e,Slc22a17,Slc7a8,Thtpa,Zfhx2,Zfhx2os,	24
chr16	30976400	30978772	0.81991	0.60188	0	1	1	485.081	269.006	238.899	0	0	1.62085	30539914	-436486	chr16:30239914-30539914	Atp13a3,Cpn2,Gp5,Lrrc15,Tmem44,	5	chr16:30539914-31439914	Acap2,Apod,Bdh1,Fam43a,Lsg1,Mir1195,Ppp1r2,Tmem44,Xxylt1,	9	31439914	461142	chr16:30539914-31439914	Acap2,Apod,Bdh1,Fam43a,Lsg1,Mir1195,Ppp1r2,Tmem44,Xxylt1,	9	chr16:31439914-31939914	Bdh1,Dlg1,Mfi2,Pigz,	4
chr7	28600071	28604688	0.81991	0.65544	0	0	0	382.779	0	216.967	0	0	1.39763	28254981	-345090	chr7:27674981-28254981	1700049G17Rik,9530053A07Rik,C030039L03Rik,Dyrk1b,Fbl,Fcgbp,Gm10046,Psmc4,Zfp59,Zfp60,Zfp607,Zfp780b,Zfp850,	13	chr7:28254981-28734981	1700028B04Rik,AF357399,BC089491,Dll3,Eid2,Eid2b,Fbxo17,Fbxo27,Gmfg,Ifnl2,Ifnl3,Lrfn1,Med29,Mir466f-2,Mir7049,Nccrp1,Paf1,Pak4,Papl,Plekhg2,Rps16,Samd4b,Supt5,Sycn,Timm50,Zfp36,	26	28734981	130293	chr7:28254981-28734981	1700028B04Rik,AF357399,BC089491,Dll3,Eid2,Eid2b,Fbxo17,Fbxo27,Gmfg,Ifnl2,Ifnl3,Lrfn1,Med29,Mir466f-2,Mir7049,Nccrp1,Paf1,Pak4,Papl,Plekhg2,Rps16,Samd4b,Supt5,Sycn,Timm50,Zfp36,	26	chr7:28734981-29034981	Actn4,Capn12,Ech1,Eif3k,Fbxo17,Gm19897,Gm6537,Hnrnpl,Lgals4,Lgals6,Lgals7,Map4k1,Mrps12,Nfkbib,Rinl,Ryr1,Sars2,Sirt2,	18
chr11	59776505	59780247	0.81991	0.04417	0	1	1	0	0	0	0	0	0.841995	59506498	-270007	chr11:58926498-59506498	2310033P09Rik,2610507I01Rik,4933439C10Rik,Arf1,Btnl10,Gjc2,Guk1,Hist3h2a,Hist3h2ba,Hist3h2bb-ps,Iba57,Jmjd4,Mrpl55,Obscn,Prss38,Rnf187,Snap47,Trim11,Trim17,Wnt3a,Wnt9a,Zfp867,Zkscan17,	23	chr11:59506498-59826498	1700007J10Rik,4933439C10Rik,Cops3,Flcn,Gm16062,Mprip,Nlrp3,Olfr222,Olfr223,Olfr225,Pld6,Zkscan17,	12	59826498	46251	chr11:59506498-59826498	1700007J10Rik,4933439C10Rik,Cops3,Flcn,Gm16062,Mprip,Nlrp3,Olfr222,Olfr223,Olfr225,Pld6,Zkscan17,	12	chr11:59826498-60526498	1810063I02Rik,Atpaf2,Cops3,Drg2,Gid4,Lrrc48,Med9,Med9os,Mir6921,Mir6922,Myo15,Nt5m,Pemt,Rai1,Rasd1,Srebf1,Tom1l2,	17
chr9	107287594	107300848	0.81951	0.48537	0	1	1	520.537	400.458	473.424	150.973	0	1.5622	107297669	0	chr9:106897669-107297669	AA543401,Cish,Dock3,Mapkapk3,	4	chr9:107297669-107737669	6430571L13Rik,Cacna2d2,Cish,Cyb561d2,Gnai2,Gnat1,Hemk1,Hyal1,Hyal2,Hyal3,Ifrd2,Mir5120,Nat6,Nprl2,Rassf1,Sema3b,Sema3f,Slc38a3,Tmem115,Tusc2,Zmynd10,	21	107297669	0	chr9:106897669-107297669	AA543401,Cish,Dock3,Mapkapk3,	4	chr9:107297669-107737669	6430571L13Rik,Cacna2d2,Cish,Cyb561d2,Gnai2,Gnat1,Hemk1,Hyal1,Hyal2,Hyal3,Ifrd2,Mir5120,Nat6,Nprl2,Rassf1,Sema3b,Sema3f,Slc38a3,Tmem115,Tusc2,Zmynd10,	21
chr3	104712161	104715975	0.81931	0.20652	0	0	0	376.379	325.109	328.903	0	0	1.42257	104696077	-16084	chr3:104016077-104696077	Lrig2,Magi3,Slc16a1,	3	chr3:104696077-105077082	4930564D02Rik,Capza1,Cttnbp2nl,Fam19a3,Mov10,Ppm1j,Rhoc,St7l,Wnt2b,	9	105077082	361107	chr3:104696077-105077082	4930564D02Rik,Capza1,Cttnbp2nl,Fam19a3,Mov10,Ppm1j,Rhoc,St7l,Wnt2b,	9	chr3:105077082-105637082	4930564D02Rik,Kcnd3,Kcnd3os,	3
chr17	87947294	87949838	0.8189	0.545	0	0	0	463.887	338.074	252.412	307.643	0	1.5914	87600660	-346634	chr17:87280660-87600660	1700011E24Rik,4833418N02Rik,Calm2,Ttc7,	4	chr17:87600660-87980660	Epcam,Kcnk12,Msh2,Msh6,	4	87980660	30822	chr17:87600660-87980660	Epcam,Kcnk12,Msh2,Msh6,	4	chr17:87980660-88640660	Fbxo11,Foxn2,Gm4832,Msh6,Ppp1r21,Ston1,	6
chr19	9988078	9994197	0.8187	0.45665	0	1	1	358.796	15.9693	13.5573	0	0	1.54703	9865510	-122568	chr19:9145510-9865510	Stxbp3-ps,	1	chr19:9865510-10225510	Best1,Fads1,Fads2,Fads3,Fen1,Fth1,Incenp,Mir6993,Myrf,Rab3il1,Tmem258,	11	10225510	231313	chr19:9865510-10225510	Best1,Fads1,Fads2,Fads3,Fen1,Fth1,Incenp,Mir6993,Myrf,Rab3il1,Tmem258,	11	chr19:10225510-10525510	Cpsf7,Dagla,Lrrc10b,Myrf,Ppp1r32,Sdhaf2,Syt7,	7
chr7	68577818	68582961	0.8187	0.32579	0	0	0	377.817	258.82	135.386	162.975	0	1.48159	68375114	-202704	chr7:67655114-68375114	4833412C05Rik,Fam169b,Gm16157,Igf1r,Pgpep1l,Synm,Ttc23,	7	chr7:68375114-68875114	4933436H12Rik,Arrdc4,Gm5334,	3	68875114	292153	chr7:68375114-68875114	4933436H12Rik,Arrdc4,Gm5334,	3	chr7:68875114-69455114		0
chr6	125424781	125428047	0.8187	0.21922	0	0	0	255.619	241.399	86.6293	0	0	1.42831	125089982	-334799	chr6:124669982-125089982	4930557K07Rik,Acrbp,Atn1,Cd4,Cdca3,Cops7a,Emg1,Eno2,Gnb3,Gpr162,Grcc10,Ing4,Lag3,Lpar5,Lpcat3,Lrrc23,Mir141,Mir200c,Mlf2,P3h3,Phb2,Pianp,Ptms,Ptpn6,Spsb2,Tpi1,Usp5,Zfp384,	28	chr6:125089982-125629982	4930417O13Rik,Cd27,Cd9,Chd4,E130112N10Rik,Gapdh,Iffo1,Ltbr,Mir7045,Mir8113,Mrpl51,Ncapd2,Nop2,Plekhg6,Scarna10,Scnn1a,Tapbpl,Tnfrsf1a,Tuba3a,Vamp1,Vwf,	21	125629982	201935	chr6:125089982-125629982	4930417O13Rik,Cd27,Cd9,Chd4,E130112N10Rik,Gapdh,Iffo1,Ltbr,Mir7045,Mir8113,Mrpl51,Ncapd2,Nop2,Plekhg6,Scarna10,Scnn1a,Tapbpl,Tnfrsf1a,Tuba3a,Vamp1,Vwf,	21	chr6:125629982-126489982	Ano2,Gm10415,Ntf3,Vwf,	4
chr19	20343868	20347759	0.81829	0.35781	0	0	0	362.786	292.634	220.161	265.63	0	1.4972	20345510	0	chr19:18865510-20345510	Rorb,Trpm6,	2	chr19:20345510-21765510	1110059E24Rik,1500015L24Rik,4930554I06Rik,Abhd17b,Aldh1a1,Aldh1a7,Anxa1,C730002L08Rik,E030003E18Rik,Gda,Tmc1,Zfand5,	12	20345510	0	chr19:18865510-20345510	Rorb,Trpm6,	2	chr19:20345510-21765510	1110059E24Rik,1500015L24Rik,4930554I06Rik,Abhd17b,Aldh1a1,Aldh1a7,Anxa1,C730002L08Rik,E030003E18Rik,Gda,Tmc1,Zfand5,	12
chr11	103323426	103336318	0.81789	0.36334	0	1	1	367.781	388.087	324.12	354.969	0	1.49956	102738686	-584740	chr11:102438686-102738686	2810433D01Rik,Ccdc43,Fam171a2,Fzd2,Gm11627,Gm1564,Gpatch8,Itga2b,	8	chr11:102738686-103338686	1700023F06Rik,2410004I01Rik,Acbd4,Adam11,Arhgap27,C1ql1,Ccdc103,Dcakd,Eftud2,Fam187a,Fmnl1,Gfap,Gjc1,Hexim1,Hexim2,Higd1b,Kif18b,Map3k14,Mir6931,Nmt1,Plcd3,Spata32,	22	103338686	2368	chr11:102738686-103338686	1700023F06Rik,2410004I01Rik,Acbd4,Adam11,Arhgap27,C1ql1,Ccdc103,Dcakd,Eftud2,Fam187a,Fmnl1,Gfap,Gjc1,Hexim1,Hexim2,Higd1b,Kif18b,Map3k14,Mir6931,Nmt1,Plcd3,Spata32,	22	chr11:103338686-104218686	1700072I22Rik,Arf2,Arhgap27,Arhgap27os3,C130046K22Rik,Crhr1,Gm884,Gosr2,Lyzl6,Nsf,Plekhm1,Rprml,Sppl2c,Wnt3,Wnt9b,	15
chr4	127248956	127251512	0.81789	0.32468	0	0	0	569.612	729.073	544.553	0	0	1.48023	127022756	-226200	chr4:126542756-127022756	5730409E04Rik,AU040320,Clspn,Mir7119,Ncdn,Psmb2,Sfpq,Tfap2e,Zmym4,	9	chr4:127022756-127382756	Dlgap3,Gja4,Gjb3,Gjb4,Gjb5,Gm12942,Sfpq,Smim12,Zmym1,Zmym6,	10	127382756	131244	chr4:127022756-127382756	Dlgap3,Gja4,Gjb3,Gjb4,Gjb5,Gm12942,Sfpq,Smim12,Zmym1,Zmym6,	10	chr4:127382756-128602756	CK137956,Csmd2,Csmd2os,Hmgb4,Hmgb4os,Zscan20,	6
chr1	180266648	180269812	0.81768	1	0	0	1	293.505	316.965	160.804	250.894	0	1.81768	180249869	-16779	chr1:179829869-180249869	Adck3,Cdc42bpa,Psen2,	3	chr1:180249869-180789869	6330403A02Rik,Acbd3,Gm5069,Itpkb,Lin9,Mir6904,Mixl1,Parp1,Psen2,	9	180789869	520057	chr1:180249869-180789869	6330403A02Rik,Acbd3,Gm5069,Itpkb,Lin9,Mir6904,Mixl1,Parp1,Psen2,	9	chr1:180789869-181269869	9130409I23Rik,Cnih4,Ephx1,H3f3a,Lefty1,Lefty2,Nvl,Pycr2,Sde2,Tmem63a,Wdr26,	11
chr6	135010266	135012777	0.81768	0.02319	0.86792	1	1	322.121	345.719	173.313	97.4989	0	1.76324	134989982	-20284	chr6:134629982-134989982	1190002F15Rik,2810454H06Rik,Apold1,Cdkn1b,Crebl2,Dusp16,Gpr19,Loh12cr1,Mansc1,	9	chr6:134989982-135409982	8430419L09Rik,Ddx47,Emp1,Gm19434,Gprc5a,Gprc5d,Gsg1,Hebp1,Pbp2,	9	135409982	397205	chr6:134989982-135409982	8430419L09Rik,Ddx47,Emp1,Gm19434,Gprc5a,Gprc5d,Gsg1,Hebp1,Pbp2,	9	chr6:135409982-136369977	4930425L21Rik,Gm8994,Grin2b,	3
chr11	32339146	32344591	0.81748	0.08835	0	0	0	791.414	159.467	193.458	302.004	0	1.36166	32160000	-179146	chr11:31640000-32160000	4930524B15Rik,Bod1,Cpeb4,D630024D03Rik,Gm12108,Nsg2,	6	chr11:32160000-32720000	Efcab9,Fbxw11,Hba-a1,Hba-a2,Hba-x,Hbq1a,Hbq1b,Il9r,Mpg,Nprl3,Rhbdf1,Sh3pxd2b,Snrnp25,Stk10,Ubtd2,	15	32720000	375409	chr11:32160000-32720000	Efcab9,Fbxw11,Hba-a1,Hba-a2,Hba-x,Hbq1a,Hbq1b,Il9r,Mpg,Nprl3,Rhbdf1,Sh3pxd2b,Snrnp25,Stk10,Ubtd2,	15	chr11:32720000-33160000	Fbxw11,Fgf18,Npm1,Smim23,	4
chr1	127494812	127502564	0.81708	0.59525	0	1	1	443.653	257.47	173.478	0	54.774	1.61471	127483423	-11389	chr1:126983423-127483423	Mgat5,	1	chr1:127483423-128263423	2900009J06Rik,Acmsd,Ccnt2,Map3k19,Mir128-1,R3hdm1,Rab3gap1,Tmem163,Ubxn4,Zranb3,	10	128263423	760859	chr1:127483423-128263423	2900009J06Rik,Acmsd,Ccnt2,Map3k19,Mir128-1,R3hdm1,Rab3gap1,Tmem163,Ubxn4,Zranb3,	10	chr1:128263423-128863423	Cxcr4,Dars,Lct,Mcm6,Ubxn4,	5
chr15	38246022	38249320	0.81667	0.15019	0	0	0	180.705	329.092	193.988	0	0	1.39176	37950245	-295777	chr15:37130245-37950245	4930447A16Rik,Gm15941,Grhl2,Ncald,Rrm2b,	5	chr15:37950245-38250245	Odf1,Rrm2b,Ubr5,	3	38250245	925	chr15:37950245-38250245	Odf1,Rrm2b,Ubr5,	3	chr15:38250245-38690245	2310043O21Rik,Atp6v1c1,Azin1,Klf10,Mir6951,	5
chr2	174671793	174677956	0.81647	0.2413	0	1	1	383.404	215.517	127.766	88.9175	0	1.43712	173574499	-1097294	chr2:173094499-173574499	1700021F07Rik,Ankrd60,Ctcfl,Ctcflos,Pck1,Pmepa1,Zbp1,	7	chr2:173574499-174974499	1700010B08Rik,Ankrd60,Atp5e,Ctsz,Edn3,Gm10714,Gnas,Mir296,Mir298,Mir6340,Nelfcd,Nespas,Npepl1,Ppp4r1l-ps,Rab22a,Slmo2,Stx16,Tubb1,Vapb,Zfp831,	20	174974499	296543	chr2:173574499-174974499	1700010B08Rik,Ankrd60,Atp5e,Ctsz,Edn3,Gm10714,Gnas,Mir296,Mir298,Mir6340,Nelfcd,Nespas,Npepl1,Ppp4r1l-ps,Rab22a,Slmo2,Stx16,Tubb1,Vapb,Zfp831,	20	chr2:175134499-175214499	0610010B08Rik,Gm14391,Gm6710,	3
chr10	128407785	128412731	0.81647	0.13308	0	1	1	383.858	507.051	404.633	64.0187	0	1.38301	128022944	-384841	chr10:127362944-128022944	1700012D01Rik,BC089597,Gpr182,Hsd17b6,Inhbc,Lrp1,Myo1a,Nab2,Ndufa4l2,Nxph4,Prim1,R3hdm2,Rdh1,Rdh16,Rdh18-ps,Rdh19,Rdh7,Rdh9,Sdr9c7,Shmt2,Stac3,Stat6,Tac2,Tmem194,Zbtb39,	25	chr10:128022944-128562944	A430046D13Rik,Ankrd52,Apof,Apon,Atp5b,Baz2a,Cnpy2,Coq10a,Cs,Esyt1,Gls2,Il23a,Mip,Mir677,Mir6914,Mir6915,Mir6916,Mir8105,Myl6,Myl6b,Nabp2,Naca,Pa2g4,Pan2,Prim1,Ptges3,Rbms2,Rnf41,Rpl41,Slc39a5,Smarcc2,Spryd4,Stat2,Timeless,Zc3h10,	35	128562944	150213	chr10:128022944-128562944	A430046D13Rik,Ankrd52,Apof,Apon,Atp5b,Baz2a,Cnpy2,Coq10a,Cs,Esyt1,Gls2,Il23a,Mip,Mir677,Mir6914,Mir6915,Mir6916,Mir8105,Myl6,Myl6b,Nabp2,Naca,Pa2g4,Pan2,Prim1,Ptges3,Rbms2,Rnf41,Rpl41,Slc39a5,Smarcc2,Spryd4,Stat2,Timeless,Zc3h10,	35	chr10:128562944-128982944	Bloc1s1,Cd63,Cdk2,Dgka,Dnajc14,Erbb3,Gdf11,Ikzf4,Itga7,Mettl7b,Mir6917,Mmp19,Ormdl2,Pa2g4,Pmel,Rab5b,Rdh5,Rps26,Sarnp,Suox,Tmem198b,Wibg,	22
chr12	16715898	16722473	0.81626	0.42076	0	1	1	465.348	382.232	139.555	336.264	0	1.52664	16553194	-162704	chr12:15453194-16553194	Lpin1,Mir6387,Trib2,	3	chr12:16553194-17013194	2410004P03Rik,E2f6,Greb1,Lpin1,Ntsr2,Pqlc3,Rock2,	7	17013194	290721	chr12:16553194-17013194	2410004P03Rik,E2f6,Greb1,Lpin1,Ntsr2,Pqlc3,Rock2,	7	chr12:17013194-17333194	Atp6v1c2,Kcnf1,Pdia6,	3
chr7	4936591	4946001	0.81626	0.33297	0	1	1	314.811	287.055	290.1	109.698	0	1.48274	4528398	-408193	chr7:3888398-4528398	9430041J12Rik,Cdc42ep5,D030047H15Rik,D630041G03Rik,Dnaaf3,Eps8l1,Gm14548,Gp6,Lair1,Leng8,Leng9,Lilra5,Lilra6,Ncr1,Pira1,Pira11,Pira4,Pira6,Pira7,Ppp1r12c,Rdh13,Tnni3,Tnnt1,Ttyh1,	24	chr7:4528398-5108398	Brsk1,Ccdc106,Cox6b2,Dnaaf3,Epn1,Fam71e2,Fiz1,Hspbp1,Il11,Isoc2a,Isoc2b,Nat14,Ppp6r1,Ptprh,Rpl28,Sbk2,Sbk3,Shisa7,Ssc5d,Suv420h2,Syt5,Tmem150b,Tmem190,Tmem238,Tmem86b,U2af2,Ube2s,Zfp524,Zfp579,Zfp580,Zfp628,Zfp784,Zfp865,	33	5108398	162397	chr7:4528398-5108398	Brsk1,Ccdc106,Cox6b2,Dnaaf3,Epn1,Fam71e2,Fiz1,Hspbp1,Il11,Isoc2a,Isoc2b,Nat14,Ppp6r1,Ptprh,Rpl28,Sbk2,Sbk3,Shisa7,Ssc5d,Suv420h2,Syt5,Tmem150b,Tmem190,Tmem238,Tmem86b,U2af2,Ube2s,Zfp524,Zfp579,Zfp580,Zfp628,Zfp784,Zfp865,	33	chr7:5108398-6288398	Galp,Gm5065,Gm6792,Nlrp2,Nlrp4c,Rasl2-9,Rfpl4,Vmn1r186,Vmn1r187,Vmn1r55,Vmn1r56,Vmn1r57,Vmn1r58,Vmn1r59,Vmn1r60,Vmn1r61,Vmn1r62,Vmn1r63,Vmn1r64,Vmn1r65,Vmn2r28,Zfp444,Zfp667,Zfp787,Zscan5b,	25
chr15	89194548	89197884	0.81626	0.08669	0	1	1	477.04	135.621	0	0	243.374	1.3596	88669570	-524978	chr15:87469570-88669570	B230214G05Rik,Fam19a5,Mir6393,Zdhhc25,	4	chr15:88669570-89349569	1810021B22Rik,Adm2,Alg12,Brd1,Creld2,Dennd6b,Hdac10,Mapk11,Mapk12,Miox,Mir6958,Mir6959,Mir7118,Mlc1,Mov10l1,Panx2,Pim3,Plxnb2,Ppp6r2,Sbf1,Selo,Trabd,Ttll8,Tubgcp6,Zbed4,	25	89349569	151685	chr15:88669570-89349569	1810021B22Rik,Adm2,Alg12,Brd1,Creld2,Dennd6b,Hdac10,Mapk11,Mapk12,Miox,Mir6958,Mir6959,Mir7118,Mlc1,Mov10l1,Panx2,Pim3,Plxnb2,Ppp6r2,Sbf1,Selo,Trabd,Ttll8,Tubgcp6,Zbed4,	25	chr15:89349569-89589569	Acr,Arsa,C230037L18Rik,Chkb,ChkbCpt1b,Cpt1b,Klhdc7b,Lmf2,Mapk8ip2,Ncaph2,Odf3b,Rabl2,Sco2,Shank3,Syce3,Tymp,	16
chr3	146943671	146947675	0.81606	0.29486	0	1	1	517.573	200.304	0	171.003	0	1.46349	146297036	-646635	chr3:145937036-146297036	2410004B18Rik,Lpar3,Mcoln2,Mcoln3,Syde2,Wdr63,	6	chr3:146297036-146977036	4930503B20Rik,Ctbs,Dnase2b,Gm10636,Gm16325,Gng5,Prkacb,Rpf1,Spata1,Ssx2ip,Ttll7,Uox,	12	146977036	29361	chr3:146297036-146977036	4930503B20Rik,Ctbs,Dnase2b,Gm10636,Gm16325,Gng5,Prkacb,Rpf1,Spata1,Ssx2ip,Ttll7,Uox,	12	chr3:146977036-148457036	Ttll7,	1
chr3	54733777	54736973	0.81606	0.06074	0	1	1	223.885	319.505	258.269	132.728	213.085	1.34643	54736078	0	chr3:54276078-54736078	Alg5,Exosc8,Postn,Supt20,Trpc4,	5	chr3:54736078-55376078	4931419H13Rik,Alg5,Ccdc169,Ccna1,Dclk1,Rfxap,Sertm1,Smad9,Sohlh2,Spg20,	10	54736078	0	chr3:54276078-54736078	Alg5,Exosc8,Postn,Supt20,Trpc4,	5	chr3:54736078-55376078	4931419H13Rik,Alg5,Ccdc169,Ccna1,Dclk1,Rfxap,Sertm1,Smad9,Sohlh2,Spg20,	10
chr5	113953472	113957667	0.81566	0.33076	0	1	1	195.079	457.123	214.89	167.94	0	1.48104	113809991	-143481	chr5:112210980-113170980	1700034G24Rik,1700095B10Rik,2900026A02Rik,Adrbk2,Asphd2,Cryba4,Crybb1,Crybb2,Crybb3,Gm6583,Gm6588,Hps4,Miat,Myo18b,Sez6l,Srrd,Tfip11,Tpst2,	18	chr5:113809991-114169991	Acacb,Alkbh2,Coro1c,Dao,Selplg,Ssh1,Svop,Ung,Usp30,	9	114169991	212324	chr5:113809991-114169991	Acacb,Alkbh2,Coro1c,Dao,Selplg,Ssh1,Svop,Ung,Usp30,	9	chr5:114169991-114629991	Acacb,Fam222a,Foxn4,Kctd10,Mir7027,Mmab,Mvk,Myo1h,Trpv4,Ube3b,	10
chr13	113862857	113866860	0.81566	0.36554	0	1	1	286.331	0	0	0	0	1.24843	113049792	-813065	chr13:112649792-113049792	Ccno,Cdc20b,Ddx4,Dhx29,Gpx8,Mcidas,Mir449a,Mir449b,Mir449c,Ppap2a,Skiv2l2,Slc38a9,	12	chr13:113049792-114969792	1700084D21Rik,4921509O07Rik,4930544M13Rik,A430090L17Rik,Arl15,Cdc20b,Esm1,Fst,Gzma,Gzmk,Hspb3,Itga1,Itga2,Mocs2,Ndufs4,Snx18,	16	114969792	1102932	chr13:113049792-114969792	1700084D21Rik,4921509O07Rik,4930544M13Rik,A430090L17Rik,Arl15,Cdc20b,Esm1,Fst,Gzma,Gzmk,Hspb3,Itga1,Itga2,Mocs2,Ndufs4,Snx18,	16	chr13:114969792-117111193	Isl1,Itga1,Parp8,Pelo,	4
chr4	134034612	134037263	0.81545	0.28603	0	0	0	123.555	28.2246	75.8998	154.607	0	1.45846	133864085	-170527	chr4:133524085-133864085	Arid1a,Gpatch3,Gpn2,Kdf1,Mir7227,Nr0b2,Nudc,Pigv,Rps6ka1,Sfn,Zdhhc18,	11	chr4:133864085-134184085	Aim1l,Cd52,Cep85,Dhdds,Hmgn2,Lin28a,Rps6ka1,Sh3bgrl3,Ubxn11,	9	134184085	146822	chr4:133864085-134184085	Aim1l,Cd52,Cep85,Dhdds,Hmgn2,Lin28a,Rps6ka1,Sh3bgrl3,Ubxn11,	9	chr4:134184085-134524085	1700021N21Rik,Aunip,Catsper4,Cep85,Cnksr1,E130218I03Rik,Extl1,Gm7534,Grrp1,Pafah2,Paqr7,Pdik1l,Slc30a2,Stmn1,Trim63,Zfp593,	16
chr5	35593255	35598907	0.81545	0.58089	0	1	1	133.116	0	0	0	0	1.3559	35537351	-55904	chr5:35137351-35537351	4930478P22Rik,Adra2c,Cpz,Hmx1,	4	chr5:35537351-35997351	4931431C16Rik,Ablim2,Acox3,Afap1,Htra3,Sh3tc1,Trmt44,	7	35997351	398444	chr5:35537351-35997351	4931431C16Rik,Ablim2,Acox3,Afap1,Htra3,Sh3tc1,Trmt44,	7	chr5:35997351-36457351	2210406O10Rik,Afap1,Mir7689,Psapl1,Sorcs2,	5
chr9	44475524	44485191	0.81525	0.29707	0.79245	0	1	330.681	425.16	346.617	330.879	73.3402	1.86001	44351917	-123607	chr9:43971917-44351917	Abcg4,C1qtnf5,C2cd2l,Cbl,Ccdc153,Dpagt1,H2afx,Hinfp,Hmbs,Mcam,Mfrp,Nlrx1,Pdzd3,Rnf26,Thy1,Usp2,Vps11,	17	chr9:44351917-44731917	Bcl9l,Ccdc84,Cxcr5,Ddx6,Foxr1,Hyou1,Mir7085,Phldb1,Rps25,Slc37a4,Trappc4,Treh,Upk2,Vps11,	14	44731917	246726	chr9:44351917-44731917	Bcl9l,Ccdc84,Cxcr5,Ddx6,Foxr1,Hyou1,Mir7085,Phldb1,Rps25,Slc37a4,Trappc4,Treh,Upk2,Vps11,	14	chr9:44731917-45171917	Amica1,Arcn1,Atp5l,Cd3d,Cd3e,Cd3g,Gm10684,Ift46,Kmt2a,Mpzl2,Mpzl3,Phldb1,Scn2b,Scn4b,Tmem25,Ttc36,Ube4a,	17
chr8	85073638	85078004	0.81525	0.12203	0	1	1	397.21	324.96	0	0	0	1.37627	84956101	-117537	chr8:84596101-84956101	Cacna1a,Calr,Dand5,Dnase2a,Farsa,Gadd45gip1,Gcdh,Gm38426,Ier2,Klf1,Lyl1,Mast1,Mir7069,Nacc1,Nfix,Rad23a,Rtbdn,Syce2,Trmt1,	19	chr8:84956101-85436101	2310036O22Rik,4921524J17Rik,A230103J11Rik,Asna1,Best2,Cks1brt,Dhps,Fbxw9,Gm5741,Hook2,Junb,Man2b1,Mir7070,Mylk3,Olfr371,Orc6,Prdx2,Rnaseh2a,Rtbdn,Tnpo2,Vps35,Wdr83,Wdr83os,Zfp791,	24	85436101	358097	chr8:84956101-85436101	2310036O22Rik,4921524J17Rik,A230103J11Rik,Asna1,Best2,Cks1brt,Dhps,Fbxw9,Gm5741,Hook2,Junb,Man2b1,Mir7070,Mylk3,Olfr371,Orc6,Prdx2,Rnaseh2a,Rtbdn,Tnpo2,Vps35,Wdr83,Wdr83os,Zfp791,	24	chr8:85436101-86916101	Abcc12,Dnaja2,Gm10638,Gpt2,Itfg1,Lonp2,Mir8109,N4bp1,Neto2,Phkb,Siah1a,	11
chr5	144733059	144737600	0.81484	0.26891	0	1	1	270.751	345.423	308.984	346.141	0	1.44929	144239131	-493928	chr5:143999131-144239131	Bhlha15,Ccz1,Lmtk2,Ocm,Tecpr1,	5	chr5:144239131-144759131	Baiap2l1,Bri3,Dmr,Gm15708,Nptx2,Tmem130,	6	144759131	21531	chr5:144239131-144759131	Baiap2l1,Bri3,Dmr,Gm15708,Nptx2,Tmem130,	6	chr5:144759131-145079131	1700018F24Rik,Gm4871,Kpna7,Mir7039,Smurf1,Tmem130,Trrap,	7
chr2	163471337	163473677	0.81484	0.09387	0	1	1	401.602	200.948	292.44	179.468	0	1.36177	163434264	-37073	chr2:162854264-163434264	Gtsf1l,Ift52,Jph2,L3mbtl1,Mir7003,Mybl2,Oser1,Sgk2,Srsf6,Tox2,	10	chr2:163434264-163994264	0610039K10Rik,2310001K24Rik,Ada,Fitm2,Gdap1l1,Hnf4a,Hnf4aos,Kcnk15,Pkig,R3hdml,Rims4,Serinc3,Ttpal,Wisp2,	14	163994264	520587	chr2:163434264-163994264	0610039K10Rik,2310001K24Rik,Ada,Fitm2,Gdap1l1,Hnf4a,Hnf4aos,Kcnk15,Pkig,R3hdml,Rims4,Serinc3,Ttpal,Wisp2,	14	chr2:163994264-164394264	Kcns1,Matn4,Mir7678,Pabpc1l,Slpi,Stk4,Svs2,Svs3a,Svs3b,Svs4,Svs5,Svs6,Tomm34,Wfdc12,Wfdc15a,Wfdc15b,Wfdc5,Ywhab,	18
chr4	133648930	133652470	0.81484	0.28603	0	0	0	382.856	0	0	0	0	1.20785	133524085	-124845	chr4:132924085-133524085	Ahdc1,Cd164l2,Fam46b,Fgr,Gpr3,Kdf1,Map3k6,Mir5122,Mir7017,Slc9a1,Sytl1,Tmem222,Trnp1,Wasf2,Wdtc1,	15	chr4:133524085-133864085	Arid1a,Gpatch3,Gpn2,Kdf1,Mir7227,Nr0b2,Nudc,Pigv,Rps6ka1,Sfn,Zdhhc18,	11	133864085	211615	chr4:133524085-133864085	Arid1a,Gpatch3,Gpn2,Kdf1,Mir7227,Nr0b2,Nudc,Pigv,Rps6ka1,Sfn,Zdhhc18,	11	chr4:133864085-134184085	Aim1l,Cd52,Cep85,Dhdds,Hmgn2,Lin28a,Rps6ka1,Sh3bgrl3,Ubxn11,	9
chr2	71153113	71156364	0.81464	0.17946	0	0	0	370.787	298.426	240.341	382.515	44.8101	1.40437	71121943	-31170	chr2:70641943-71121943	Cybrd1,Dcaf17,Gorasp2,Mettl8,Tlk1,	5	chr2:71121943-71561943	Cybrd1,Dlx1,Dlx1as,Dlx2,Dync1i2,Hat1,Metap1d,Mir5098,Slc25a12,	9	71561943	405579	chr2:71121943-71561943	Cybrd1,Dlx1,Dlx1as,Dlx2,Dync1i2,Hat1,Metap1d,Mir5098,Slc25a12,	9	chr2:71561943-72041943	Gm1631,Itga6,Mir5098,Pdk1,Rapgef4,	5
chr17	28222878	28227193	0.81464	0.39867	0	1	1	597.825	0	0	17.6674	0	1.26398	27543055	-679823	chr17:27203055-27543055	9630028I04Rik,Grm4,Lemd2,Mir7214,Mir7216,Mir7217,Mir7218,	7	chr17:27543055-28323055	1810013A23Rik,AI413582,Anks1,D17Wsu92e,Def6,Fance,Hmga1,Hmga1-rs1,Mir5098,Nudt3,Pacsin1,Ppard,Rps10,Scube3,Snrpc,Spdef,Taf11,Tcp11,Uhrf1bp1,Zfp523,	20	28323055	95862	chr17:27543055-28323055	1810013A23Rik,AI413582,Anks1,D17Wsu92e,Def6,Fance,Hmga1,Hmga1-rs1,Mir5098,Nudt3,Pacsin1,Ppard,Rps10,Scube3,Snrpc,Spdef,Taf11,Tcp11,Uhrf1bp1,Zfp523,	20	chr17:28323055-28623055	Armc12,Clps,Clpsl2,Fance,Fkbp5,Lhfpl5,Mir6969,Rpl10a,Srpk1,Tead3,Tulp1,	11
chr2	101471536	101474432	0.81464	0.21093	0	0	0	0	726.526	551.729	0	0	1.1701	100759843	-711693	chr2:99159843-100439843		0	chr2:100759843-101659843	B230118H07Rik,Rag1,Rag2,	3	101659843	185411	chr2:100759843-101659843	B230118H07Rik,Rag1,Rag2,	3	chr2:101659843-102559843	Commd9,Fjx1,Ldlrad3,Pamr1,Prr5l,Traf6,Trim44,	7
chr4	117143671	117149012	0.81464	0.00387	0	0	0	0	194.28	0	0	0	1.06658	116987395	-156276	chr4:116627395-116987395	AV051173,Akr1a1,Ccdc163,Hpdl,Mmachc,Mutyh,Nasp,Prdx1,Tesk2,Toe1,Zswim5,	11	chr4:116987395-117207395	Btbd19,Eif2b3,Hectd3,Kif2c,Plk3,Ptch2,Rps8,Snord38a,Snord55,Tctex1d4,Urod,Zswim5,	12	117207395	58383	chr4:116987395-117207395	Btbd19,Eif2b3,Hectd3,Kif2c,Plk3,Ptch2,Rps8,Snord38a,Snord55,Tctex1d4,Urod,Zswim5,	12	chr4:117207395-117807395	Dmap1,Eri3,Gm1661,Klf17,Rnf220,Tmem53,	6
chr11	100167470	100170934	0.81444	0.51132	0	0	0	727.613	315.372	248.411	0	0	1.5701	99298686	-868784	chr11:98918686-99298686	Ccr7,Cdc6,Gjd3,Igfbp4,Krt222,Krt24,Rara,Smarce1,Tns4,Top2a,	10	chr11:99298686-100318686	2300003K06Rik,Gm11554,Gm11559,Gm11562,Gm11563,Gm11564,Gm11565,Gm11567,Gm11568,Gm11569,Gm11595,Gm11596,Gm11937,Gm11938,Krt10,Krt12,Krt13,Krt14,Krt15,Krt16,Krt17,Krt19,Krt20,Krt23,Krt25,Krt26,Krt27,Krt28,Krt31,Krt32,Krt33a,Krt33b,Krt34,Krt35,Krt36,Krt39,Krt40,Krt42,Krt9,Krtap1-3,Krtap1-4,Krtap1-5,Krtap16-1,Krtap17-1,Krtap2-4,Krtap3-1,Krtap3-2,Krtap3-3,Krtap31-1,Krtap31-2,Krtap4-1,Krtap4-13,Krtap4-1…	61	100318686	147752	chr11:99298686-100318686	2300003K06Rik,Gm11554,Gm11559,Gm11562,Gm11563,Gm11564,Gm11565,Gm11567,Gm11568,Gm11569,Gm11595,Gm11596,Gm11937,Gm11938,Krt10,Krt12,Krt13,Krt14,Krt15,Krt16,Krt17,Krt19,Krt20,Krt23,Krt25,Krt26,Krt27,Krt28,Krt31,Krt32,Krt33a,Krt33b,Krt34,Krt35,Krt36,Krt39,Krt40,Krt42,Krt9,Krtap1-3,Krtap1-4,Krtap1-5,Krtap16-1,Krtap17-1,Krtap2-4,Krtap3-1,Krtap3-2,Krtap3-3,Krtap31-1,Krtap31-2,Krtap4-1,Krtap4-13,Krtap4-1…	61	chr11:100318686-100718686	Acly,Cnp,Dhx58,Dnajc7,Eif1,Fkbp10,Gast,Hap1,Hspb9,Jup,Kat2a,Klhl10,Klhl11,Mir7116,Nkiras2,Nt5c3b,P3h4,Rab5c,Ttc25,Zfp385c,	20
chr11	114666570	114674953	0.81444	0.05356	0.18868	1	1	454.42	439.207	330.027	267.836	0	1.43556	114658686	-7884	chr11:113658686-114658686	1700092K14Rik,4932435O22Rik,Cdc42ep4,Cog1,Cpsf4l,D11Wsu47e,Fam104a,Mir466n,Sdk2,	9	chr11:114658686-115078686	AF251705,Btbd17,Cd300a,Cd300c,Cd300e,Cd300lb,Cd300ld,Cd300lh,Dnaic2,Gm11710,Gm11711,Gpr142,Gprc5c,Kif19a,Mir466n,Rpl38,Ttyh2,	17	115078686	403733	chr11:114658686-115078686	AF251705,Btbd17,Cd300a,Cd300c,Cd300e,Cd300lb,Cd300ld,Cd300lh,Dnaic2,Gm11710,Gm11711,Gpr142,Gprc5c,Kif19a,Mir466n,Rpl38,Ttyh2,	17	chr11:115078686-115478686	Armc7,Atp5h,Cd300lf,Cdr2l,Fads6,Fdxr,Grin2c,Hid1,Ict1,Kctd2,Mir3968,Nat9,Otop2,Otop3,Rab37,Slc16a5,Slc9a3r1,Tmem104,Trim80,Ush1g,	20
chr2	14294342	14295963	0.81424	0.80563	0	1	1	617.857	26.3516	20.1229	148.097	0	1.71705	13278373	-1015969	chr2:12418373-13278373	C1ql3,Cubn,Fam188a,Pter,Rsu1,	5	chr2:13278373-14738373	Cacnb2,Cubn,Gm13315,Hacd1,Mir511,Mrc1,Slc39a12,St8sia6,Stam,Stamos,Tmem236,Trdmt1,Vim,	13	14738373	442410	chr2:13278373-14738373	Cacnb2,Cubn,Gm13315,Hacd1,Mir511,Mrc1,Slc39a12,St8sia6,Stam,Stamos,Tmem236,Trdmt1,Vim,	13	chr2:14738373-15078373	Arl5b,Cacnb2,Nsun6,	3
chr16	35108933	35113429	0.81424	0.37714	0	1	1	267.48	339.012	173.316	105.331	0	1.50281	35019914	-89019	chr16:34119914-35019914	1700119H24Rik,Ccdc14,E130310I04Rik,Kalrn,Mylk,Ropn1,	6	chr16:35019914-36059914	1600019K03Rik,Adcy5,Dirc2,Dtx3l,Fam162a,Hacd2,Hspbap1,Kpna1,Parp14,Parp9,Pdia5,Sec22a,Sema5b,Wdr5b,	14	36059914	946485	chr16:35019914-36059914	1600019K03Rik,Adcy5,Dirc2,Dtx3l,Fam162a,Hacd2,Hspbap1,Kpna1,Parp14,Parp9,Pdia5,Sec22a,Sema5b,Wdr5b,	14	chr16:36059914-36439914	2010005H15Rik,BC100530,BC117090,Ccdc58,Csta1,Fam162a,Gm5416,Gm5483,Gm6815,Stfa1,Stfa2,Stfa2l1,	12
chr8	120298420	120302191	0.81363	0.1513	0	0	1	302.512	285.873	0	194.749	0	1.38928	120156100	-142320	chr8:119736100-120156100	6430548M08Rik,Atp2c2,Cotl1,Crispld2,Klhl36,Tldc1,Usp10,Zdhhc7,	8	chr8:120156100-120656100	1190005I06Rik,6430548M08Rik,A330074K22Rik,Emc8,Emc8-1190005i06rik,Fam92b,Gins2,Gse1,Mir7687,	9	120656100	353909	chr8:120156100-120656100	1190005I06Rik,6430548M08Rik,A330074K22Rik,Emc8,Emc8-1190005i06rik,Fam92b,Gins2,Gse1,Mir7687,	9	chr8:120656100-121116100	Cox4i1,Emc8,Emc8-1190005i06rik,Fendrr,Foxf1,Irf8,Mthfsd,	7
chr4	46373556	46376245	0.81363	0.03258	0	0	0	304.382	0	0	0	0	1.07992	44967128	-1406428	chr4:44047128-44967128	5730488B01Rik,Gm12504,Gne,Melk,Mir5106,Pax5,Rnf38,Zcchc7,	8	chr4:44967128-46387128	5830415F09Rik,Aldh1b1,Dcaf10,E230008N13Rik,Exosc3,Fbxo10,Foxe1,Frmpd1,Frmpd1os,Gm12409,Gm829,Grhpr,Igfbpl1,Ncbp1,Polr1e,Shb,Slc25a51,Stra6l,Tdrd7,Tmod1,Tomm5,Trmt10b,Tstd2,Xpa,Zbtb5,	25	46387128	10883	chr4:44967128-46387128	5830415F09Rik,Aldh1b1,Dcaf10,E230008N13Rik,Exosc3,Fbxo10,Foxe1,Frmpd1,Frmpd1os,Gm12409,Gm829,Grhpr,Igfbpl1,Ncbp1,Polr1e,Shb,Slc25a51,Stra6l,Tdrd7,Tmod1,Tomm5,Trmt10b,Tstd2,Xpa,Zbtb5,	25	chr4:46387128-46687128	5830415F09Rik,Anp32b,Coro2a,Gabbr2,Hemgn,Nans,Tbc1d2,Trim14,	8
chr11	101967489	101980133	0.81343	0.76311	0	1	1	560.935	736.667	465.331	303.692	0	1.69498	101798686	-168803	chr11:101558686-101798686	Arl4d,Dhx8,Etv4,LOC666331,Nbr1,Rdm1,Tmem106a,	7	chr11:101798686-101998686	1700006E09Rik,4930417O22Rik,Dusp3,Meox1,Sost,	5	101998686	18553	chr11:101798686-101998686	1700006E09Rik,4930417O22Rik,Dusp3,Meox1,Sost,	5	chr11:101998686-102278686	Asb16,BC030867,Cd300lg,G6pc3,Hdac5,Lsm12,Mir8101,Mpp2,Mpp3,Nags,Ppy,Pyy,Tmem101,	13
chr15	8096806	8100400	0.81343	0.00442	0.07925	1	1	186.038	349.105	0	125.081	0	1.35526	8090000	-6806	chr15:7450000-8090000	Gdnf,Wdr70,	2	chr15:8090000-8610000	2410089E03Rik,Nipbl,Nup155,Wdr70,	4	8610000	509600	chr15:8090000-8610000	2410089E03Rik,Nipbl,Nup155,Wdr70,	4	chr15:9054778-10430245	Agxt2,Capsl,Il7r,Lmbrd2,Nadk2,Prlr,Ranbp3l,Skp2,Spef2,Ugt3a1,Ugt3a2,	11
chr6	51856879	51859311	0.81322	0.52347	0	1	1	50.4891	548.47	148.35	207.638	144.36	1.57496	51170001	-686878	chr6:50610001-51170001	C530044C16Rik,Npvf,	2	chr6:51170001-52250001	Cbx3,Gm6559,Halr1,Hnrnpa2b1,Hotairm1,Hoxa1,Hoxa10,Hoxa11,Hoxa11os,Hoxa2,Hoxa3,Hoxa4,Hoxa5,Hoxa6,Hoxa7,Hoxa9,Hoxaas2,Hoxaas3,Mir148a,Mir196b,Mira,Nfe2l3,Skap2,Snx10,	24	52250001	390690	chr6:51170001-52250001	Cbx3,Gm6559,Halr1,Hnrnpa2b1,Hotairm1,Hoxa1,Hoxa10,Hoxa11,Hoxa11os,Hoxa2,Hoxa3,Hoxa4,Hoxa5,Hoxa6,Hoxa7,Hoxa9,Hoxaas2,Hoxaas3,Mir148a,Mir196b,Mira,Nfe2l3,Skap2,Snx10,	24	chr6:52250001-53030006	1700094M24Rik,5730457N03Rik,Evx1,Hibadh,Hottip,Hoxa13,Jazf1,Tax1bp1,	8
chr2	166591119	166595741	0.81302	0.55826	0	1	1	472.439	389.244	300.273	0	0	1.59215	166574500	-16619	chr2:166074500-166574500	5031425F14Rik,Gm11468,Prex1,Sulf2,	4	chr2:166574500-166914500	Arfgef2,Cse1l,Mir6364,Prex1,Trp53rk,	5	166914500	318759	chr2:166574500-166914500	Arfgef2,Cse1l,Mir6364,Prex1,Trp53rk,	5	chr2:166914500-167514500	1500012F01Rik,B4galt5,Cse1l,Ddx27,Kcnb1,Ptgis,Rnf114,Slc9a8,Snord12,Spata2,Stau1,Znfx1,	12
chr4	136676348	136682493	0.81261	0.48647	0	1	1	382.264	348.242	143.277	169.824	83.8237	1.55584	136644085	-32263	chr4:136204085-136644085	4930549C01Rik,Asap3,Hnrnpr,Htr1d,Kdm1a,Lactbl1,Luzp1,Tcea3,Zfp46,	9	chr4:136644085-137344085	C1qa,C1qb,C1qc,Cdc42,Epha8,Ephb2,Gm13003,Wnt4,Zbtb40,	9	137344085	661592	chr4:136644085-137344085	C1qa,C1qb,C1qc,Cdc42,Epha8,Ephb2,Gm13003,Wnt4,Zbtb40,	9	chr4:137344085-137844085	1700013G24Rik,Alpl,Cdc42,Cela3a,Cela3b,Hspg2,Ldlrad2,Mir7018,Rap1gap,Usp48,	10
chr11	67109041	67114348	0.81261	0.36554	0	1	1	259.491	334.096	328.364	207.942	0	1.49538	67026498	-82543	chr11:65786498-67026498	9130409J20Rik,Dnah9,Gm12298,Map2k4,Pirt,Shisa6,Tmem220,Zkscan6,	8	chr11:67026498-67846498	2310065F04Rik,Adprm,Dhrs7c,Gas7,Glp2r,Mir6923,Myh1,Myh13,Myh2,Myh3,Myh4,Myh8,Rcvrn,Sco1,Tmem220,	15	67846498	732150	chr11:67026498-67846498	2310065F04Rik,Adprm,Dhrs7c,Gas7,Glp2r,Mir6923,Myh1,Myh13,Myh2,Myh3,Myh4,Myh8,Rcvrn,Sco1,Tmem220,	15	chr11:67846498-68466498	Cfap52,Mir6406,Ntn1,Pik3r5,Stx8,Usp43,	6
chr11	102771846	102780213	0.81241	0.39867	0	1	1	216.764	365.619	163.536	326.441	38.3783	1.51174	102738686	-33160	chr11:102438686-102738686	2810433D01Rik,Ccdc43,Fam171a2,Fzd2,Gm11627,Gm1564,Gpatch8,Itga2b,	8	chr11:102738686-103338686	1700023F06Rik,2410004I01Rik,Acbd4,Adam11,Arhgap27,C1ql1,Ccdc103,Dcakd,Eftud2,Fam187a,Fmnl1,Gfap,Gjc1,Hexim1,Hexim2,Higd1b,Kif18b,Map3k14,Mir6931,Nmt1,Plcd3,Spata32,	22	103338686	558473	chr11:102738686-103338686	1700023F06Rik,2410004I01Rik,Acbd4,Adam11,Arhgap27,C1ql1,Ccdc103,Dcakd,Eftud2,Fam187a,Fmnl1,Gfap,Gjc1,Hexim1,Hexim2,Higd1b,Kif18b,Map3k14,Mir6931,Nmt1,Plcd3,Spata32,	22	chr11:103338686-104218686	1700072I22Rik,Arf2,Arhgap27,Arhgap27os3,C130046K22Rik,Crhr1,Gm884,Gosr2,Lyzl6,Nsf,Plekhm1,Rprml,Sppl2c,Wnt3,Wnt9b,	15
chr19	6139284	6142529	0.81241	0.10933	0.10943	1	1	321.81	240.594	0	193.656	0	1.42179	5460000	-679284	chr19:5040000-5460000	4930481A15Rik,AI837181,B4gat1,Banf1,Brms1,Catsper1,Ccdc85b,Cd248,Cnih2,Cst6,D330050I16Rik,Drap1,Eif1ad,Fosl1,Gal3st3,Klc2,Pacs1,Rab1b,Rin1,Sart1,Sf3b2,Tmem151a,Yif1a,	23	chr19:5460000-6400000	1700020D05Rik,1700123I01Rik,Ap5b1,Arl2,Atg2a,BC048609,Batf2,Capn1,Cdc42bpg,Cdc42ep2,Cdca5,Cfl1,Ctsw,Dpf2,Efemp2,Ehbp1l1,Ehd1,Fam89b,Fau,Fibp,Frmd8,Gm10814,Gpha2,Kat5,Kcnk7,Ltbp3,Malat1,Map3k11,Map4k2,Men1,Mir192,Mir194-2,Mir6987,Mir6988,Mrpl49,Mus81,Naaladl1,Neat1,Ovol1,Pcnxl3,Pola2,Ppp2r5b,Pygm,Rela,Rnaseh2c,Sac3d1,Scyl1,Sf1,Sipa1,Slc22a20,Slc25a45,Snx15,Snx32,Sssca1,Syvn1,Tigd3,Tm7sf2,Vps51,Zfp…	60	6400000	257471	chr19:5460000-6400000	1700020D05Rik,1700123I01Rik,Ap5b1,Arl2,Atg2a,BC048609,Batf2,Capn1,Cdc42bpg,Cdc42ep2,Cdca5,Cfl1,Ctsw,Dpf2,Efemp2,Ehbp1l1,Ehd1,Fam89b,Fau,Fibp,Frmd8,Gm10814,Gpha2,Kat5,Kcnk7,Ltbp3,Malat1,Map3k11,Map4k2,Men1,Mir192,Mir194-2,Mir6987,Mir6988,Mrpl49,Mus81,Naaladl1,Neat1,Ovol1,Pcnxl3,Pola2,Ppp2r5b,Pygm,Rela,Rnaseh2c,Sac3d1,Scyl1,Sf1,Sipa1,Slc22a20,Slc25a45,Snx15,Snx32,Sssca1,Syvn1,Tigd3,Tm7sf2,Vps51,Zfp…	60	chr19:6400000-6688105	Nrxn2,Rasgrp2,Slc22a12,	3
chr4	3928649	3930730	0.81241	0.18995	0	1	1	388.821	224.429	0	185.408	30.2088	1.40739	3312853	-615796	chr4:3152853-3272853	Vmn1r2,Vmn1r3,	2	chr4:3312853-3972853	2210414B05Rik,6330407A03Rik,Chchd7,Lyn,Mir3471-2,Mos,Plag1,Rps20,Tgs1,Tmem68,	10	3972853	42123	chr4:3312853-3972853	2210414B05Rik,6330407A03Rik,Chchd7,Lyn,Mir3471-2,Mos,Plag1,Rps20,Tgs1,Tmem68,	10	chr4:3972853-4732853	Gm11780,Penk,Sdr16c5,Sdr16c6,	4
chr10	93290498	93293187	0.81241	0.41137	0	1	1	307.467	0	259.003	0	0	1.26809	93037255	-253243	chr10:91237255-93037255	Gm20757,Mir1251,Mir135a-2,Nedd1,Rmst,	5	chr10:93037255-93817255	4933408J17Rik,Amdhd1,Ccdc38,Cdk17,Elk3,Gm15915,Gm17745,Gm8580,Hal,Lta4h,Mir1931,Mir7688,Ntn4,Snrpf,	14	93817255	524068	chr10:93037255-93817255	4933408J17Rik,Amdhd1,Ccdc38,Cdk17,Elk3,Gm15915,Gm17745,Gm8580,Hal,Lta4h,Mir1931,Mir7688,Ntn4,Snrpf,	14	chr10:93817255-94277255	Fgd6,Metap2,Mir331,Ndufa12,Nr2c1,Usp44,Vezt,	7
chr7	15972939	15977961	0.81201	0.07068	0	1	1	264.474	482.279	467.793	256.362	0	1.34735	15914651	-58288	chr7:15574651-15914651	Crx,Crxos,Obox3,Obox5,Obox6,	5	chr7:15914651-16254651	C5ar1,C5ar2,Dhx34,Ehd2,Gltscr1,Gltscr2,Kptn,Meis3,Napa,Sepw1,Slc8a2,Snord23,Zfp541,	13	16254651	276690	chr7:15914651-16254651	C5ar1,C5ar2,Dhx34,Ehd2,Gltscr1,Gltscr2,Kptn,Meis3,Napa,Sepw1,Slc8a2,Snord23,Zfp541,	13	chr7:16254651-16494651	Arhgap35,Bbc3,C5ar1,Ccdc9,Inafm1,Npas1,Sae1,Tmem160,Zc3h4,	9
chr8	122828570	122836975	0.8116	0.61734	0	0	1	391.271	246.44	184.624	167.934	0	1.62027	122836100	0	chr8:121976100-122836100	9330133O14Rik,Acsf3,Aprt,Banp,Cbfa2t3,Cdt1,Ctu2,Cyba,Galns,Gm20735,Il17c,Mir6396,Mir7237,Mvd,Pabpn1l,Piezo1,Rnf166,Snai3,Trappc2l,Trhr2,Zc3h18,Zfpm1,	22	chr8:122836100-123116100	2810013P06Rik,Ankrd11,Cdh15,Mir7079,Rpl13,Snord68,Spg7,	7	122836100	0	chr8:121976100-122836100	9330133O14Rik,Acsf3,Aprt,Banp,Cbfa2t3,Cdt1,Ctu2,Cyba,Galns,Gm20735,Il17c,Mir6396,Mir7237,Mvd,Pabpn1l,Piezo1,Rnf166,Snai3,Trappc2l,Trhr2,Zc3h18,Zfpm1,	22	chr8:122836100-123116100	2810013P06Rik,Ankrd11,Cdh15,Mir7079,Rpl13,Snord68,Spg7,	7
chr13	31792212	31794223	0.8116	0.60188	0	0	0	352.61	252.113	298.797	277.901	38.8917	1.61254	31688131	-104081	chr13:30568131-31688131	1700018A04Rik,4930401O12Rik,4930519D14Rik,Dusp22,Exoc2,Foxf2,Foxq1,Hus1b,Irf4,	9	chr13:31688131-32788131	Foxc1,Gmds,Mylk4,	3	32788131	993908	chr13:31688131-32788131	Foxc1,Gmds,Mylk4,	3	chr13:32788131-33388131	Serpinb1a,Serpinb1b,Serpinb1c,Serpinb6b,Serpinb9,Serpinb9b,Serpinb9c,Serpinb9d,Serpinb9e,Serpinb9f,Wrnip1,	11
chr3	88603015	88608961	0.8116	0.35892	0	0	1	316.187	461.172	308.553	271.169	0	1.49106	88536078	-66937	chr3:88276078-88536078	Bglap,Bglap2,Bglap3,Cct3,Glmp,Lmna,Mex3a,Mir7011,Paqr6,Pmf1,Sema4a,Slc25a44,Smg5,Tmem79,Tsacc,	15	chr3:88536078-88916078	1500004A13Rik,2810403A07Rik,5830417I10Rik,Arhgef2,Gon4l,Lamtor2,Mex3a,Mir1905,Msto1,Rab25,Rit1,Rxfp4,Ssr2,Syt11,Ubqln4,	15	88916078	307117	chr3:88536078-88916078	1500004A13Rik,2810403A07Rik,5830417I10Rik,Arhgef2,Gon4l,Lamtor2,Mex3a,Mir1905,Msto1,Rab25,Rit1,Rxfp4,Ssr2,Syt11,Ubqln4,	15	chr3:88916078-89096078	Ash1l,Dap3,Fdps,Rusc1,	4
chr5	142934449	142938435	0.8114	0.3683	0.90566	0	0	0	272.779	273.191	333.049	0	1.69838	142858321	-76128	chr5:142464046-142724047	Ap5z1,Mmd2,Papolb,Radil,Slc29a4,Wipi2,	6	chr5:142858321-143318321	4930448H16Rik,4933411G11Rik,Actb,E130309D02Rik,Fbxl18,Fscn1,Rbak,Rbakdn,Rnf216,Spdyb,Zdhhc4,Zfp12,Zfp316,	13	143318321	379886	chr5:142858321-143318321	4930448H16Rik,4933411G11Rik,Actb,E130309D02Rik,Fbxl18,Fscn1,Rbak,Rbakdn,Rnf216,Spdyb,Zdhhc4,Zfp12,Zfp316,	13	chr5:143999131-144239131	Bhlha15,Ccz1,Lmtk2,Ocm,Tecpr1,	5
chr5	148450037	148454348	0.81099	0.46659	0	0	0	334.701	84.7532	93.259	142.646	0	1.54428	148268424	-181613	chr5:147928424-148268424	Mtus2,	1	chr5:148268424-148808424	2210417A02Rik,4930505K14Rik,Mtus2,Slc7a1,Ubl3,	5	148808424	354076	chr5:148268424-148808424	2210417A02Rik,4930505K14Rik,Mtus2,Slc7a1,Ubl3,	5	chr5:148808424-149357425	5730422E09Rik,5930430L01Rik,8430423G03Rik,Alox5ap,Gm15408,Gm8615,Hmgb1,Katnal1,Uspl1,	9
chr8	105287882	105293810	0.81099	0.1259	0	1	1	225.189	267.497	126.612	169.519	0	1.37394	104596100	-691782	chr8:104076100-104596100	Bean1,Car7,Ccdc79,Cdh5,Cklf,Cmtm1,Cmtm2a,Cmtm2b,Cmtm3,Cmtm4,Dync1li2,Gm29682,Nae1,Pdp2,Tk2,	15	chr8:104596100-105296100	4931428F04Rik,4932416K20Rik,B3gnt9,Cbfb,Cdh16,Ces2a,Ces2b,Ces2c,Ces2d-ps,Ces2e,Ces2f,Ces2g,Ces2h,Ces3a,Ces3b,Ces4a,D230025D16Rik,Exoc3l,Fam96b,Fbxl8,Hsf4,Nol3,Pdp2,Rrad,Tradd,	25	105296100	2290	chr8:104596100-105296100	4931428F04Rik,4932416K20Rik,B3gnt9,Cbfb,Cdh16,Ces2a,Ces2b,Ces2c,Ces2d-ps,Ces2e,Ces2f,Ces2g,Ces2h,Ces3a,Ces3b,Ces4a,D230025D16Rik,Exoc3l,Fam96b,Fbxl8,Hsf4,Nol3,Pdp2,Rrad,Tradd,	25	chr8:105296100-105556100	Atp6v0d1,E2f4,Elmo3,Fhod1,Hsd11b2,Kctd19,Lrrc29,Lrrc36,Mir328,Plekhg4,Slc9a5,Tmem208,Tppp3,Zdhhc1,	14
chr4	140678423	140680601	0.81079	0.56157	0	0	1	324.601	308.596	0	0	0	1.59157	140544085	-134338	chr4:139684085-140544085	4933427I22Rik,Arhgef10l,Igsf21,Klhdc7a,Mir2139,Pax7,	6	chr4:140544085-141084085	4930515B02Rik,Arhgef10l,Atp13a2,Crocc,Gm13031,Gm13032,Mfap2,Necap2,Padi1,Padi2,Padi3,Padi4,Padi6,Rcc2,Sdhb,	15	141084085	403484	chr4:140544085-141084085	4930515B02Rik,Arhgef10l,Atp13a2,Crocc,Gm13031,Gm13032,Mfap2,Necap2,Padi1,Padi2,Padi3,Padi4,Padi6,Rcc2,Sdhb,	15	chr4:141084085-141364085	Arhgef19,Epha2,Fbxo42,Rsg1,Spata21,Szrd1,	6
chr2	31378104	31385222	0.81059	0.06295	0	0	1	322.633	0	91.0377	252.395	0	1.09207	31184480	-193624	chr2:30924480-31184480	BC005624,D330023K18Rik,Fnbp1,Gpr107,Tor1a,Tor1b,Usp20,	7	chr2:31184480-31424480	Gpr107,Ncs1,	2	31424480	39258	chr2:31184480-31424480	Gpr107,Ncs1,	2	chr2:31424480-31904480	Abl1,Ass1,Exosc2,Fibcd1,Fubp3,Gm5424,Lamc3,Mir6998,Prdm12,Qrfp,	10
chr2	75587582	75591147	0.81038	0.2159	0	0	0	167.446	295.145	139.41	129.964	0	1.41833	75581943	-5639	chr2:75181943-75581943	9430019J16Rik,	1	chr2:75581943-76121943	Agps,Gm6793,Hnrnpa3,Nfe2l2,Pde11a,Ttc30a1,Ttc30a2,Ttc30b,	8	76121943	530796	chr2:75581943-76121943	Agps,Gm6793,Hnrnpa3,Nfe2l2,Pde11a,Ttc30a1,Ttc30a2,Ttc30b,	8	chr2:76121943-76881943	Cyct,Dfnb59,Fkbp7,Osbpl6,Pde11a,Plekha3,Prkra,Rbm45,Ttn,	9
chr14	31434367	31438935	0.81018	0.16952	0	1	1	654.717	187.753	87.3248	0	0	1.39494	31026814	-407553	chr14:30506814-31026814	Dcp1a,Glt8d1,Gnl3,Itih1,Itih3,Itih4,Mir3076,Mustn1,Nek4,Pbrm1,Prkcd,Rft1,Sfmbt1,Snord19,Snord69,Spcs1,Tkt,Tmem110,	18	chr14:31026814-31506814	Bap1,Capn7,Dnah1,Eaf1,Mettl6,Nisch,Nt5dc2,Pbrm1,Phf7,Sema3g,Sh3bp5,Smim4,Stab1,Tnnc1,	14	31506814	67879	chr14:31026814-31506814	Bap1,Capn7,Dnah1,Eaf1,Mettl6,Nisch,Nt5dc2,Pbrm1,Phf7,Sema3g,Sh3bp5,Smim4,Stab1,Tnnc1,	14	chr14:31506814-32086814	Ankrd28,Btd,Colq,Dph3,Eaf1,Galnt15,Hacl1,Oxnad1,	8
chr4	3966384	3969387	0.81018	0.12866	0	0	0	423.606	427.069	468.567	403.678	0	1.37451	3312853	-653531	chr4:3152853-3272853	Vmn1r2,Vmn1r3,	2	chr4:3312853-3972853	2210414B05Rik,6330407A03Rik,Chchd7,Lyn,Mir3471-2,Mos,Plag1,Rps20,Tgs1,Tmem68,	10	3972853	3466	chr4:3312853-3972853	2210414B05Rik,6330407A03Rik,Chchd7,Lyn,Mir3471-2,Mos,Plag1,Rps20,Tgs1,Tmem68,	10	chr4:3972853-4732853	Gm11780,Penk,Sdr16c5,Sdr16c6,	4
chr11	58300138	58303630	0.80998	0.1767	0	0	0	0	0	0	115.453	0	0.89833	58226498	-73640	chr11:57926498-58226498	Cnot8,Gemin5,Gm12250,Igtp,Irgm2,Larp1,Mrpl22,	7	chr11:58226498-58926498	1810065E05Rik,2210407C18Rik,2810021J22Rik,4930504O13Rik,Btnl10,Fam183b,Gm12253,Lypd8,Olfr224,Olfr30,Olfr311,Olfr312,Olfr313,Olfr314,Olfr315,Olfr316,Olfr317,Olfr318,Olfr319,Olfr320,Olfr322,Olfr323,Olfr324,Olfr325,Olfr328,Olfr329-ps,Olfr330,Olfr331,Olfr332,Sh3bp5l,Trim58,Zfp39,Zfp672,Zfp692,	34	58926498	622868	chr11:58226498-58926498	1810065E05Rik,2210407C18Rik,2810021J22Rik,4930504O13Rik,Btnl10,Fam183b,Gm12253,Lypd8,Olfr224,Olfr30,Olfr311,Olfr312,Olfr313,Olfr314,Olfr315,Olfr316,Olfr317,Olfr318,Olfr319,Olfr320,Olfr322,Olfr323,Olfr324,Olfr325,Olfr328,Olfr329-ps,Olfr330,Olfr331,Olfr332,Sh3bp5l,Trim58,Zfp39,Zfp672,Zfp692,	34	chr11:58926498-59506498	2310033P09Rik,2610507I01Rik,4933439C10Rik,Arf1,Btnl10,Gjc2,Guk1,Hist3h2a,Hist3h2ba,Hist3h2bb-ps,Iba57,Jmjd4,Mrpl55,Obscn,Prss38,Rnf187,Snap47,Trim11,Trim17,Wnt3a,Wnt9a,Zfp867,Zkscan17,	23
chr11	24046625	24051002	0.80977	0.28879	0	0	1	367.542	253.939	229.844	0	166.716	1.45416	24000000	-46625	chr11:23600000-24000000	0610010F05Rik,Papolg,Pex13,Pus10,Rel,	5	chr11:24000000-25860000	4933427E13Rik,4933430M04Rik,5730522E02Rik,Bcl11a,Gm10466,	5	25860000	1808998	chr11:24000000-25860000	4933427E13Rik,4933430M04Rik,5730522E02Rik,Bcl11a,Gm10466,	5	chr11:25860000-27020000	5730522E02Rik,Fancl,Gm12070,Mir6372,Vrk2,	5
chr1	40114537	40117224	0.80977	0.24738	0	1	1	369.576	406.623	0	195.864	58.6223	1.43346	40083155	-31382	chr1:39563155-40083155	1700066B17Rik,Creg2,Gm16894,Gm3646,Map4k4,Rfx8,Rnf149,	7	chr1:40083155-40803155	Gm16894,Il18r1,Il18rap,Il1r1,Il1r2,Il1rl1,Il1rl2,Mfsd9,Slc9a2,Slc9a4,	10	40803155	685931	chr1:40083155-40803155	Gm16894,Il18r1,Il18rap,Il1r1,Il1r2,Il1rl1,Il1rl2,Mfsd9,Slc9a2,Slc9a4,	10	chr1:40803155-43063155	2900092D14Rik,4930448I06Rik,Dalir,Gpr45,Mrps9,Pantr1,Pantr2,Pou3f3,Tgfbrap1,Tmem182,	10
chr10	81500698	81504692	0.80977	0.19879	0	1	1	431.202	0	0	0	0	1.15917	81177255	-323443	chr10:80697255-81177255	Amh,Ap3d1,Creb3l3,Diras1,Dot1l,Eef2,Gadd45b,Gng7,Izumo4,Jsrp1,Lingo3,Lmnb2,Lsm7,Map2k2,Mir1982,Mir5615-1,Mir5615-2,Mob3a,Oaz1,Oaz1-ps,Pias4,Plekhj1,Sf3a2,Sgta,Slc39a3,Sppl2b,Thop1,Timm13,Tmprss9,Zbtb7a,	30	chr10:81177255-81617255	4930404N11Rik,Aes,Apba3,Atcay,Atcayos,BC025920,Cactin,Celf5,Dapk3,Dohh,Eef2,Fzr1,Gipc3,Gna11,Gna15,Hmg20b,Matk,Mfsd12,Mir1191b,Mir3057,Mir6913,Mrpl54,Ncln,Nfic,Nmrk2,Pip5k1c,S1pr4,Smim24,Snord37,Tbxa2r,Tjp3,Tle2,Tle6,Zfr2,	34	81617255	112563	chr10:81177255-81617255	4930404N11Rik,Aes,Apba3,Atcay,Atcayos,BC025920,Cactin,Celf5,Dapk3,Dohh,Eef2,Fzr1,Gipc3,Gna11,Gna15,Hmg20b,Matk,Mfsd12,Mir1191b,Mir3057,Mir6913,Mrpl54,Ncln,Nfic,Nmrk2,Pip5k1c,S1pr4,Smim24,Snord37,Tbxa2r,Tjp3,Tle2,Tle6,Zfr2,	34	chr10:81617255-81697255	Ankrd24,Gm10778,Sirt6,	3
chr2	157603591	157606266	0.80957	0.33462	0	0	0	329.681	153.853	88.0487	329.552	0	1.47688	157594264	-9327	chr2:157294264-157594264	Blcap,Ghrh,Manbal,Nnat,Rpn2,Src,	6	chr2:157594264-158374264	1700060C20Rik,2010009K17Rik,Bpi,Ctnnbl1,D630003M21Rik,Lbp,Mir7685,Rprd1b,Snhg17,Tgm2,Tti1,Vstm2l,	12	158374264	767998	chr2:157594264-158374264	1700060C20Rik,2010009K17Rik,Bpi,Ctnnbl1,D630003M21Rik,Lbp,Mir7685,Rprd1b,Snhg17,Tgm2,Tti1,Vstm2l,	12	chr2:158374264-158874264	Actr5,Adig,Arhgap40,Dhx35,Fam83d,Gm14204,Mir3474,Ppp1r16b,Ralgapb,Slc32a1,Snhg11,	11
chr1	133306185	133309254	0.80957	0.49199	0	0	0	160.474	0	76.8914	0	0	1.30557	133023423	-282762	chr1:132663423-133023423	Gm10538,Lrrn2,Mdm4,Nfasc,	4	chr1:133023423-133603423	Etnk2,Gm19461,Golt1a,Kiss1,Mdm4,Pik3c2b,Plekha6,Ppp1r15b,Ren1,Ren2,Sox13,	11	133603423	294169	chr1:133023423-133603423	Etnk2,Gm19461,Golt1a,Kiss1,Mdm4,Pik3c2b,Plekha6,Ppp1r15b,Ren1,Ren2,Sox13,	11	chr1:133603423-134043423	Atp2b4,Fmod,Lax1,Mir6903,Optc,Prelp,Snrpe,Zbed6,Zc3h11a,	9
chr11	84792775	84799097	0.80937	0.38156	0	0	0	464.544	362.36	325.126	284.852	65.2819	1.50015	84166498	-626277	chr11:83786498-84166498	Ddx52,Dusp14,Gm11437,Hnf1b,Synrg,Tada2a,	6	chr11:84166498-84826498	1700109G15Rik,Aatf,Acaca,Dhrs11,Gm11437,Lhx1,Lhx1os,Mrm1,	8	84826498	27401	chr11:84166498-84826498	1700109G15Rik,Aatf,Acaca,Dhrs11,Gm11437,Lhx1,Lhx1os,Mrm1,	8	chr11:84826498-85166498	4930502E09Rik,Car4,Dhrs11,Ggnbp2,Ggnbp2os,Myo19,Pigw,Usp32,Znhit3,	9
chr9	41949146	41955089	0.80876	0.72225	0	0	0	333.866	300.32	216.253	226.692	172.65	1.66989	41211917	-737229	chr9:40811917-41211917	1700063D05Rik,4931429I11Rik,Bsx,Crtam,Ubash3b,	5	chr9:41211917-41971917	1700063D05Rik,3110039I08Rik,Mir100,Mir125b-1,Mirlet7a-2,Sorl1,	6	41971917	16828	chr9:41211917-41971917	1700063D05Rik,3110039I08Rik,Mir100,Mir125b-1,Mirlet7a-2,Sorl1,	6	chr9:41971917-42311917	4930546K05Rik,Sc5d,Sorl1,	3
chr8	106430768	106434804	0.80876	0.50248	0	0	0	464.888	129.66	0	0	0	1.56	106396100	-34668	chr8:106136100-106396100	1810019D21Rik,4930506A18Rik,Esrp2,Pla2g15,Prmt7,Slc7a6,Slc7a6os,Smpd3,	8	chr8:106396100-107036100	1110028F18Rik,Cdh1,Cdh3,Chtf8,Cirh1a,Has3,Sntb2,Tango6,Vps4a,Zfp90,	10	107036100	601296	chr8:106396100-107036100	1110028F18Rik,Cdh1,Cdh3,Chtf8,Cirh1a,Has3,Sntb2,Tango6,Vps4a,Zfp90,	10	chr8:107036100-107396100	Cog8,Cyb5b,Mir5098,Mir7075,Nfat5,Nip7,Nqo1,Pdf,Terf2,Tmed6,Vps4a,	11
chr1	154784486	154791066	0.80856	0.57261	0	0	0	403.07	513.339	114.614	273.803	0	1.59486	154772870	-11616	chr1:154212870-154772870	4930452N14Rik,4930532M18Rik,Cacna1e,	3	chr1:154772870-155552870	Ier5,Mr1,Stx6,Xpr1,	4	155552870	761804	chr1:154772870-155552870	Ier5,Mr1,Stx6,Xpr1,	4	chr1:155552870-156118743	Acbd6,Cep350,Fam163a,Lhx4,Qsox1,Tor1aip1,Tor1aip2,	7
chr6	72183883	72187667	0.80836	0.66593	0	0	0	410.629	469.655	403.847	287.039	0	1.64132	71830006	-353877	chr6:71150006-71830006	Cd8a,Cd8b1,Chmp3,Fabp1,Kdm3a,Krcc1,Mir8112,Mrpl35,Reep1,Rmnd5a,Rnf103,Smyd1,	12	chr6:71830006-72370006	0610030E20Rik,4933431G14Rik,9130221F21Rik,Atoh8,Immt,Polr1a,Ptcd3,Rnf181,Sftpb,St3gal5,Tmem150a,Usp39,Vamp5,	13	72370006	182339	chr6:71830006-72370006	0610030E20Rik,4933431G14Rik,9130221F21Rik,Atoh8,Immt,Polr1a,Ptcd3,Rnf181,Sftpb,St3gal5,Tmem150a,Usp39,Vamp5,	13	chr6:72370006-72910006	Capg,Elmod3,Ggcx,Gm15401,Kcmf1,Mat2a,Particl,Retsat,Tcf7l1,Tgoln1,Tgoln2,Vamp5,Vamp8,	13
chr4	135918535	135922591	0.80836	0.19602	0	1	1	385.833	390.293	0	248.707	0	1.40637	135744085	-174450	chr4:135424085-135744085	1700029M20Rik,Grhl3,Ifnlr1,Il22ra1,Nipal3,Rcan3,Stpg1,	7	chr4:135744085-135964085	Cnr2,Fuca1,Hmgcl,Il22ra1,Myom3,Pnrc2,Srsf10,	7	135964085	41494	chr4:135744085-135964085	Cnr2,Fuca1,Hmgcl,Il22ra1,Myom3,Pnrc2,Srsf10,	7	chr4:135964085-136204085	E2f2,Gale,Id3,Lypla2,Pithd1,Rpl11,Tceb3,	7
chr11	101065753	101068638	0.80836	0.1651	0.02264	0	0	290.359	307.703	41.9342	365.466	0	1.40223	100718686	-347067	chr11:100318686-100718686	Acly,Cnp,Dhx58,Dnajc7,Eif1,Fkbp10,Gast,Hap1,Hspb9,Jup,Kat2a,Klhl10,Klhl11,Mir7116,Nkiras2,Nt5c3b,P3h4,Rab5c,Ttc25,Zfp385c,	20	chr11:100718686-101078686	Atp6v0a1,Ghdc,Hcrt,Hsd17b1,Kcnh4,Mir6928,Naglu,Ptrf,Rab5c,Stat3,Stat5a,Stat5b,	12	101078686	10048	chr11:100718686-101078686	Atp6v0a1,Ghdc,Hcrt,Hsd17b1,Kcnh4,Mir6928,Naglu,Ptrf,Rab5c,Stat3,Stat5a,Stat5b,	12	chr11:101078686-101558686	Aarsd1,Aoc2,Aoc3,Becn1,Brca1,Ccr10,Cntd1,Cntnap1,Coa3,Coasy,Ezh1,Fam134c,G6pc,Hsd17b1,Ifi35,Mir6929,Mlx,Nbr1,Plekhh3,Psmc3ip,Psme3,Ptges3l,Ramp2,Rnd2,Rpl27,Rundc1,Tubg1,Tubg2,Vat1,Vps25,Wnk4,	31
chr17	25467577	25480069	0.80815	0.66427	0	1	1	323.439	303.603	207.051	192.313	0	1.64028	25283055	-184522	chr17:24723055-25283055	BC003965,Baiap3,Ccdc154,Clcn7,Cramp1l,Eme2,Fahd1,Gm17801,Gnptg,Hagh,Hn1l,Hs3st6,Ift140,Igfals,Mapk8ip3,Meiob,Mir3547,Mrps34,Msrb1,Ndufb10,Nme3,Nubp2,Ptx4,Rpl3l,Spsb3,Telo2,Tmem204,Tsr3,Ube2i,Unkl,	30	chr17:25283055-25823055	2810468N07Rik,Cacna1h,Ccdc78,Chtf18,Fam173a,Fbxl16,Gng13,Haghl,Lmf1,Metrn,Mir6966,Msln,Mslnl,Narfl,Prss28,Prss29,Prss34,Rpusd1,Sox8,Sstr5,Tekt4,Tpsab1,Tpsb2,Tpsg1,	24	25823055	342986	chr17:25283055-25823055	2810468N07Rik,Cacna1h,Ccdc78,Chtf18,Fam173a,Fbxl16,Gng13,Haghl,Lmf1,Metrn,Mir6966,Msln,Mslnl,Narfl,Prss28,Prss29,Prss34,Rpusd1,Sox8,Sstr5,Tekt4,Tpsab1,Tpsb2,Tpsg1,	24	chr17:25823055-26243055	0610011F06Rik,Arhgdig,Axin1,Capn15,Decr2,Fam195a,Gm10012,Itfg3,Jmjd8,Mir3082,Mrpl28,Nhlrc4,Nme4,Pdia2,Pigq,Rab11fip3,Rab40c,Rgs11,Rhbdl1,Rhot2,Stub1,Tmem8,Wdr24,Wdr90,Wfikkn1,	25
chr9	107899987	107908093	0.80815	0.45168	0	1	1	342.745	159.506	196.22	199.885	0	1.53399	107737669	-162318	chr9:107297669-107737669	6430571L13Rik,Cacna2d2,Cish,Cyb561d2,Gnai2,Gnat1,Hemk1,Hyal1,Hyal2,Hyal3,Ifrd2,Mir5120,Nat6,Nprl2,Rassf1,Sema3b,Sema3f,Slc38a3,Tmem115,Tusc2,Zmynd10,	21	chr9:107737669-108077669	Actl11,Amigo3,Camkv,Fam212a,Gmppb,Ip6k1,Mon1a,Mst1r,Rbm5,Rbm6,Rnf123,Traip,Uba7,	13	108077669	169576	chr9:107737669-108077669	Actl11,Amigo3,Camkv,Fam212a,Gmppb,Ip6k1,Mon1a,Mst1r,Rbm5,Rbm6,Rnf123,Traip,Uba7,	13	chr9:108077669-108497669	1700102P08Rik,4930447F24Rik,Amt,Apeh,BC048562,Bsn,Ccdc36,Ccdc71,Dag1,Gpx1,Klhdc8b,Lamb2,Mir7088,Mst1,Nicn1,Rhoa,Rnf123,Tcta,Usp19,Usp4,	20
chr9	121696305	121699577	0.80815	0.01988	0	1	1	0	0	0	0	0	0.81809	121410882	-285423	chr9:120490882-121410882	1700020M21Rik,4930593C16Rik,5830454E08Rik,Ctnnb1,Eif1b,Entpd3,Mir7090,Rpl14,Trak1,Ulk4,	10	chr9:121410882-121830882	Ccdc13,Cck,Deb1,E530011L22Rik,Hhatl,Klhl40,Lyzl4,Lyzl4os,Nktr,Sec22c,Trak1,Vipr1,Zfp651,	13	121830882	131305	chr9:121410882-121830882	Ccdc13,Cck,Deb1,E530011L22Rik,Hhatl,Klhl40,Lyzl4,Lyzl4os,Nktr,Sec22c,Trak1,Vipr1,Zfp651,	13	chr9:121830882-122730882	1700048O20Rik,9530059O14Rik,A730085K08Rik,Abhd5,Ackr2,Ano10,Ccdc13,Cyp8b1,Fam198a,Higd1a,Mir138-1,Mir8106,Pomgnt2,Snrk,	14
chr12	112602144	112606626	0.80795	0.25566	0	1	1	438.064	301.036	272.152	59.4799	0	1.43578	111881789	-720355	chr12:111501789-111881789	2810029C07Rik,Apopt1,Bag5,Ckb,Eif5,Klc1,Mark3,Ppp1r13b,Snora28,Trmt61a,Xrcc3,Zfyve21,	12	chr12:111881789-112721789	2010107E04Rik,5033406O09Rik,A530016L24Rik,A730018C14Rik,Adssl1,Akt1,Aspg,B020018J22Rik,Inf2,Kif26a,Mir203,Mir3073a,Mir3073b,Mir6939,Ppp1r13b,Rd3l,Siva1,Tdrd9,Tmem179,Zbtb42,	20	112721789	115163	chr12:111881789-112721789	2010107E04Rik,5033406O09Rik,A530016L24Rik,A730018C14Rik,Adssl1,Akt1,Aspg,B020018J22Rik,Inf2,Kif26a,Mir203,Mir3073a,Mir3073b,Mir6939,Ppp1r13b,Rd3l,Siva1,Tdrd9,Tmem179,Zbtb42,	20	chr12:112721789-113201789	4930427A07Rik,BC022687,Brf1,Btbd6,Cdca4,Cep170b,Crip1,Crip2,Gpr132,Jag2,Mir6940,Mir6941,Mta1,Nudt14,Pacs2,Pld4,Tex22,Tmem121,	18
chr14	121587661	121592906	0.80795	0.23247	0	1	1	330.406	420.321	217.579	172.589	0	1.42419	120820778	-766883	chr14:120060778-120820778	Mbnl2,Rap2a,	2	chr14:120820778-121820778	Dock9,Farp1,Ipo5,Slc15a1,Stk24,	5	121820778	227872	chr14:120820778-121820778	Dock9,Farp1,Ipo5,Slc15a1,Stk24,	5	chr14:121820778-122920778	1700108J01Rik,1810041H14Rik,2610035F20Rik,A330035P11Rik,Clybl,Ggact,Gm5089,Gpr18,Gpr183,Pcca,Timm8a2,Tm9sf2,Tmtc4,Ubac2,Zic2,Zic5,	16
chr9	106642353	106646367	0.80775	0.03865	0	1	1	119.75	235.505	290.753	64.0389	0	1.32708	106497669	-144684	chr9:106137669-106497669	Abhd14a,Abhd14b,Acy1,Alas1,Dusp7,Glyctk,Gpr62,Mir135a-1,Mirlet7g,Parp3,Pcbp4,Poc1a,Ppm1m,Rpl29,Rrp9,Tlr9,Twf2,Wdr82,	18	chr9:106497669-106657669	Grm2,Iqcf1,Iqcf3,Iqcf4,Iqcf5,Iqcf6,	6	106657669	11302	chr9:106497669-106657669	Grm2,Iqcf1,Iqcf3,Iqcf4,Iqcf5,Iqcf6,	6	chr9:106657669-106897669	Dock3,Manf,Rad54l2,Rbm15b,Tex264,Vprbp,	6
chr9	89825989	89829301	0.80754	0.77195	0	1	1	456.493	390.853	0	0	0	1.69352	89745162	-80827	chr9:89225162-89745162	AF529169,Ankrd34c,Mthfs,Tmed3,	4	chr9:89745162-90285162	4930524O08Rik,Adamts7,Ctsh,Mir184,Morf4l1,Rasgrf1,Tbc1d2b,	7	90285162	455861	chr9:89745162-90285162	4930524O08Rik,Adamts7,Ctsh,Mir184,Morf4l1,Rasgrf1,Tbc1d2b,	7	chr9:90285162-92025162	Zic1,Zic4,	2
chr5	36393975	36401632	0.80754	0.62728	0	1	1	354.939	128.523	167.885	15.4114	0	1.62118	35997351	-396624	chr5:35537351-35997351	4931431C16Rik,Ablim2,Acox3,Afap1,Htra3,Sh3tc1,Trmt44,	7	chr5:35997351-36457351	2210406O10Rik,Afap1,Mir7689,Psapl1,Sorcs2,	5	36457351	55719	chr5:35997351-36457351	2210406O10Rik,Afap1,Mir7689,Psapl1,Sorcs2,	5	chr5:36788761-37248761	Crmp1,Jakmip1,Man2b2,Mrfap1,Ppp2r2c,Ppp2r2cos,Wfs1,	7
chr13	75796566	75799978	0.80754	0.57482	0	0	0	412.449	414.908	118.413	44.8898	0	1.59495	74622552	-1174014	chr13:74302552-74622552	Ccdc127,Lrrc14b,Mir692-2,Mir692-3,Pdcd6,Sdha,Zfp72,Zfp825,	8	chr13:74622552-75962552	Cast,Ell2,Erap1,Glrx,Mir682,Pcsk1,Rhobtb3,	7	75962552	162574	chr13:74622552-75962552	Cast,Ell2,Erap1,Glrx,Mir682,Pcsk1,Rhobtb3,	7	chr13:75962552-76740739	Arsk,Gpr150,Mctp1,Rfesd,Spata9,Ttc37,	6
chr18	10608775	10611754	0.80754	0.04197	0	1	1	361.201	207.819	166.778	203.235	327.25	1.32852	10540002	-68773	chr18:10220002-10540002	Greb1l,	1	chr18:10540002-10840002	4930563E18Rik,Abhd3,Esco1,Greb1l,Mib1,Mir133a-1,Mir1a-2,Mir1b,Snrpd1,	9	10840002	228248	chr18:10540002-10840002	4930563E18Rik,Abhd3,Esco1,Greb1l,Mib1,Mir133a-1,Mir1a-2,Mir1b,Snrpd1,	9	chr18:11481491-12121491	Cables1,Gm6277,Mir1901,Rbbp8,Tmem241,	5
chr17	45476374	45480034	0.80734	0.32468	0	0	0	339.278	350.493	181.129	271.132	0	1.46968	45383051	-93323	chr17:44263051-45383051	4930564C03Rik,Clic5,Runx2,Supt3,	4	chr17:45383051-45683051	Aars2,B230354K17Rik,Capn11,Cdc5l,Gm7325,Hsp90ab1,Nfkbie,Slc29a1,Slc35b2,Spats1,Tcte1,Tmem151b,Tmem63b,	13	45683051	203017	chr17:45383051-45683051	Aars2,B230354K17Rik,Capn11,Cdc5l,Gm7325,Hsp90ab1,Nfkbie,Slc29a1,Slc35b2,Spats1,Tcte1,Tmem151b,Tmem63b,	13	chr17:45683051-46163051	1600014C23Rik,Gtpbp2,Mad2l1bp,Mrpl14,Mrps18a,Rsph9,Tmem63b,Vegfa,	8
chr8	105594709	105597845	0.80694	0.21314	0	0	1	30.5319	494.045	128.392	249.952	0	1.41351	105556100	-38609	chr8:105296100-105556100	Atp6v0d1,E2f4,Elmo3,Fhod1,Hsd11b2,Kctd19,Lrrc29,Lrrc36,Mir328,Plekhg4,Slc9a5,Tmem208,Tppp3,Zdhhc1,	14	chr8:105556100-106136100	1810019D21Rik,4933405L10Rik,Acd,Agrp,Atp6v0d1,Cenpt,Ctcf,Ctrl,Ddx28,Dpep2,Dpep3,Dus2,Edc4,Enkd1,Esrp2,Fam65a,Gfod2,Lcat,Mir1966,Mir7074,Nfatc3,Nrn1l,Nutf2,Nutf2-ps1,Pard6a,Pskh1,Psmb10,Ranbp10,Rltpr,Slc12a4,Thap11,Tsnaxip1,	32	106136100	538255	chr8:105556100-106136100	1810019D21Rik,4933405L10Rik,Acd,Agrp,Atp6v0d1,Cenpt,Ctcf,Ctrl,Ddx28,Dpep2,Dpep3,Dus2,Edc4,Enkd1,Esrp2,Fam65a,Gfod2,Lcat,Mir1966,Mir7074,Nfatc3,Nrn1l,Nutf2,Nutf2-ps1,Pard6a,Pskh1,Psmb10,Ranbp10,Rltpr,Slc12a4,Thap11,Tsnaxip1,	32	chr8:106136100-106396100	1810019D21Rik,4930506A18Rik,Esrp2,Pla2g15,Prmt7,Slc7a6,Slc7a6os,Smpd3,	8
chr1	120092346	120095572	0.80653	0.34567	0	0	0	0	0	0	0	0	0.979365	120003423	-88923	chr1:119483423-120003423	3830432H09Rik,Cfap221,Epb4.1l5,Ptpn4,Ralb,Tmem177,Tmem185b,	7	chr1:120003423-120563423	3110009E18Rik,C1ql2,Dbi,Marco,Sctr,Steap3,Tmem37,	7	120563423	467851	chr1:120003423-120563423	3110009E18Rik,C1ql2,Dbi,Marco,Sctr,Steap3,Tmem37,	7	chr1:120563423-121563423	Ccdc93,Celrr,Ddx18,En1,Htr5b,Insig2,	6
chr8	47369777	47373320	0.80633	0.77747	0	0	1	266.496	404.706	187.342	139.993	0	1.69507	46954646	-415131	chr8:46634646-46954646	Casp3,Gm16675,Irf2,	3	chr8:46954646-47394646	Enpp6,Stox2,	2	47394646	21326	chr8:46954646-47394646	Enpp6,Stox2,	2	chr8:47394646-47674646	Ing2,Rwdd4a,Trappc11,	3
chr5	137754970	137762855	0.80633	0.41414	0	1	1	426.551	405.883	311.708	320.949	145.919	1.5134	137498772	-256198	chr5:136204130-136904130	Col26a1,Cux1,Mir721,Myl10,Sh2b2,	5	chr5:137498772-137798772	Actl6b,Agfg2,Fbxo24,Gigyf1,Gm20605,Gnb2,Irs3,Lrch4,Mepce,Mir6418,Mospd3,Nyap1,Pcolce,Pop7,Ppp1r35,Sap25,Tfr2,Tsc22d4,Zcwpw1,	19	137798772	35917	chr5:137498772-137798772	Actl6b,Agfg2,Fbxo24,Gigyf1,Gm20605,Gnb2,Irs3,Lrch4,Mepce,Mir6418,Mospd3,Nyap1,Pcolce,Pop7,Ppp1r35,Sap25,Tfr2,Tsc22d4,Zcwpw1,	19	chr5:137798772-138038772	Azgp1,Cyp3a13,Gjc3,Pilra,Pilrb1,Pilrb2,Smok3a,Smok3b,Zcwpw1,	9
chr2	167415645	167422794	0.80633	0.34677	0	1	1	244.538	21.8339	10.6293	25.1395	0	1.47971	166914500	-501145	chr2:166574500-166914500	Arfgef2,Cse1l,Mir6364,Prex1,Trp53rk,	5	chr2:166914500-167514500	1500012F01Rik,B4galt5,Cse1l,Ddx27,Kcnb1,Ptgis,Rnf114,Slc9a8,Snord12,Spata2,Stau1,Znfx1,	12	167514500	91706	chr2:166914500-167514500	1500012F01Rik,B4galt5,Cse1l,Ddx27,Kcnb1,Ptgis,Rnf114,Slc9a8,Snord12,Spata2,Stau1,Znfx1,	12	chr2:167514500-168094500	A530013C23Rik,Cebpb,Fam65c,Pard6b,Ptpn1,Rnf114,Snai1,Tmem189,Ube2v1,	9
chr19	4998128	5004394	0.80572	0.70514	0.02264	0	0	456.71	584.066	527.511	616.362	0	1.66961	4440000	-558128	chr19:4020000-4440000	A930001C03Rik,Adrbk1,Aip,Ankrd13d,BC021614,Cabp2,Cabp4,Carns1,Cdk2ap2,Clcf1,Coro1b,Gpr152,Gstp1,Gstp2,Kdm2a,Mir6985,Pitpnm1,Pold4,Ppp1ca,Ptprcap,Rad9a,Rhod,Rps6kb2,Ssh3,Tbc1d10c,Tmem134,	26	chr19:4440000-5040000	2010003K11Rik,A930001C03Rik,Actn3,B4gat1,Bbs1,Ccdc87,Ccs,Ctsf,Dpp3,Gm21992,Gm960,Lrfn4,Mir6986,Mrpl11,Npas4,Pcx,Peli3,Rbm14,Rbm4,Rbm4b,Rce1,Slc29a2,Sptbn2,Syt12,Zdhhc24,	25	5040000	35606	chr19:4440000-5040000	2010003K11Rik,A930001C03Rik,Actn3,B4gat1,Bbs1,Ccdc87,Ccs,Ctsf,Dpp3,Gm21992,Gm960,Lrfn4,Mir6986,Mrpl11,Npas4,Pcx,Peli3,Rbm14,Rbm4,Rbm4b,Rce1,Slc29a2,Sptbn2,Syt12,Zdhhc24,	25	chr19:5040000-5460000	4930481A15Rik,AI837181,B4gat1,Banf1,Brms1,Catsper1,Ccdc85b,Cd248,Cnih2,Cst6,D330050I16Rik,Drap1,Eif1ad,Fosl1,Gal3st3,Klc2,Pacs1,Rab1b,Rin1,Sart1,Sf3b2,Tmem151a,Yif1a,	23
chr2	11499491	11504440	0.80572	0.33186	0	1	1	268.9	284.289	254.905	254.333	89.5873	1.47165	11298373	-201118	chr2:10378373-11298373	Gm25285,Mir297a-2,Mir297a-3,Mir297a-4,Mir297b,Mir466b-1,Mir466b-3,Mir466b-4,Mir466b-5,Mir466b-6,Mir466b-7,Mir466b-8,Mir466c-1,Mir466c-2,Mir466e,Mir466g,Mir466l,Mir466m,Mir467a-1,Mir467a-10,Mir467a-2,Mir467a-3,Mir467a-4,Mir467a-5,Mir467a-6,Mir467a-7,Mir467a-8,Mir467a-9,Mir467b,Mir467d,Mir669a-1,Mir669a-2,Mir669a-3,Mir669d,Mir669d-2,Mir669f,Mir669g,Mir669i,Mir669j,Mir669k,Mir669l,Mir669o,Prkcq,Sfmb…	44	chr2:11298373-11698373	8030442B05Rik,Gm13293,Il2ra,Pfkfb3,Prkcq,Rbm17,	6	11698373	193933	chr2:11298373-11698373	8030442B05Rik,Gm13293,Il2ra,Pfkfb3,Prkcq,Rbm17,	6	chr2:11698373-11978373	Ankrd16,Fbxo18,Il15ra,	3
chr16	4550458	4554036	0.80572	0.14301	0	1	1	500.343	36.4377	189.622	0	0	1.37722	4280000	-270458	chr16:3820000-4280000	1700037C18Rik,4930455F16Rik,Cluap1,Crebbp,Dnase1,Gm5766,Naa60,Nlrc3,Olfr15,Slx4,Trap1,Zfp174,Zfp597,	13	chr16:4280000-4680000	Adcy9,Coro7,Glis2,Pam16,Srl,Tfap4,Vasn,	7	4680000	125964	chr16:4280000-4680000	Adcy9,Coro7,Glis2,Pam16,Srl,Tfap4,Vasn,	7	chr16:4680000-5259907	4930451G09Rik,4930562C15Rik,AU021092,Alg1,Anks3,Cdip1,Dnaja3,Eef2kmt,Glyr1,Gm16861,Hmox2,Mgrn1,Nagpa,Nmral1,Nudt16l1,Ppl,Rogdi,Sec14l5,Sept12,Smim22,Ubald1,Ubn1,	22
chr5	115558163	115560768	0.80572	0	0	1	1	349.334	452.085	264.256	331.822	0	1.30572	115129991	-428172	chr5:114629991-115129991	1500011B03Rik,2210016L21Rik,2610524H06Rik,4930515G01Rik,4930519G04Rik,Acads,Ankrd13a,Git2,Gltp,Hnf1a,Mir6240,Mir7028,Oasl1,Oasl2,Rpl37rt,Sppl3,Tchp,Trpv4,Unc119b,	19	chr5:115129991-115569991	Cabp1,Coq5,Cox6a1,Dynll1,Gatc,Gcn1l1,Gm13830,Mlec,Msi1,Pla2g1b,Pop5,Pxn,Rnf10,Rplp0,Sirt4,Srsf9,Triap1,Unc119b,	18	115569991	9223	chr5:115129991-115569991	Cabp1,Coq5,Cox6a1,Dynll1,Gatc,Gcn1l1,Gm13830,Mlec,Msi1,Pla2g1b,Pop5,Pxn,Rnf10,Rplp0,Sirt4,Srsf9,Triap1,Unc119b,	18	chr5:115569991-116009991	1110006O24Rik,Ccdc64,Cit,Gcn1l1,Mir7029,Mir7030,Rab35,	7
chr17	86160485	86163245	0.80552	0.6074	0	0	0	421.21	296.146	301.461	305.548	0	1.60922	86140660	-19825	chr17:85620660-86140660	Six2,Six3,Srbd1,	3	chr17:86140660-86480660	2010106C02Rik,Prkce,Srbd1,	3	86480660	317415	chr17:86140660-86480660	2010106C02Rik,Prkce,Srbd1,	3	chr17:86480660-86900660	Epas1,Prkce,	2
chr1	186721207	186725292	0.80552	0.39591	0	1	1	502.89	296.478	50.3921	112.386	0	1.50347	185516121	-1205086	chr1:185216121-185516121	5033404E19Rik,9630028B13Rik,Bpnt1,Eprs,Gm2061,Iars2,Mir194-1,Mir215,Mir664,Rab3gap2,Slc30a10,Snora36b,	12	chr1:185516121-186776121	A730004F24Rik,Lyplal1,Mir297c,Rrp15,Tgfb2,	5	186776121	50829	chr1:185516121-186776121	A730004F24Rik,Lyplal1,Mir297c,Rrp15,Tgfb2,	5	chr1:186776121-188016121	1700007P06Rik,9330162B11Rik,D1Pas1,Esrrg,Gpatch2,Spata17,	6
chr14	47085683	47089530	0.80531	0.58476	0	1	1	273.608	417.398	323.684	34.7045	0	1.59769	46740325	-345358	chr14:45800325-46740325	4933425B07Rik,Bmp4,D330046F09Rik,Gm15217,Gm1821,Rubie,	6	chr14:46740325-47260325	Cdkn3,Cgrrf1,Cnih1,Gch1,Gm10371,Gmfb,Samd4,Wdhd1,	8	47260325	170795	chr14:46740325-47260325	Cdkn3,Cgrrf1,Cnih1,Gch1,Gm10371,Gmfb,Samd4,Wdhd1,	8	chr14:47260325-47580325	Atg14,Dlgap5,Fbxo34,Lgals3,Mapk1ip1l,Socs4,Wdhd1,	7
chr16	17206993	17211606	0.80531	0.25621	0	1	1	315.459	66.2102	27.0427	336.083	0	1.43342	16999907	-207086	chr16:15819907-16999907	4933404G15Rik,Cebpd,Dnm1l,Fgd4,Igll1,Mapk1,Mzt2,Olfr19,Pkp2,Ppm1f,Prkdc,Rpl31-ps12,Spag6,Spidr,Top3b,Vpreb1,Yars2,	17	chr16:16999907-17479907	2610318N02Rik,Ccdc116,Crkl,Hic2,Mapk1,Mir130b,Mir301b,Pi4ka,Ppil2,Rimbp3,Sdf2l1,Serpind1,Snap29,Tmem191c,Ube2l3,Ydjc,Ypel1,	17	17479907	268301	chr16:16999907-17479907	2610318N02Rik,Ccdc116,Crkl,Hic2,Mapk1,Mir130b,Mir301b,Pi4ka,Ppil2,Rimbp3,Sdf2l1,Serpind1,Snap29,Tmem191c,Ube2l3,Ydjc,Ypel1,	17	chr16:17479907-17759907	Aifm3,Ccdc74a,Crkl,Klhl22,Lrrc74b,Lztr1,Med15,P2rx6,Slc7a4,Smpd4,Thap7,	11
chr9	54675378	54678177	0.80491	0.29155	0	0	0	345.454	318.448	122.842	0	0	1.45069	53691895	-983483	chr9:53151895-53691895	4930550C14Rik,Acat1,Atm,Cul5,Ddx10,Exph5,Kdelc2,Mir130c,Npat,Rab39,	10	chr9:53691895-54692193	Acsbg1,Cib2,Cyp19a1,Dmxl2,Elmod1,Gldn,Gldnos,Idh3a,Rab39,Sh2d7,Slc35f2,Sln,Tnfaip8l3,	13	54692193	14016	chr9:53691895-54692193	Acsbg1,Cib2,Cyp19a1,Dmxl2,Elmod1,Gldn,Gldnos,Idh3a,Rab39,Sh2d7,Slc35f2,Sln,Tnfaip8l3,	13	chr9:54692193-55392193	AI118078,AY074887,Chrna3,Chrna5,Chrnb4,Crabp1,Dnaja4,Fbxo22,Hykk,Ireb2,Mir5710,Nrg4,Psma4,Ube2q2,Wdr61,	15
chr3	142559176	142562327	0.80491	0.31695	0.15849	1	1	69.9961	0	0	0	0	1.29263	141857036	-702140	chr3:140557036-141857036	Bmpr1b,Pdha2,Unc5c,	3	chr3:141857036-142797036	Bmpr1b,Ccbl2,Gbp2,Gbp2b,Gbp3,Gbp5,Gbp7,Gtf2b,Mir6381,Pdlim5,Pkn2,	11	142797036	234709	chr3:141857036-142797036	Bmpr1b,Ccbl2,Gbp2,Gbp2b,Gbp3,Gbp5,Gbp7,Gtf2b,Mir6381,Pdlim5,Pkn2,	11	chr3:142797036-144397036	A830019L24Rik,Gm6260,Lmo4,Pkn2,	4
chr7	66659253	66664072	0.8047	0.51629	0	1	1	492.188	401.085	186.973	175.045	0	1.56285	66095114	-564139	chr7:65635114-66095114	1810008I18Rik,Pcsk6,Snrpa1,Tarsl2,Tm2d3,Vimp,	6	chr7:66095114-66835114	Aldh1a3,Asb7,Cers3,Chsy1,Lins,Lrrk1,Mir7057,	7	66835114	171042	chr7:66095114-66835114	Aldh1a3,Asb7,Cers3,Chsy1,Lins,Lrrk1,Mir7057,	7	chr7:66835114-67655114	1700112J16Rik,Adamts17,Lrrc28,Lysmd4,Mef2a,Ttc23,	6
chr11	120302939	120309599	0.8047	0.43843	0	0	0	397.471	285.358	230.363	12.1433	0	1.52391	119918686	-384253	chr11:119258686-119918686	Card14,Ccdc40,Chmp6,Eif4a3,Endov,Gaa,Gm11762,Mir1932,Mir5098,Nptx1,Rptor,Rptoros,Sgsh,Slc26a11,	14	chr11:119918686-120438686	0610009L18Rik,1810043H04Rik,2310003H01Rik,2810410L24Rik,Aatk,Actg1,Bahcc1,Baiap2,Cep131,Chmp6,Enthd2,Fscn2,Mir3065,Mir338,Mir5098,Mir6935,Nploc4,Slc38a10,	18	120438686	129087	chr11:119918686-120438686	0610009L18Rik,1810043H04Rik,2310003H01Rik,2810410L24Rik,Aatk,Actg1,Bahcc1,Baiap2,Cep131,Chmp6,Enthd2,Fscn2,Mir3065,Mir338,Mir5098,Mir6935,Nploc4,Slc38a10,	18	chr11:120438686-120818686	Alyref,Anapc11,Arhgdia,Arl16,Aspscr1,Cbr2,Ccdc137,Dcxr,Dus1l,Fam195b,Fasn,Gcgr,Gps1,Hgs,Lrrc45,Mafg,Mir6936,Mrpl12,Myadml2,Notum,Npb,Oxld1,P4hb,Pcyt2,Pde6g,Ppp1r27,Pycr1,Rac3,Rfng,Sirt7,Slc25a10,Stra13,Tspan10,	33
chr2	93808565	93814276	0.8047	0.07454	0	1	1	260.174	264.55	94.3628	138.382	0	1.34197	92479843	-1328722	chr2:91979843-92479843	1700029I15Rik,Creb3l1,Cry2,D930015M05Rik,Gyltl1b,Mapk8ip1,Mir1955,Mir7000,Pex16,Phf21a,Slc35c1,	11	chr2:92479843-93819843	4631405J19Rik,Alx4,Cd82,Chst1,Ext2,Gm10804,Gm13807,Mir7001,Mir7221,Mir7222,Prdm11,Syt13,Trp53i11,Tspan18,	14	93819843	5567	chr2:92479843-93819843	4631405J19Rik,Alx4,Cd82,Chst1,Ext2,Gm10804,Gm13807,Mir7001,Mir7221,Mir7222,Prdm11,Syt13,Trp53i11,Tspan18,	14	chr2:93819843-94439843	2810002D19Rik,4921507L20Rik,Accs,Accsl,Alkbh3,Api5,Ext2,Gm13889,Hsd17b12,Mir129-2,Mir129b,Mir670,Ttc17,	13
chr8	121597680	121605053	0.8045	0.37714	0	1	1	413.219	0	0	0	0	1.24307	121536100	-61580	chr8:121116100-121536100	1700018B08Rik,Foxc2,Foxl1,	3	chr8:121536100-121976100	1700018B08Rik,1700030M09Rik,BC048644,Banp,Car5a,Fbxo31,Jph3,Klhdc4,Map1lc3b,Slc7a5,Zcchc14,	11	121976100	371047	chr8:121536100-121976100	1700018B08Rik,1700030M09Rik,BC048644,Banp,Car5a,Fbxo31,Jph3,Klhdc4,Map1lc3b,Slc7a5,Zcchc14,	11	chr8:121976100-122836100	9330133O14Rik,Acsf3,Aprt,Banp,Cbfa2t3,Cdt1,Ctu2,Cyba,Galns,Gm20735,Il17c,Mir6396,Mir7237,Mvd,Pabpn1l,Piezo1,Rnf166,Snai3,Trappc2l,Trhr2,Zc3h18,Zfpm1,	22
chr11	84915775	84921286	0.8043	0.23965	0.53962	1	1	402.17	320.959	157.631	311.913	0	1.69393	84826498	-89277	chr11:84166498-84826498	1700109G15Rik,Aatf,Acaca,Dhrs11,Gm11437,Lhx1,Lhx1os,Mrm1,	8	chr11:84826498-85166498	4930502E09Rik,Car4,Dhrs11,Ggnbp2,Ggnbp2os,Myo19,Pigw,Usp32,Znhit3,	9	85166498	245212	chr11:84826498-85166498	4930502E09Rik,Car4,Dhrs11,Ggnbp2,Ggnbp2os,Myo19,Pigw,Usp32,Znhit3,	9	chr11:85166498-85846498	1700125H20Rik,2610027K06Rik,Appbp2,Appbp2os,Bcas3,Bcas3os1,Bcas3os2,Mir5110,Ppm1d,Tbx2,	10
chr16	23979866	23987489	0.8043	0.5704	0	1	1	343.562	321.171	234.177	238.655	0	1.5895	23959914	-19952	chr16:23439927-23959914	Masp1,Rtp2,Rtp4,Sst,	4	chr16:23959914-25319914	A230028O05Rik,Bcl6,Lpp,Lppos,Morf4l1-ps1,Tprg,	6	25319914	1332425	chr16:23959914-25319914	A230028O05Rik,Bcl6,Lpp,Lppos,Morf4l1-ps1,Tprg,	6	chr16:25319914-25959914	Tprg,Trp63,	2
chr10	75634028	75642048	0.8041	0.38156	0.41132	1	1	360.936	366.533	0	116.429	0	1.70054	75517255	-116773	chr10:75197255-75517255	4933407G14Rik,Adora2a,Gm5779,Gucd1,Specc1l,Upb1,	6	chr10:75517255-75957255	Cabin1,Chchd10,Ddt,Derl3,Ggt1,Ggt5,Gm5134,Gm867,Gstt1,Gstt2,Gstt3,Gstt4,Gucd1,Lrrc75b,Mif,Mmp11,Smarcb1,Snrpd3,Susd2,Vpreb3,	20	75957255	315207	chr10:75517255-75957255	Cabin1,Chchd10,Ddt,Derl3,Ggt1,Ggt5,Gm5134,Gm867,Gstt1,Gstt2,Gstt3,Gstt4,Gucd1,Lrrc75b,Mif,Mmp11,Smarcb1,Snrpd3,Susd2,Vpreb3,	20	chr10:75957255-76297255	Dip2a,Gm5134,Mir6409,Mir678,Prmt2,S100b,Slc5a4a,Slc5a4b,Zfp280b,	9
chr18	35538947	35541496	0.80389	0.51795	0	0	0	313.112	352.853	338.54	216.955	188.182	1.56286	34840346	-698601	chr18:34360346-34840346	4933408B17Rik,Brd8,Cdc23,Cdc25c,Fam13b,Fam53c,Gfra3,Kdm3b,Kif20a,Nme5,Pkd2l2,Reep5,Wnt8a,	13	chr18:34840346-35560346	Ctnna1,Egr1,Etf1,Hspa9,Lrrtm2,Mir1949,Reep2,Sil1,Snhg4,Snora74a,	10	35560346	18850	chr18:34840346-35560346	Ctnna1,Egr1,Etf1,Hspa9,Lrrtm2,Mir1949,Reep2,Sil1,Snhg4,Snora74a,	10	chr18:35560346-35940346	1700066B19Rik,Cxxc5,Dnajc18,Ecscr,Matr3,Mzb1,Paip2,Prob1,Slc23a1,Spata24,Tmem173,Ube2d2a,	12
chr7	135789234	135794151	0.80389	0.03976	0	0	0	353.146	260.564	288.151	109.147	0	1.32377	135668317	-120917	chr7:133788317-135668317	1700120G07Rik,5830432E09Rik,Adam12,Clrn3,D7Ertd443e,Dock1,Fam196a,Fank1,Foxi2,Mir1962,Nps,Ptpre,	12	chr7:135668317-136448317	C030029H02Rik,C230079O03Rik,Mki67,Ptpre,	4	136448317	654166	chr7:135668317-136448317	C030029H02Rik,C230079O03Rik,Mki67,Ptpre,	4	chr7:136448317-137468317	9430038I01Rik,Ebf3,Glrx3,Gm10578,Gm12669,Gm6249,Mgmt,	7
chr14	56886808	56889079	0.80389	0.00939	0	1	1	167.58	464.073	0	0	70.7506	1.30859	56341163	-545645	chr14:55941163-56341163	Cma1,Cma2,Ctsg,Gm5801,Gzmb,Gzmc,Gzmd,Gzme,Gzmf,Gzmg,Gzmn,Mcpt-ps1,Mcpt1,Mcpt2,Mcpt4,Mcpt8,Mcpt9,Mir6949,	18	chr14:56341163-57081163	Atp12a,B020004C17Rik,Cenpj,Gja3,Gm16973,Mphosph8,Parp4,Pspc1,Rnf17,Zmym2,Zmym5,	11	57081163	192084	chr14:56341163-57081163	Atp12a,B020004C17Rik,Cenpj,Gja3,Gm16973,Mphosph8,Parp4,Pspc1,Rnf17,Zmym2,Zmym5,	11	chr14:57081163-57361163	Cryl1,Gjb2,Gjb6,	3
chr11	32587057	32595430	0.80369	0.53782	0	1	1	450.619	261.116	198.128	0	96.4622	1.5726	32160000	-427057	chr11:31640000-32160000	4930524B15Rik,Bod1,Cpeb4,D630024D03Rik,Gm12108,Nsg2,	6	chr11:32160000-32720000	Efcab9,Fbxw11,Hba-a1,Hba-a2,Hba-x,Hbq1a,Hbq1b,Il9r,Mpg,Nprl3,Rhbdf1,Sh3pxd2b,Snrnp25,Stk10,Ubtd2,	15	32720000	124570	chr11:32160000-32720000	Efcab9,Fbxw11,Hba-a1,Hba-a2,Hba-x,Hbq1a,Hbq1b,Il9r,Mpg,Nprl3,Rhbdf1,Sh3pxd2b,Snrnp25,Stk10,Ubtd2,	15	chr11:32720000-33160000	Fbxw11,Fgf18,Npm1,Smim23,	4
chr4	139285179	139291873	0.80369	0.17394	0	1	1	330.98	373.695	398.706	130.974	0	1.39066	139084085	-201094	chr4:138864085-139084085	Gm13030,Htr6,Nbl1,Otud3,Pla2g2e,Rnf186,Tmco4,	7	chr4:139084085-139304085	Capzb,Gm16287,Minos1,Nbl1,Pqlc2,	5	139304085	12212	chr4:139084085-139304085	Capzb,Gm16287,Minos1,Nbl1,Pqlc2,	5	chr4:139304085-139684085	Akr7a5,Aldh4a1,Emc1,Iffo2,Mir7020,Mrto4,Pqlc2,Tas1r2,Ubr4,	9
chr5	129593070	129596212	0.80369	0.34014	0	1	1	356.716	0	0	0	0	1.22376	129014125	-578945	chr5:128694125-129014125	Piwil1,Rimbp2,Stx2,	3	chr5:129014125-129884129	Adgrd1,Cct6a,Chchd2,Gbas,Mmp17,Mrps17,Phkg1,Psph,Ran,Sept14,Sfswap,Snora15,Sumf2,Zfp11,	14	129884129	287917	chr5:129014125-129884129	Adgrd1,Cct6a,Chchd2,Gbas,Mmp17,Mrps17,Phkg1,Psph,Ran,Sept14,Sfswap,Snora15,Sumf2,Zfp11,	14	chr5:129884129-130304130	Asl,Chchd2,Crcp,Gusb,Kctd7,Nupr1l,Rabgef1,Sbds,Tmem248,Tpst1,Tyw1,Vkorc1l1,Zbed5,	13
chr19	5484623	5492251	0.80349	0.10878	0.82264	1	1	354.801	261.134	229.487	274.818	0	1.7692	5460000	-24623	chr19:5040000-5460000	4930481A15Rik,AI837181,B4gat1,Banf1,Brms1,Catsper1,Ccdc85b,Cd248,Cnih2,Cst6,D330050I16Rik,Drap1,Eif1ad,Fosl1,Gal3st3,Klc2,Pacs1,Rab1b,Rin1,Sart1,Sf3b2,Tmem151a,Yif1a,	23	chr19:5460000-6400000	1700020D05Rik,1700123I01Rik,Ap5b1,Arl2,Atg2a,BC048609,Batf2,Capn1,Cdc42bpg,Cdc42ep2,Cdca5,Cfl1,Ctsw,Dpf2,Efemp2,Ehbp1l1,Ehd1,Fam89b,Fau,Fibp,Frmd8,Gm10814,Gpha2,Kat5,Kcnk7,Ltbp3,Malat1,Map3k11,Map4k2,Men1,Mir192,Mir194-2,Mir6987,Mir6988,Mrpl49,Mus81,Naaladl1,Neat1,Ovol1,Pcnxl3,Pola2,Ppp2r5b,Pygm,Rela,Rnaseh2c,Sac3d1,Scyl1,Sf1,Sipa1,Slc22a20,Slc25a45,Snx15,Snx32,Sssca1,Syvn1,Tigd3,Tm7sf2,Vps51,Zfp…	60	6400000	907749	chr19:5460000-6400000	1700020D05Rik,1700123I01Rik,Ap5b1,Arl2,Atg2a,BC048609,Batf2,Capn1,Cdc42bpg,Cdc42ep2,Cdca5,Cfl1,Ctsw,Dpf2,Efemp2,Ehbp1l1,Ehd1,Fam89b,Fau,Fibp,Frmd8,Gm10814,Gpha2,Kat5,Kcnk7,Ltbp3,Malat1,Map3k11,Map4k2,Men1,Mir192,Mir194-2,Mir6987,Mir6988,Mrpl49,Mus81,Naaladl1,Neat1,Ovol1,Pcnxl3,Pola2,Ppp2r5b,Pygm,Rela,Rnaseh2c,Sac3d1,Scyl1,Sf1,Sipa1,Slc22a20,Slc25a45,Snx15,Snx32,Sssca1,Syvn1,Tigd3,Tm7sf2,Vps51,Zfp…	60	chr19:6400000-6688105	Nrxn2,Rasgrp2,Slc22a12,	3
chr6	120538259	120540586	0.80349	0.47377	0	0	0	388.519	295.944	236.512	0	0	1.54038	120469982	-68277	chr6:119449982-120469982	3110021A11Rik,B4galnt3,Ccdc77,Erc1,Fbxl14,Il17ra,Kdm5a,Mir706,Ninj2,Rad52,Wnk1,Wnt5b,	12	chr6:120469982-120829982	1700072O05Rik,Atp6v1e1,Cecr2,Cecr5,Cecr6,Il17ra,Slc25a18,	7	120829982	289396	chr6:120469982-120829982	1700072O05Rik,Atp6v1e1,Cecr2,Cecr5,Cecr6,Il17ra,Slc25a18,	7	chr6:120829982-121249982	Bcl2l13,Bid,Mical3,Pex26,Tuba8,Usp18,	6
chr11	32319300	32326430	0.80349	0.09608	0.13962	0	0	383.272	601.43	321.764	0	0	1.42134	32160000	-159300	chr11:31640000-32160000	4930524B15Rik,Bod1,Cpeb4,D630024D03Rik,Gm12108,Nsg2,	6	chr11:32160000-32720000	Efcab9,Fbxw11,Hba-a1,Hba-a2,Hba-x,Hbq1a,Hbq1b,Il9r,Mpg,Nprl3,Rhbdf1,Sh3pxd2b,Snrnp25,Stk10,Ubtd2,	15	32720000	393570	chr11:32160000-32720000	Efcab9,Fbxw11,Hba-a1,Hba-a2,Hba-x,Hbq1a,Hbq1b,Il9r,Mpg,Nprl3,Rhbdf1,Sh3pxd2b,Snrnp25,Stk10,Ubtd2,	15	chr11:32720000-33160000	Fbxw11,Fgf18,Npm1,Smim23,	4
chr13	3664241	3668322	0.80329	0.75097	0	0	0	518.086	0	0	342.932	0	1.42877	3660754	-3487	chr13:3320754-3660754	1700024F13Rik,2810429I04Rik,Asb13,Fam208b,Gdi2,	5	chr13:3660754-4020754	Calm4,Calm5,Calml3,Net1,Tubal3,Ucn3,	6	4020754	352432	chr13:3660754-4020754	Calm4,Calm5,Calml3,Net1,Tubal3,Ucn3,	6	chr13:4020754-4640754	Akr1c12,Akr1c13,Akr1c14,Akr1c18,Akr1c19,Akr1c20,Akr1c21,Akr1c6,Akr1e1,Marcksl1-ps4,	10
chr15	11970119	11973004	0.80329	0.40751	0	0	0	502.296	0	190.546	0	0	1.25704	11970245	0	chr15:11410245-11970245	1700047G03Rik,Gm5144,Npr3,	3	chr15:11970245-12910245	6030458C11Rik,Drosha,Golph3,Mir1898,Mtmr12,Pdzd2,Sub1,Zfr,	8	11970245	0	chr15:11410245-11970245	1700047G03Rik,Gm5144,Npr3,	3	chr15:11970245-12910245	6030458C11Rik,Drosha,Golph3,Mir1898,Mtmr12,Pdzd2,Sub1,Zfr,	8
chr11	117068669	117074178	0.80308	0.52347	0.10566	0	0	215.996	0	133.767	0	0	1.36764	116578686	-489983	chr11:115918686-116578686	Acox1,Cdk3-ps,Evpl,Exoc7,Fbf1,Foxj1,Galk1,Galr2,Gm7367,H3f3b,Itgb4,Mrpl38,Prpsap1,Qrich2,Recql5,Rnf157,Sap30bp,Sphk1,Srp68,Ten1,Trim47,Trim65,Ubald2,Ube2o,Unc13d,Unk,Wbp2,	27	chr11:116578686-117378686	1810032O08Rik,Aanat,BC018473,Cygb,Gm11744,Jmjd6,Mettl23,Mfsd11,Mgat5b,Mir6516,Mxra7,Rhbdf2,Sec14l1,Sept9,Snhg20,Snord1a,Snord1b,Snord1c,Srsf2,St6galnac1,St6galnac2,Ube2o,	22	117378686	304508	chr11:116578686-117378686	1810032O08Rik,Aanat,BC018473,Cygb,Gm11744,Jmjd6,Mettl23,Mfsd11,Mgat5b,Mir6516,Mxra7,Rhbdf2,Sec14l1,Sept9,Snhg20,Snord1a,Snord1b,Snord1c,Srsf2,St6galnac1,St6galnac2,Ube2o,	22	chr11:117378686-117858686	2900041M22Rik,6030468B19Rik,Afmid,Birc5,Gm11733,Syngr2,Tk1,Tmc6,Tmc8,Tnrc6c,	10
chr5	121601377	121602848	0.80288	0.29983	0	1	1	0	0	0	0	0	0.952795	121189991	-411386	chr5:120789991-121189991	Oas1a,Oas1b,Oas1c,Oas1d,Oas1e,Oas1f,Oas1g,Oas1h,Ptpn11,Rph3a,	10	chr5:121189991-121709991	Acad10,Acad12,Adam1a,Adam1b,Aldh2,Brap,Erp29,Gm15800,Mapkapk5,Naa25,Ptpn11,Rpl6,Tmem116,Trafd1,	14	121709991	107143	chr5:121189991-121709991	Acad10,Acad12,Adam1a,Adam1b,Aldh2,Brap,Erp29,Gm15800,Mapkapk5,Naa25,Ptpn11,Rpl6,Tmem116,Trafd1,	14	chr5:121709991-122109991	Atxn2,Ccdc63,Cux2,Fam109a,Mir7031,Myl2,Sh2b3,	7
[truncated: 65,459 more rows]
