# Supplementary material for: Topologically associating domain boundaries are required for normal genome function
Source: Commun Biol. 2023 Apr 20;6:435. doi: 10.1038/s42003-023-04819-w (PMC10119121; doi:10.1038/s42003-023-04819-w)
Supplement: Supplementary file 5 — Supplementary Data 3 [file 42003_2023_4819_MOESM5_ESM.xlsx]

## Sheet: Supplementary Data 3
Supplementary Data 3. Locus features of the TAD boundaries selected for individual deletions in this study. TAD boundaries (B1-8) prioritized for deletions and their corresponding coordinates are shown (chrom, start, end, putative_deletion_bp). Adjacent fields show numbers of CTCF clusters within the TAD boundary, reported VISTA enhancers as of March 2017 (CTCF_clusters, VISTA_ENH) and Ultra Cons…
TAD Boundary KO line	chrom	start	end	putative_deletion_bp	CTCF_clusters	VISTA_ENH	UCE	UCE_like	TSS.forebrain	TSS.heart	TSS.hindbrain	TSS.liver	TSS.midbrain	TSS.facial.prominence	TSS.limb	TSS.neural.tube	TSS.intestine	TSS.kidney	TSS.lung	TSS.stomach	ENH_distal.forebrain	ENH_distal.heart	ENH_distal.hindbrain	ENH_distal.liver	ENH_distal.midbrain	ENH_distal.facial.prominence	ENH_distal.limb	ENH_distal.neural.tube	ENH_distal.intestine	ENH_distal.kidney	ENH_distal.lung	ENH_distal.stomach	ENH_proximal.forebrain	ENH_proximal.heart	ENH_proximal.hindbrain	ENH_proximal.liver	ENH_proximal.midbrain	ENH_proximal.facial.prominence	ENH_proximal.limb	ENH_proximal.neural.tube	ENH_proximal.intestine	ENH_proximal.kidney	ENH_proximal.lung	ENH_proximal.stomach
B1	chr9	63841700	63922600	80900	11	1	0	2	0.0074166	0	0.0024722	0	0.0024722	0	0	0	0	0	0	0	0.0568603	0.173053	0.0889988	0.0074166	0.0247219	0.0692213	0.0222497	0.163164	0.0222497	0.0370828	0.0964153	0.0123609	0.0247219	0.0271941	0.0197775	0.0049444	0.0222497	0.0148331	0	0.0222497	0	0	0	0
B2	chr5	120087010	120108250	21240	5	0	0	0	0	0	0	0	0	0	0	0	0	0	0	0	0	0.0282486	0	0	0	0	0	0	0	0	0.103578	0	0	0	0	0	0	0	0	0	0	0	0	0
B3	chr18	75714495	75786850	72355	4	0	0	0	0	0	0	0	0	0	0	0	0	0	0	0	0.0276415	0.0304056	0.0331698	0	0.0304056	0.0304056	0.0055283	0.0248773	0.0027641	0.0165849	0.0082924	0	0.0027641	0.0027641	0.0027641	0	0	0	0	0	0	0	0	0
B4	chr10	51404104	51423860	19756	3	0	0	0	0	0	0	0	0	0	0	0	0	0	0	0	0	0	0	0	0	0	0	0	0	0	0	0	0	0	0	0	0	0	0	0	0	0	0	0
B5	chr5	119710300	119744265	33965	3	0	0	0	0	0	0	0	0	0	0	0	0	0	0.0058884	0	0	0	0	0	0	0	0	0	0	0	0.0647726	0	0	0	0	0	0	0	0	0	0	0	0.019579	0
B6	chr12	35181325	35194625	13300	2	0	0	0	0	0	0	0	0	0	0	0	0	0.0150376	0	0	0	0	0	0	0	0	0.0150376	0	0	0	0	0	0	0	0	0	0	0.0150376	0.0150376	0	0	0	0	0
B7	chr3	127970160	128004525	34365	2	0	0	0	0	0	0	0	0	0	0	0	0	0	0	0	0	0	0	0	0	0.0232795	0	0	0.0349193	0	0	0.0058199	0	0	0	0	0	0	0	0	0	0	0	0
B8	chr19	25626300	25637800	11500	2	0	0	0	0.0173913	0	0	0	0	0	0	0	0	0	0	0	0	0	0	0	0	0	0	0	0	0	0	0	0	0	0	0	0	0	0	0	0	0	0	0
