# Supplementary material for: Topologically associating domain boundaries are required for normal genome function
Source: Commun Biol. 2023 Apr 20;6:435. doi: 10.1038/s42003-023-04819-w (PMC10119121; doi:10.1038/s42003-023-04819-w)
Supplement: Supplementary file 6 — Supplementary Data 4 [file 42003_2023_4819_MOESM6_ESM.xlsx]

## Sheet: Supplementary Data 4
Supplementary Data 4. Mendelian segregation data. Survival data for mice at weaning corresponding to each of the TAD boundary loci (B1-8) independently deleted in this study, and for mouse embryos between e8.5-15.5 for boundary deletion B1.
TAD Boundary KO Line	No. of litters	N total pups born	Average recovered litter size		Homozygous	Heterozygous	Wild-type	Significant if p<0.05	undetermined		Homozygous	Homozygous	Significant if p<0.05
		HetxHet crosses			(Hom)	(Het)	(WT)	Chi Sq Test	PCR		Males	Females	Chi Sq Test
								Hom:Het:WT					Males:Females
B1	60	329	5.48333	observed	0	228	101	7.73991e-25	0	observed	0	0	na
				expected	82.25	164.5	82.25			expected	0	0
B2	52	313	6.01923	observed	28	186	99	3.89509e-10	0	observed	13	15	0.705457
				expected	78.25	156.5	78.25			expected	14	14
B3	36	273	7.58333	observed	50	132	83	0.0164397	8	observed	21	29	0.257899
				expected	68.25	136.5	68.25			expected	25	25
B4	38	343	9.02632	observed	54	176	107	0.000189718	6	observed	25	29	0.586214
				expected	85.75	171.5	85.75			expected	27	27
B5	26	216	8.30769	observed	34	109	66	0.00646297	7	observed	18	15	0.587594
				expected	54	108	54			expected	17	17
B6	34	220	6.47059	observed	58	112	50	0.720887	0	observed	31	27	0.599426
				expected	55	110	55			expected	29	29
B7	24	145	6.04167	observed	37	76	32	0.710789	0	observed	14	23	0.138982
				expected	36.25	72.5	36.25			expected	18.5	18.5
B8	16	101	6.3125	observed	26	50	25	0.985258	0	observed	9	17	0.116664
				expected	25.25	50.5	25.25			expected	13	13
Boundary B1
Embryonic stage	No. of litters	N total pups born	Average recovered litter size		Homozygous	Heterozygous	Wild-type	Significant if p<0.05
		HetxHet crosses			(Hom)	(Het)	(WT)	Chi Sq Test
								Hom:Het:WT
E8.5	4	37	9.25	observederved	8	21	8	0.713311
				expected	9.25	18.5	9.25
E10.5	6	41	6.83333	observederved	0	25	16	0.000723285
				expected	10.25	20.5	10.25
E11.5	6	43	7.16667	observederved	0	31	12	0.000527949
				expected	10.75	21.5	10.75
E13.5	10	74	7.4	observederved	0	47	27	3.53056e-06
				expected	18.5	37	18.5
E15.5	3	18	6	observederved	0	13	5	0.0421438
				expected	4.5	9	4.5
