# Supplementary material for: Topologically associating domain boundaries are required for normal genome function
Source: Commun Biol. 2023 Apr 20;6:435. doi: 10.1038/s42003-023-04819-w (PMC10119121; doi:10.1038/s42003-023-04819-w)
Supplement: Supplementary file 7 — Supplementary Data 5 [file 42003_2023_4819_MOESM7_ESM.xlsx]

## Sheet: Supplementary Data 5
Supplementary Data 5. Statistically significant differentially expressed genes across select tissues in homozygous TAD boundary mutants versus wild-type embryos at E11.5. For up to two tissues for select TAD boundary KO lines, top differentially expressed genes with a log2FoldChange>1 and p-value <0.05 are shown. Genes are listed by their ENSEMBL IDs as well as Gene Symbol. The average of normali…
Locus B2 Heart E11.5
GeneName	baseMean	log2FoldChange	lfcSE	stat	pvalue	padj	Chromosome	Transcription start	Transcription end
Has2	349.492	0.483938	0.120642	4.01135	6.04e-05	0.0571976	chr15	56665626	56694546
Atpif1	7009.9	-0.259097	0.0615546	-4.20922	2.56e-05	0.0364169	chr4	132530554	132535414
Gm10243	425.37	0.475755	0.103756	4.58533	4.53e-06	0.0085888	NA	NA	NA
Gm29216	15981.5	-0.690018	0.120072	-5.74671	9.1e-09	0.000103457	NA	NA	NA
H2ac19	89.4694	-1.17782	0.28225	-4.17295	3.01e-05	0.0370097	NA	NA	NA
mt-Atp6	45816	-0.764991	0.137002	-5.58378	2.35e-08	0.000133781	NA	NA	NA
mt-Co1	129972	-0.621772	0.144162	-4.313	1.61e-05	0.0261569	NA	NA	NA
mt-Cytb	76459.9	-0.556789	0.13401	-4.15483	3.26e-05	0.0370097	NA	NA	NA
mt-Nd4	58786	-0.542428	0.134626	-4.02914	5.6e-05	0.0571976	NA	NA	NA
mt-Nd6	7325.7	-0.563808	0.11248	-5.01251	5.37e-07	0.00203598	NA	NA	NA
Rpl35a-ps2	425.37	0.475755	0.103756	4.58533	4.53e-06	0.0085888	NA	NA	NA
Rpl35a-ps4	425.37	0.475755	0.103756	4.58533	4.53e-06	0.0085888	NA	NA	NA
Locus B2 Lung E11.5
GeneName	baseMean	log2FoldChange	lfcSE	stat	pvalue	padj	Chromosome	Transcription start	Transcription end
Apoa2	27.9457	3.05518	0.618789	4.93735	7.92e-07	0.00502159	chr1	171225053	171226379
Myh3	49.7772	2.00427	0.451754	4.43665	9.14e-06	0.0217267	chr11	67078299	67102291
Apob	452.569	3.20807	0.774447	4.1424	3.44e-05	0.0466997	chr12	7977676	8016839
Hist1h2ao	842.579	-6.0246	1.26213	-4.77338	1.81e-06	0.00689255	chr13	21810366	21810918
Apom	16.8397	1.89206	0.462988	4.08663	4.38e-05	0.0555066	chr17	35128996	35131752
Fgg	23.2936	2.40295	0.579778	4.1446	3.4e-05	0.0466997	chr3	83007723	83015056
Adh1	275.776	-0.868953	0.181192	-4.79575	1.62e-06	0.00689255	chr3	138277644	138290691
Tbx5	2072.3	-0.813727	0.192958	-4.21712	2.47e-05	0.0466997	chr5	119834662	119885218
Csrp3	10.4998	-2.254	0.442341	-5.09561	3.48e-07	0.00330636	chr7	48830397	48843671
Apoa1	105.469	2.24045	0.486535	4.6049	4.13e-06	0.0130836	chr9	46228629	46230469
Apoa4	64.8024	2.41622	0.570327	4.23655	2.27e-05	0.0466997	chr9	46240843	46243458
Col12a1	350.843	1.50019	0.32943	4.5539	5.27e-06	0.014311	chr9	79598986	79718722
Trf	245.759	1.74249	0.417632	4.17231	3.02e-05	0.0466997	chr9	103208875	103230286
4930474H06Rik	128.855	-24.8759	3.00392	-8.28114	1.22e-16	2.32e-12	NA	NA	NA
Gm10171	4.36458	-6.08929	1.46384	-4.1598	3.19e-05	0.0466997	NA	NA	NA
Locus B3 Face E11.5
GeneName	baseMean	log2FoldChange	lfcSE	stat	pvalue	padj	Chromosome	Transcription start	Transcription end
Rps15	21907.3	0.239593	0.0663744	3.60973	0.000306521	0.0485554	chr10	80292430	80294114
Myh10	6764.28	-0.292785	0.0833582	-3.51238	0.000444118	0.0485554	chr11	68691914	68816624
Rps29	19440.9	0.228127	0.0641579	3.5557	0.000376968	0.0485554	chr12	69157721	69159186
Uhrf1	7269.97	-0.233838	0.067609	-3.45868	0.000542831	0.0526546	chr17	56303336	56323486
Nes	4447.57	-0.244779	0.0719218	-3.40341	0.000665499	0.059174	chr3	87971092	87980451
Rpl34-ps1	5386.39	0.294365	0.0701671	4.19519	2.73e-05	0.0197706	chr6	71124588	71125001
Rrm1	6638.56	-0.236089	0.0668219	-3.53311	0.000410707	0.0485554	chr7	102441694	102469771
Ddx3x	11950.4	-0.266722	0.0646584	-4.12509	3.71e-05	0.0197706	chrX	13281021	13293983
Rpl39	7964.02	0.239728	0.0648918	3.69427	0.000220522	0.0470593	chrX	37082517	37085222
Tmsb4x	13662.4	0.225783	0.064401	3.5059	0.000455065	0.0485554	chrX	167207093	167209218
Locus B3 Heart E11.5
GeneName	baseMean	log2FoldChange	lfcSE	stat	pvalue	padj	Chromosome	Transcription start	Transcription end
Tfap2b	52.9316	-1.04655	0.200678	-5.21507	1.84e-07	0.000202576	chr1	19208913	19238845
Satb2	86.4054	-1.17029	0.213379	-5.48455	4.15e-08	7.43e-05	chr1	56793980	56971334
Speg	2553.19	0.543345	0.143681	3.78161	0.000155816	0.0348931	chr1	75375296	75432314
Twist2	170.653	-0.814439	0.206234	-3.9491	7.84e-05	0.0246992	chr1	91801460	91848034
Ppfia4	731.887	0.659784	0.16873	3.91029	9.22e-05	0.0264062	chr1	134296782	134332928
Prrx1	391.413	-0.83568	0.195883	-4.26622	1.99e-05	0.00892068	chr1	163245118	163313650
Ddr2	439.884	-0.936983	0.204326	-4.58573	4.52e-06	0.00281912	chr1	169972306	170088944
Eya4	91.2184	-0.781486	0.211913	-3.68777	0.000226229	0.0456665	chr10	23104167	23349903
Moxd1	105.681	-0.734141	0.194807	-3.76855	0.000164199	0.0362046	chr10	24223516	24302783
Cd24a	3191.17	-0.792686	0.15543	-5.09997	3.4e-07	0.000324586	chr10	43579168	43584265
Alx1	32.8529	-0.719847	0.18447	-3.90225	9.53e-05	0.0264062	chr10	103007846	103028777
Lrig3	169.495	-0.87483	0.206415	-4.23821	2.25e-05	0.00949738	chr10	125966218	126015359
Obscn	2185.96	0.745731	0.180347	4.13498	3.55e-05	0.0133885	chr11	58994255	59136375
Rab11fip4	168.932	-0.8426	0.210138	-4.00975	6.08e-05	0.0207413	chr11	79591211	79694012
Nkx2-1	95.0572	-0.929565	0.18702	-4.97039	6.68e-07	0.000532012	chr12	56531934	56535106
Ryr2	3637.48	0.73057	0.187501	3.89636	9.77e-05	0.0264062	chr13	11553102	12106945
Ptch1	1171.86	-0.801883	0.203184	-3.94658	7.93e-05	0.0246992	chr13	63511532	63565520
Irx1	555.553	-0.866051	0.19557	-4.42834	9.5e-06	0.00523454	chr13	71958231	71963723
Stab1	1146.83	0.561822	0.145328	3.8659	0.000110682	0.0284009	chr14	31139016	31168641
Myh6	73911.2	0.658662	0.165433	3.98145	6.85e-05	0.0223115	chr14	54941920	54966607
Basp1	1702.71	-0.801517	0.197707	-4.05406	5.03e-05	0.0180357	chr15	25363276	25413764
Plec	2603.79	0.73039	0.158862	4.59764	4.27e-06	0.00278367	chr15	76170973	76229497
Shank3	1011.07	0.576155	0.144221	3.99494	6.47e-05	0.021568	chr15	89499856	89560261
Tbx1	45.6384	-0.808608	0.200783	-4.02728	5.64e-05	0.0197239	chr16	18581703	18590671
Cacna1h	2552.04	0.556243	0.14374	3.86979	0.000108931	0.0284009	chr17	25374286	25433783
Six2	140.572	-1.03674	0.196151	-5.28544	1.25e-07	0.000149773	chr17	85684267	85688254
Epcam	161.614	-1.1824	0.199142	-5.93749	2.89e-09	6.91e-06	chr17	87635978	87651127
Spire1	477.43	-0.619626	0.169703	-3.65123	0.000260986	0.0505467	chr18	67488208	67552721
Nrap	927.923	0.722495	0.195161	3.70204	0.000213871	0.0437886	chr19	56320040	56390038
Vwa2	32.5581	-0.643371	0.172824	-3.72271	0.000197099	0.0409396	chr19	56874415	56912078
Dlx1	49.9367	-0.763924	0.195889	-3.89978	9.63e-05	0.0264062	chr2	71529444	71533981
Hoxd3	86.0231	-0.936461	0.205777	-4.55085	5.34e-06	0.00306307	chr2	74711992	74748271
Ttn	5217.14	0.765359	0.175377	4.36407	1.28e-05	0.00653455	chr2	76703983	76982547
Edn3	80.4639	-0.676053	0.18354	-3.68342	0.000230124	0.0458074	chr2	174760618	174784042
Eef1a2	1250.22	0.705912	0.184673	3.8225	0.000132103	0.031089	chr2	181147691	181157015
Sox2	58.2942	-0.709272	0.185571	-3.8221	0.000132321	0.031089	chr3	34649994	34652461
Pdgfc	565.592	-0.886126	0.207727	-4.26581	1.99e-05	0.00892068	chr3	81036415	81214031
Crabp2	225.518	-1.03449	0.208091	-4.97134	6.65e-07	0.000532012	chr3	87948692	87953372
Txnip	1970.01	0.51762	0.143327	3.61147	0.000304465	0.0581811	chr3	96557956	96561857
Unc5c	1075.36	-0.729152	0.195599	-3.7278	0.000193161	0.0407115	chr3	141465563	141834924
Col15a1	243.589	-0.880482	0.210065	-4.19147	2.77e-05	0.0110338	chr4	47208011	47313165
Mycl	133.839	-0.790796	0.20221	-3.91077	9.2e-05	0.0264062	chr4	122995930	123002485
Serinc2	123.157	-0.807067	0.213242	-3.78475	0.00015386	0.0348931	chr4	130253496	130275586
Ptpru	162.591	-0.971723	0.212745	-4.56755	4.93e-06	0.00294681	chr4	131768456	131838278
Hspg2	4945.46	0.533403	0.12539	4.25394	2.1e-05	0.00912197	chr4	137468802	137570630
Tyms	1224.16	-0.592299	0.154043	-3.84503	0.000120538	0.0297854	chr5	30058199	30073625
Myo18b	3262.94	0.671478	0.171558	3.91399	9.08e-05	0.0264062	chr5	112688875	112896362
Tmem119	356.958	-0.815245	0.208965	-3.90135	9.57e-05	0.0264062	chr5	113793728	113800358
Cldn4	59.1817	-0.76614	0.184848	-4.1447	3.4e-05	0.0131797	chr5	134945122	134946934
Foxp2	678.887	-1.0398	0.208677	-4.98283	6.27e-07	0.000532012	chr6	14901348	15441977
Flnc	8229.28	0.695427	0.164833	4.21898	2.45e-05	0.0100491	chr6	29433152	29461888
Hoxa3	128.406	-0.791039	0.206435	-3.83191	0.000127151	0.030887	chr6	52169061	52213067
Slc17a7	246.373	0.819515	0.198663	4.12514	3.71e-05	0.0136155	chr7	45163920	45176139
Ebf3	197.277	-0.795999	0.213305	-3.73173	0.000190167	0.0406787	chr7	137193670	137314445
B4galnt4	298.225	-1.01473	0.213407	-4.75488	1.99e-06	0.0014229	chr7	141061273	141072119
Hhip	98.9577	-1.028	0.192606	-5.33732	9.43e-08	0.000149773	chr8	79965850	80058008
Hsd11b2	285.285	-0.817617	0.211767	-3.86094	0.000112954	0.0284009	chr8	105518745	105523988
Adamts8	331.694	0.842927	0.19383	4.3488	1.37e-05	0.00676482	chr9	30942561	30963838
Cadm1	1042.75	-0.725515	0.168085	-4.31636	1.59e-05	0.00757785	chr9	47530169	47853391
Crabp1	238.136	-0.796924	0.212121	-3.75693	0.00017201	0.0373523	chr9	54764747	54773110
Isl2	26.2243	-0.780756	0.17874	-4.3681	1.25e-05	0.00653455	chr9	55541148	55546178
Irs4	40.185	-1.00983	0.190566	-5.29909	1.16e-07	0.000149773	chrX	141710997	141725217
Mid1	932.528	2.01893	0.176493	11.4391	2.67e-30	3.82e-26	chrX	169685198	169990798
Gm28661	74204	0.59684	0.11497	5.19125	2.09e-07	0.000213845	NA	NA	NA
Inava	131.947	-0.749447	0.205178	-3.65267	0.000259532	0.0505467	NA	NA	NA
mt-Atp6	28877.9	0.751502	0.142086	5.28908	1.23e-07	0.000149773	NA	NA	NA
mt-Co1	152020	0.836003	0.11748	7.11615	1.11e-12	5.3e-09	NA	NA	NA
mt-Co2	8796.36	1.07919	0.193249	5.58446	2.34e-08	4.8e-05	NA	NA	NA
mt-Cytb	67906.5	0.744099	0.124383	5.98234	2.2e-09	6.3e-06	NA	NA	NA
mt-Nd1	64334.7	0.558579	0.115724	4.82681	1.39e-06	0.00104653	NA	NA	NA
mt-Nd2	29760.1	0.554773	0.118013	4.70093	2.59e-06	0.00176744	NA	NA	NA
mt-Nd4	53645.9	0.805304	0.12211	6.59493	4.25e-11	1.52e-07	NA	NA	NA
mt-Nd5	38975.8	0.85846	0.115257	7.44823	9.46e-14	6.78e-10	NA	NA	NA
mt-Nd6	10415.3	0.643873	0.166667	3.86324	0.000111894	0.0284009	NA	NA	NA
mt-Rnr2	5169.5	0.584606	0.162107	3.6063	0.00031059	0.0585707	NA	NA	NA
Locus B4 Gut E11.5
GeneName	baseMean	log2FoldChange	lfcSE	stat	pvalue	padj	Chromosome	Transcription start	Transcription end
Sulf1	1704.25	-0.773326	0.184668	-4.18765	2.82e-05	0.00893926	chr1	12692429	12860372
Akr1cl	61.7822	-5.87332	0.875875	-6.70566	2.01e-11	1.08e-07	chr1	65013077	65032759
Inhbb	51.0232	-3.15173	0.638329	-4.93747	7.91e-07	0.00058186	chr1	119415464	119422248
Mybph	65.7767	-3.4123	0.76441	-4.46397	8.05e-06	0.00393353	chr1	134193447	134201232
Prrx1	728.191	-1.24797	0.240334	-5.19266	2.07e-07	0.00020957	chr1	163245118	163313650
Rgs5	722.245	-0.78228	0.185151	-4.2251	2.39e-05	0.00839815	chr1	169655500	169695813
Moxd1	200.395	-1.40435	0.315009	-4.45812	8.27e-06	0.00393353	chr10	24223516	24302783
Igf1	1667.72	-0.674318	0.18531	-3.63887	0.00027384	0.0533658	chr10	87858264	87937047
Mybpc1	130.645	-3.12847	0.49435	-6.32844	2.48e-10	8.01e-07	chr10	88518278	88605152
Igfbp3	2373.16	-0.650636	0.147163	-4.42121	9.82e-06	0.00440997	chr11	7206085	7213923
Hic1	1475.16	-0.883127	0.18675	-4.72894	2.26e-06	0.00140412	chr11	75164564	75170255
Grin2c	180.098	1.38256	0.323141	4.2785	1.88e-05	0.00676314	chr11	115249168	115267243
Osr1	661.048	-0.77496	0.191683	-4.04293	5.28e-05	0.0139976	chr12	9574441	9581500
Trib2	987.791	-0.720482	0.172442	-4.17811	2.94e-05	0.00914335	chr12	15791726	15816785
Fbln5	325.925	-1.61008	0.345203	-4.66415	3.1e-06	0.0017902	chr12	101746564	101819119
Chga	107.522	-2.00012	0.551734	-3.62515	0.00028879	0.0543168	chr12	102554940	102565027
Dsp	1216.09	0.810471	0.166373	4.87142	1.11e-06	0.00074675	chr13	38151293	38198577
Rbm24	156.039	-1.65866	0.457373	-3.62649	0.00028729	0.0543168	chr13	46418299	46431099
Ntrk2	249.189	-1.6751	0.397385	-4.21532	2.49e-05	0.00858393	chr13	58806568	59133970
Thbs4	196.682	1.69812	0.342652	4.95581	7.2e-07	0.00056845	chr13	92751585	92794818
Foxd1	214.403	-5.20477	1.06138	-4.90379	9.4e-07	0.00066111	chr13	98354244	98356705
Fst	306.506	1.09796	0.276778	3.96692	7.28e-05	0.0178433	chr13	114452261	114458951
Duxbl3	24.4142	-4.15398	0.963488	-4.3114	1.62e-05	0.00610225	chr14	26262257	26269434
Tnnc1	133.388	-1.8212	0.500437	-3.63922	0.00027347	0.0533658	chr14	31208311	31211711
Nefl	549.353	-1.09487	0.260627	-4.20092	2.66e-05	0.00867532	chr14	68083883	68087745
Nefm	1287.49	-1.10231	0.209516	-5.2612	1.43e-07	0.00015433	chr14	68119544	68125004
Matn2	115.144	-2.02931	0.447325	-4.53654	5.72e-06	0.00289051	chr15	34306680	34436242
Colec10	936.854	0.69984	0.18468	3.78948	0.00015096	0.0321297	chr15	54410773	54466358
Col2a1	1170.2	-0.908952	0.182333	-4.98512	6.19e-07	0.00052716	chr15	97975601	98004724
Amhr2	72.0574	-2.22822	0.5089	-4.37851	1.19e-05	0.00502088	chr15	102445366	102454639
Ppl	193.556	1.38413	0.340814	4.06124	4.88e-05	0.0136128	chr16	5086290	5132481
Tbx1	61.8749	-2.97607	0.654525	-4.54691	5.44e-06	0.00284051	chr16	18581703	18590671
Boc	545.924	-0.921142	0.213175	-4.32106	1.55e-05	0.00598019	chr16	44485044	44558870
Col8a1	183.278	-1.57734	0.389053	-4.05431	5.03e-05	0.0137852	chr16	57624255	57754737
Chodl	23.0541	-4.07253	1.01614	-4.00786	6.13e-05	0.0153662	chr16	78930947	78951728
Sim2	100.532	-1.93388	0.532993	-3.62835	0.00028524	0.0543168	chr16	94085259	94127032
Pou5f1	49.3547	-8.99909	1.54458	-5.82623	5.67e-09	1.15e-05	chr17	35506031	35510777
Dazl	22.6822	-4.0948	1.03457	-3.95796	7.56e-05	0.0182495	chr17	50279392	50293620
Ablim3	69.0233	-3.21006	0.638109	-5.03059	4.89e-07	0.00043941	chr18	61799391	61911824
Pax2	14.718	-7.25167	1.75142	-4.14045	3.47e-05	0.0103828	chr19	44757393	44837871
Ina	55.8808	-2.46723	0.606698	-4.06665	4.77e-05	0.0135342	chr19	47014697	47024358
Pnliprp2	119.95	-2.49267	0.430118	-5.79532	6.82e-09	1.23e-05	chr19	58759722	58777534
E330013P04Rik	28.1571	-4.10382	0.89618	-4.57924	4.67e-06	0.00251615	chr19	60144674	60162591
Crb2	913.99	0.672691	0.170744	3.93977	8.16e-05	0.0194006	chr2	37776248	37799103
Nr5a1	84.2929	-7.30837	1.13538	-6.43695	1.22e-10	4.93e-07	chr2	38692655	38712234
Rprm	568.787	-1.02286	0.243538	-4.19998	2.67e-05	0.00867532	chr2	54084092	54085552
Klhl41	77.9559	-2.82136	0.671922	-4.19894	2.68e-05	0.00867532	chr2	69670119	69684239
Chrna1	33.8388	-3.34017	0.858223	-3.89196	9.94e-05	0.0233107	chr2	73563280	73580338
Fibin	168.66	-1.99869	0.359623	-5.55774	2.73e-08	4.02e-05	chr2	110360924	110362993
Fam98b	999.04	1.10406	0.222993	4.95108	7.38e-07	0.00056845	chr2	117249738	117271540
Tgm3	37.1486	-5.12731	0.952337	-5.38393	7.29e-08	9.07e-05	chr2	130012339	130050399
Tnnc2	44.8377	-3.1275	0.804778	-3.88617	0.00010184	0.0235324	chr2	164777160	164779734
Hey1	318.86	-1.03193	0.254791	-4.05012	5.12e-05	0.0138003	chr3	8663358	8667038
Ptx3	142.442	-1.70455	0.367526	-4.63792	3.52e-06	0.00196298	chr3	66219886	66225806
Gja5	314.893	-1.31537	0.29915	-4.39704	1.1e-05	0.00479734	chr3	97032401	97053634
Calb1	58.9249	-3.11157	0.616308	-5.04873	4.45e-07	0.00042317	chr4	15881263	15906709
Tpm2	1115.82	-0.888678	0.20079	-4.42591	9.6e-06	0.00440997	chr4	43513725	43523554
Foxd2	64.1978	-2.23852	0.557967	-4.01192	6.02e-05	0.0153662	chr4	114906279	114908898
Heyl	366.099	-1.42966	0.24336	-5.87466	4.24e-09	9.79e-06	chr4	123233555	123249870
Rsc1a1	64.52	-9.38999	1.52089	-6.17402	6.66e-10	1.79e-06	chr4	141683562	141685716
Pgm1	2351.53	0.557262	0.145621	3.82679	0.00012982	0.0291651	chr5	64092949	64128161
Sparcl1	1243.79	-0.83762	0.20909	-4.00602	6.17e-05	0.0153662	chr5	104079107	104114088
Col26a1	1904.95	-0.832388	0.17487	-4.76004	1.94e-06	0.00125227	chr5	136741763	136883107
Mgam	44.1205	-2.27242	0.615102	-3.69437	0.00022043	0.0457108	chr6	40628830	40769123
Tril	1447.89	-0.887475	0.161384	-5.49915	3.82e-08	5.14e-05	chr6	53815467	53820825
Lmod3	25.4592	-4.16904	1.07431	-3.88065	0.00010418	0.023733	chr6	97238527	97252780
Dppa3	13.9322	-7.17277	1.76187	-4.07112	4.68e-05	0.0135143	chr6	122626423	122630271
Slc2a3	2153.68	0.679486	0.14434	4.70754	2.51e-06	0.00150205	chr6	122727808	122742745
Myod1	159.657	-1.84186	0.442722	-4.16031	3.18e-05	0.00969944	chr7	46376473	46379092
St8sia2	541.341	-0.738837	0.201243	-3.67137	0.00024125	0.0493956	chr7	73939118	74013682
Kctd14	216.703	-2.90511	0.37918	-7.66155	1.84e-14	1.49e-10	chr7	97451333	97459557
Ebf3	418.346	-1.03568	0.272379	-3.80235	0.00014333	0.0317581	chr7	137193670	137314445
Utf1	25.3495	-4.56056	1.04225	-4.37567	1.21e-05	0.00502088	chr7	139943855	139945112
Th	60.8971	-2.51055	0.616553	-4.07191	4.66e-05	0.0135143	chr7	142892775	142899966
Cdh16	48.1976	-2.97965	0.694398	-4.29098	1.78e-05	0.0065393	chr8	104601914	104624396
Bmper	260.543	-1.20745	0.331227	-3.64539	0.00026699	0.0533152	chr9	23223075	23485215
Scn3b	50.8123	-2.13428	0.585052	-3.64802	0.00026427	0.0533152	chr9	40269215	40291618
Arhgap20	99.8549	-1.80981	0.449705	-4.02444	5.71e-05	0.0148998	chr9	51765351	51853059
Cyp11a1	19.5462	-6.21263	1.63803	-3.79276	0.00014898	0.0321297	chr9	58015016	58027023
Igdcc3	643.241	0.894413	0.205687	4.34842	1.37e-05	0.00540957	chr9	65141188	65185872
Dppa5a	44.546	-5.41433	0.952727	-5.68298	1.32e-08	2.14e-05	chr9	78367051	78368199
Agtr2	111.078	-4.33465	0.545049	-7.95276	1.82e-15	2.95e-11	chrX	21484623	21488833
Ace2	74.1407	-8.14494	1.51925	-5.36114	8.27e-08	9.55e-05	chrX	164139341	164188418
Gm21985	10.607	6.93566	1.82657	3.7971	0.0001464	0.0320001	NA	NA	NA
mt-Co2	2783.44	-0.6772	0.154978	-4.36967	1.24e-05	0.00503192	NA	NA	NA
Smim41	44.8796	-2.22646	0.592912	-3.75512	0.00017326	0.036396	NA	NA	NA
Locus B4 Midbrain E11.5
GeneName	baseMean	log2FoldChange	lfcSE	stat	pvalue	padj	Chromosome	Transcription start	Transcription end
Cntn2	5151.57	-0.810156	0.123435	-6.56341	5.26e-11	3.7e-07	chr1	132509424	132542940
Rab3c	1489.77	-0.735871	0.184416	-3.99029	6.6e-05	0.0427345	chr13	110054186	110280206
Asic1	1207.92	-0.715278	0.182444	-3.92054	8.83e-05	0.0487363	chr15	99670717	99701128
Olig2	507.876	1.21468	0.263739	4.60562	4.11e-06	0.0036029	chr16	91225549	91228677
Dlx1as	25.4087	6.70975	1.70908	3.92594	8.64e-05	0.0487363	chr2	71530637	71537891
Chgb	1032.9	-0.874229	0.186419	-4.6896	2.74e-06	0.00313625	chr2	132781277	132795072
Pak7	436.734	-0.768678	0.195896	-3.92392	8.71e-05	0.0487363	chr2	136081087	136387967
Macrod2	613.215	1.04136	0.189124	5.50621	3.67e-08	9.1e-05	chr2	140395429	142390050
Pax5	208.219	-1.47071	0.371257	-3.96143	7.45e-05	0.0462354	chr4	44531505	44710440
Cnpy1	673.68	-1.26194	0.295524	-4.27017	1.95e-05	0.014546	chr5	28200818	28210168
Atoh1	79.586	-3.49232	0.754948	-4.62591	3.73e-06	0.0036029	chr6	64729145	64731243
Tpi1	9707.88	0.581553	0.128749	4.51695	6.27e-06	0.004918	chr6	124810591	124814296
Lmtk3	1128.55	-0.56323	0.139804	-4.02872	5.61e-05	0.0379674	chr7	45783946	45804144
Ldha	16751.4	0.656618	0.137671	4.76949	1.85e-06	0.00250077	chr7	46845803	46855627
Hbb-bh1	3686.46	0.838814	0.153389	5.46854	4.54e-08	9.65e-05	chr7	103841637	103843162
Aldoa	8445.21	0.576238	0.122014	4.72272	2.33e-06	0.00288832	chr7	126795233	126799178
Robo3	1444.35	-0.919095	0.199333	-4.61086	4.01e-06	0.0036029	chr9	37416044	37433175
Ncam1	3272.49	-0.50863	0.112558	-4.51881	6.22e-06	0.004918	chr9	49502128	49799393
Scn5a	56.0461	4.13348	0.981469	4.21153	2.54e-05	0.0179897	chr9	119483407	119562678
Map11	300.01	2.55865	0.39634	6.45569	1.08e-10	4.01e-07	NA	NA	NA
mt-Co1	26138.8	-0.689672	0.131162	-5.25818	1.45e-07	0.000240771	NA	NA	NA
mt-Co3	2727.83	0.84418	0.162059	5.20908	1.9e-07	0.000282664	NA	NA	NA
mt-Cytb	11373.2	-0.567952	0.122357	-4.64176	3.45e-06	0.0036029	NA	NA	NA
mt-Nd4	10483.3	-0.566843	0.10587	-5.35414	8.6e-08	0.00016004	NA	NA	NA
Locus B5 Face E11.5
GeneName	baseMean	log2FoldChange	lfcSE	stat	pvalue	padj	Chromosome	Transcription start	Transcription end
Dhx9	2159.16	0.914816	0.11418	8.01208	1.13e-15	1.54e-11	chr1	153455757	153487660
Taf15	4622.16	0.488236	0.116887	4.17699	2.95e-05	0.0337073	chr11	83473107	83506740
Rn7s1	6994.7	0.874305	0.114115	7.66159	1.84e-14	1.26e-10	chr12	69159294	69159593
Rn7s2	5696.16	0.540424	0.117744	4.58981	4.44e-06	0.00695267	chr12	69361182	69361481
Nefm	6500.05	0.541202	0.118073	4.58363	4.57e-06	0.00695267	chr14	68119544	68125004
Fgf17	156.156	-0.657387	0.115675	-5.68305	1.32e-08	4.53e-05	chr14	70636204	70642268
Fus	16051	0.590339	0.100366	5.88184	4.06e-09	1.85e-05	chr7	127967478	127982032
Gm11518	1415.64	-0.639818	0.118654	-5.3923	6.96e-08	0.000173047	NA	NA	NA
mt-Nd4l	875.001	0.521461	0.116669	4.46958	7.84e-06	0.0104638	NA	NA	NA
Rps12-ps3	473.944	-0.654903	0.121802	-5.37679	7.58e-08	0.000173047	NA	NA	NA
Rps18-ps3	133.664	-0.578955	0.116694	-4.96133	7e-07	0.00136956	NA	NA	NA
Locus B5 Heart E11.5
GeneName	baseMean	log2FoldChange	lfcSE	stat	pvalue	padj	Chromosome	Transcription start	Transcription end
Hoxb4	271.834	-0.863041	0.191952	-4.49612	6.92e-06	0.0371206	chr11	96318266	96321638
Hoxc4	125.793	-0.883326	0.179599	-4.91831	8.73e-07	0.00936487	chr15	103034394	103036852
Hoxa4	192.948	-0.813291	0.172682	-4.70976	2.48e-06	0.0177375	chr6	52189686	52191703
B430305J03Rik	65.4316	0.967056	0.178391	5.42098	5.93e-08	0.00127176	NA	NA	NA
Locus B6 Face E11.5
GeneName	baseMean	log2FoldChange	lfcSE	stat	pvalue	padj	Chromosome	Transcription start	Transcription end
Aff3	1349.64	-0.520826	0.151125	-3.44632	0.000568268	0.0520179	chr1	38175990	38627244
Myl1	211.141	-0.707028	0.166732	-4.2405	2.23e-05	0.00429782	chr1	66924294	66945056
Fn1	5935.85	-0.935787	0.147974	-6.324	2.55e-10	2.07e-07	chr1	71585472	71653234
Col6a3	889.821	-0.56303	0.163861	-3.43602	0.000590321	0.0531103	chr1	90766859	90843971
Sned1	422.533	-0.653936	0.159287	-4.10538	4.04e-05	0.00664248	chr1	93235896	93296448
Fmod	205.6	-1.10958	0.169893	-6.53106	6.53e-11	5.98e-08	chr1	134037514	134048277
Myog	641.676	-0.596737	0.150206	-3.97279	7.1e-05	0.0100402	chr1	134290003	134292548
Nav1	1096.72	-0.60806	0.149726	-4.06115	4.88e-05	0.00777384	chr1	135434579	135585355
Tnni1	162.301	-0.655707	0.17641	-3.71694	0.000201652	0.0238781	chr1	135799420	135810989
Lhx9	44.9398	0.585645	0.159401	3.67404	0.000238747	0.0268976	chr1	138825185	138847579
Tpr	2758.45	-0.577705	0.142612	-4.05087	5.1e-05	0.00788695	chr1	150392837	150449935
Lamc1	1843.26	-0.644954	0.149965	-4.30069	1.7e-05	0.00346349	chr1	153218921	153332786
Dnm3os	253.576	-0.608804	0.168396	-3.6153	0.000300001	0.0323075	chr1	162217622	162225550
Prrc2c	3705.01	-0.532784	0.153218	-3.47728	0.000506526	0.0488064	chr1	162671784	162740556
Lama2	249.165	-0.701476	0.168465	-4.16392	3.13e-05	0.00551313	chr10	26981284	27616942
Nr2e1	375.769	0.594831	0.173226	3.43385	0.000595074	0.053143	chr10	42561970	42583588
Mybpc1	77.7107	-0.813334	0.176377	-4.61134	4e-06	0.00102802	chr10	88518278	88605152
Lrp1	2525.19	-0.798063	0.139736	-5.71122	1.12e-08	7.47e-06	chr10	127538156	127621148
Pmel	503.932	0.717526	0.151567	4.73406	2.2e-06	0.000644649	chr10	128706257	128720238
Slit3	580.863	-0.697249	0.14979	-4.65485	3.24e-06	0.000863362	chr11	35121455	35708507
Myh3	400.596	-1.27191	0.17295	-7.35421	1.92e-13	2.16e-10	chr11	67078299	67102291
Myh8	68.7321	-0.672091	0.174317	-3.85557	0.00011546	0.0150984	chr11	67277123	67308634
Myh10	7635.75	-0.562745	0.148262	-3.79561	0.000147282	0.0185956	chr11	68691914	68816624
Polr2a	4431.29	-0.588979	0.145593	-4.04539	5.22e-05	0.0079224	chr11	69733996	69758633
Prpf8	6460.28	-0.675245	0.142931	-4.72427	2.31e-06	0.000645225	chr11	75486776	75509447
Cpd	1488.89	-0.531391	0.146122	-3.63662	0.000276234	0.0299683	chr11	76777207	76847008
Vtn	195.236	-0.704701	0.168559	-4.18075	2.91e-05	0.00531928	chr11	78499119	78502325
Cltc	4257.47	-0.59399	0.147022	-4.04015	5.34e-05	0.0079224	chr11	86694652	86757492
Col1a1	6385.85	-0.924613	0.134885	-6.85482	7.14e-12	7.47e-09	chr11	94936223	94953042
Hoxb4	56.4695	-0.878982	0.16214	-5.42113	5.92e-08	2.89e-05	chr11	96318266	96321638
Fasn	4349.44	-0.588077	0.141315	-4.16148	3.16e-05	0.00551313	chr11	120805957	120824547
Meox2	287.332	-0.648063	0.169029	-3.83404	0.000126057	0.0163383	chr12	37108545	37179528
Rn7s1	4426.15	0.547616	0.158206	3.46141	0.000537349	0.0506647	chr12	69159294	69159593
Rn7s2	4426.15	0.547616	0.158206	3.46141	0.000537349	0.0506647	chr12	69361182	69361481
Meg3	2016.76	-0.621615	0.140372	-4.42835	9.5e-06	0.00213958	chr12	109540995	109571729
Dync1h1	3564.71	-0.731608	0.141681	-5.16377	2.42e-07	0.000107417	chr12	110601394	110666944
Actn2	178.744	-0.933396	0.171023	-5.45773	4.82e-08	2.44e-05	chr13	12269425	12340732
Pitx1	2703.39	0.453261	0.128127	3.53758	0.00040381	0.0407876	chr13	55825053	55831425
Irx2	235.831	-0.638845	0.171985	-3.71453	0.00020358	0.0238781	chr13	72628796	72634196
Vcan	5040.11	-0.775294	0.151946	-5.10243	3.35e-07	0.000132734	chr13	89655309	89742512
Flnb	1703.47	-0.708974	0.147847	-4.79532	1.62e-06	0.000517123	chr14	7817956	7951588
Nid2	1478.77	-0.630786	0.14049	-4.48989	7.13e-06	0.00163077	chr14	19751256	19811787
Vcl	1707.33	-0.528819	0.148958	-3.55013	0.000385036	0.0391614	chr14	20929432	21033673
Stab1	451.849	-0.656821	0.159186	-4.12611	3.69e-05	0.00614046	chr14	31139016	31168641
Myh7	65.1605	-0.722458	0.173781	-4.1573	3.22e-05	0.00554881	chr14	54970687	54994549
Zfhx2	658.092	-0.551854	0.144713	-3.81345	0.000137041	0.0174531	chr14	55061657	55092048
C1qtnf3	33.1052	-0.823376	0.158134	-5.20682	1.92e-07	8.79e-05	chr15	10952331	10980162
Rpl30	4587.2	0.433626	0.120686	3.59301	0.000326877	0.034442	chr15	34440504	34443276
Col14a1	139.565	-1.17606	0.176966	-6.64568	3.02e-11	2.95e-08	chr15	55307749	55520803
Myh9	3490.62	-0.544306	0.149447	-3.64212	0.000270398	0.029554	chr15	77760584	77842175
1500009C09Rik	49.0368	0.667392	0.168027	3.97192	7.13e-05	0.0100402	chr15	82252396	82260751
Col2a1	9974.62	-0.890235	0.138196	-6.44182	1.18e-10	1.02e-07	chr15	97975601	98004724
Kmt2d	1244.27	-0.56412	0.14778	-3.81729	0.000134923	0.0173341	chr15	98831668	98871205
Dip2b	1015.28	-0.553337	0.137676	-4.01913	5.84e-05	0.00847065	chr15	100038663	100219473
Hoxc4	29.6897	-0.55785	0.132979	-4.19503	2.73e-05	0.00505815	chr15	103034394	103036852
Tbx1	396.82	-0.70268	0.173251	-4.05584	5e-05	0.00786706	chr16	18581703	18590671
Lpp	801.975	-0.683333	0.157009	-4.35219	1.35e-05	0.00282007	chr16	24393349	24992578
Arhgap31	952.382	-0.586838	0.150965	-3.88724	0.000101391	0.0136236	chr16	38598342	38713035
Igf2r	2217.63	-0.703343	0.156323	-4.49929	6.82e-06	0.00158501	chr17	12682405	12769706
Srrm2	5851.11	-0.708927	0.142222	-4.98465	6.21e-07	0.000233111	chr17	23803186	23824741
Col11a2	144.052	-0.695114	0.173436	-4.00791	6.13e-05	0.00879605	chr17	34039137	34066684
Zbtb12	1850.84	0.617268	0.146123	4.22429	2.4e-05	0.00455919	chr17	34894558	34896844
Lama1	456.456	-0.613072	0.163526	-3.74907	0.000177489	0.0220297	chr17	67697264	67822645
Birc6	1363.13	-0.666275	0.153086	-4.35229	1.35e-05	0.00282007	chr17	74528294	74703356
Vit	128.925	0.606642	0.176171	3.44349	0.000574252	0.0522391	chr17	78508062	78627409
Fbn2	3285.83	-1.16764	0.140281	-8.32353	8.54e-17	1.56e-13	chr18	58008622	58209926
Papss2	215.183	-0.815402	0.171154	-4.76413	1.9e-06	0.000578722	chr19	32595714	32667187
Acta2	1018.89	-0.625249	0.143471	-4.35802	1.31e-05	0.00282007	chr19	34240335	34255373
Gbf1	1593.28	-0.635822	0.138645	-4.58597	4.52e-06	0.00112172	chr19	46152557	46286510
Itih5	277.132	-0.613895	0.165459	-3.71025	0.000207054	0.0238781	chr2	10153542	10256529
Adamtsl2	95.3146	-0.715712	0.177176	-4.03956	5.36e-05	0.0079224	chr2	27079380	27108613
Col5a1	3816.94	-0.577721	0.139167	-4.15128	3.31e-05	0.00563054	chr2	27886424	28039510
Sptan1	3221.9	-0.582819	0.144978	-4.02005	5.82e-05	0.00847065	chr2	29965559	30031451
Lamc3	102.443	-0.722714	0.177037	-4.08227	4.46e-05	0.00717788	chr2	31887280	31946535
Hoxd4	24.2505	-0.686519	0.141856	-4.83954	1.3e-06	0.000443266	chr2	74721977	74729160
Ttn	74.32	-0.734971	0.176081	-4.17405	2.99e-05	0.00541058	chr2	76703983	76982547
Pax6	385.086	0.604208	0.165795	3.64432	0.000268104	0.029554	chr2	105668895	105698410
Actc1	1220.44	-0.803469	0.144585	-5.55708	2.74e-08	1.55e-05	chr2	114047281	114052875
Thbs1	2034.08	-0.548092	0.147296	-3.72102	0.000198422	0.0238204	chr2	118111875	118127133
Fbn1	1227.35	-0.941376	0.155723	-6.04519	1.49e-09	1.07e-06	chr2	125300593	125506438
Snrnp200	4065.69	-0.61029	0.141134	-4.32419	1.53e-05	0.00315801	chr2	127208403	127240451
Matn4	336.384	-1.58074	0.161411	-9.79327	1.2e-22	8.81e-19	chr2	164389392	164405160
Col9a3	751.523	-0.859158	0.156851	-5.47755	4.31e-08	2.26e-05	chr2	180598221	180622185
Myt1	398.43	0.541814	0.153253	3.53541	0.000407137	0.0408026	chr2	181763331	181827775
Fat4	1699.22	-0.674386	0.142928	-4.71837	2.38e-06	0.000645225	chr3	38886939	39011985
Notch2	1171.14	-0.739816	0.145212	-5.09472	3.49e-07	0.000134614	chr3	98013537	98150367
Col11a1	1629.99	-0.565037	0.151167	-3.73784	0.000185607	0.0228437	chr3	114030539	114220756
Neurog2	176.859	0.779089	0.171425	4.54478	5.5e-06	0.00132036	chr3	127633144	127635631
Penk	1067.86	-0.80703	0.142258	-5.673	1.4e-08	8.94e-06	chr4	4133535	4138445
Ccl21a	70.0485	-0.893699	0.174236	-5.12925	2.91e-07	0.00012173	chr4	42772859	42773991
Tln1	2665.51	-0.655938	0.134597	-4.87336	1.1e-06	0.000382593	chr4	43531512	43562583
Igfbpl1	837.941	0.593423	0.162924	3.64233	0.000270186	0.029554	chr4	45809506	45826827
Svep1	257.449	-0.790003	0.167432	-4.71835	2.38e-06	0.000645225	chr4	58042795	58206596
Tnc	940.708	-0.692158	0.157357	-4.39866	1.09e-05	0.00241704	chr4	63959784	64047015
Dmrta2	385.257	0.561723	0.152879	3.67431	0.000238497	0.0268976	chr4	109978024	109983684
Arid1a	4509.47	-0.48414	0.135838	-3.56409	0.000365122	0.0379261	chr4	133679007	133753611
Hspg2	1429.96	-0.829043	0.150112	-5.52283	3.34e-08	1.81e-05	chr4	137468802	137570630
Ubr4	1589.52	-0.664277	0.157517	-4.21718	2.47e-05	0.00464499	chr4	139380658	139489533
Akap9	845.642	-0.547425	0.159731	-3.42718	0.000609893	0.0541363	chr5	3928185	4080204
Cad	2133.02	-0.678803	0.140596	-4.82803	1.38e-06	0.000458998	chr5	31054779	31078479
Msx1	5180.99	0.434912	0.125781	3.45769	0.000544837	0.050826	chr5	37820490	37824585
Nkx3-2	140.263	-0.70202	0.177111	-3.96374	7.38e-05	0.0101949	chr5	41761482	41764220
Fras1	485.32	-0.648551	0.166447	-3.89644	9.76e-05	0.0132377	chr5	96373954	96784728
Nkx6-1	56.9265	-0.849305	0.173192	-4.90383	9.4e-07	0.000335739	chr5	101659183	101664711
Ep400	2036.85	-0.522784	0.149072	-3.50692	0.000453332	0.0442634	chr5	110664372	110770717
Ttc28	1526.06	-0.504633	0.145257	-3.47406	0.000512643	0.049073	chr5	110879802	111289780
Ncor2	2755.84	-0.569696	0.143962	-3.95728	7.58e-05	0.0103766	chr5	125017152	125179214
Upk3b	15.5288	-0.484897	0.130281	-3.72194	0.000197695	0.0238204	chr5	136038495	136044993
Trrap	2284.97	-0.647377	0.150785	-4.29339	1.76e-05	0.00353046	chr5	144768791	144859773
Peg10	7658.2	-0.479757	0.134934	-3.55549	0.000377281	0.0388296	chr6	4747305	4760517
Flnc	796.647	-0.784466	0.162938	-4.81451	1.48e-06	0.000480258	chr6	29433152	29461888
Hoxa5	28.0146	-0.576236	0.134642	-4.27977	1.87e-05	0.00367221	chr6	52201753	52204587
Adamts9	819.872	-0.564412	0.160309	-3.52079	0.00043027	0.0422935	chr6	92772698	92901441
Vwf	158.686	-0.61348	0.1736	-3.53386	0.00040953	0.0408026	chr6	125552947	125686679
Tnnt1	560.204	-0.648277	0.151515	-4.27863	1.88e-05	0.00367221	chr7	4504569	4515975
Peg3	8985.86	-0.596102	0.154324	-3.86268	0.000112151	0.0149325	chr7	6705959	6730419
Trpm1	497.293	0.733412	0.155442	4.71824	2.38e-06	0.000645225	chr7	64153834	64269772
Acan	71.3491	-1.41922	0.17444	-8.13589	4.09e-16	5.99e-13	chr7	79053482	79115099
Cemip	155.342	-0.780888	0.173001	-4.51377	6.37e-06	0.0015044	chr7	83932856	84086505
Tyr	68.2177	0.713106	0.176064	4.05027	5.12e-05	0.00788695	chr7	87424770	87493512
Tenm4	1501.68	-0.560024	0.150939	-3.71025	0.000207051	0.0238781	chr7	96171243	96911093
Dchs1	3294.46	-0.559644	0.141151	-3.96486	7.34e-05	0.0101949	chr7	105752988	105787550
Smg1	1689.9	-0.551197	0.147636	-3.73348	0.000188854	0.0230496	chr7	118131311	118243637
Mylpf	266.105	-0.913073	0.16418	-5.56143	2.68e-08	1.55e-05	chr7	127211607	127214287
Fat1	2608.06	-0.728353	0.146806	-4.96133	7e-07	0.000256352	chr8	44950207	45052257
Slc38a8	81.6206	0.6091	0.176663	3.4478	0.000565176	0.0520179	chr8	119479601	119501698
Cdh15	200.933	-0.61277	0.172407	-3.55421	0.000379123	0.0388296	chr8	122848373	122867397
Acta1	169.279	-0.956584	0.171856	-5.56618	2.6e-08	1.55e-05	chr8	123891757	123894775
Dock6	905.358	-0.613473	0.148113	-4.14191	3.44e-05	0.00579816	chr9	21800179	21852635
Sorl1	432.903	-0.631276	0.163653	-3.8574	0.0001146	0.0150984	chr9	41968488	42124289
Tagln	302.823	-0.587318	0.164209	-3.57664	0.00034804	0.0364099	chr9	45929627	45936058
Cspg4	158.691	-0.638302	0.174604	-3.65572	0.000256461	0.0286727	chr9	56865103	56899870
Islr2	1725.45	0.734722	0.143773	5.11028	3.22e-07	0.000130868	chr9	58196296	58201715
Itga11	224.027	-0.884687	0.167709	-5.27514	1.33e-07	6.27e-05	chr9	62677854	62783979
Herc1	990.316	-0.531974	0.153738	-3.46026	0.000539649	0.0506647	chr9	66350449	66508775
Col12a1	869.91	-0.972477	0.160987	-6.04073	1.53e-09	1.07e-06	chr9	79598986	79718722
Lamb2	749.67	-0.496408	0.140698	-3.52818	0.000418423	0.0414069	chr9	108479861	108490530
Eomes	54.815	0.800734	0.167818	4.77145	1.83e-06	0.000569955	chr9	118478188	118486132
Flna	13338.4	-0.45055	0.129505	-3.47902	0.000503258	0.0488064	chrX	74223460	74246534
Med12	1094.94	-0.642545	0.14699	-4.37136	1.23e-05	0.00269909	chrX	101274090	101298934
Cnmd	110.298	-0.714228	0.176618	-4.04391	5.26e-05	0.0079224	NA	NA	NA
Gcn1	2443.55	-0.474549	0.12858	-3.69069	0.000223642	0.0255896	NA	NA	NA
Gm10076	6217.44	0.72984	0.142214	5.13197	2.87e-07	0.00012173	NA	NA	NA
Gm10222	1417.09	-1.49955	0.148117	-10.1241	4.32e-24	6.33e-20	NA	NA	NA
Gm10925	10626	-0.578935	0.138947	-4.1666	3.09e-05	0.00551313	NA	NA	NA
Gm11808	767.506	1.41796	0.149202	9.50366	2.03e-21	9.89e-18	NA	NA	NA
Gm21986	159.779	-0.632995	0.175879	-3.59903	0.000319402	0.0339526	NA	NA	NA
Gm28661	22890.2	-0.906067	0.147348	-6.14916	7.79e-10	6e-07	NA	NA	NA
Hectd4	815.595	-0.665733	0.144122	-4.61922	3.85e-06	0.00100739	NA	NA	NA
mt-Co1	42694.3	-1.18254	0.137363	-8.60881	7.38e-18	1.54e-14	NA	NA	NA
mt-Cytb	21666.1	-1.16559	0.14298	-8.15214	3.58e-16	5.82e-13	NA	NA	NA
mt-Nd1	22245	-0.578565	0.141612	-4.08556	4.4e-05	0.00715564	NA	NA	NA
mt-Nd2	10387.5	-0.669224	0.14635	-4.57277	4.81e-06	0.00117492	NA	NA	NA
mt-Nd4	18295.4	-1.2471	0.139184	-8.96013	3.24e-19	9.5e-16	NA	NA	NA
mt-Nd4l	532.884	-1.25832	0.168511	-7.46725	8.19e-14	9.99e-11	NA	NA	NA
mt-Nd5	11030.1	-1.23525	0.136256	-9.06567	1.24e-19	4.53e-16	NA	NA	NA
mt-Nd6	2550.3	-1.24759	0.144807	-8.61556	6.96e-18	1.54e-14	NA	NA	NA
mt-Rnr2	2813.34	-0.74602	0.157118	-4.74816	2.05e-06	0.00061357	NA	NA	NA
Rflna	253.258	-0.559603	0.16288	-3.43567	0.000591081	0.0531103	NA	NA	NA
Rpl15-ps3	260.719	1.32708	0.166052	7.99194	1.33e-15	1.77e-12	NA	NA	NA
Rpl31-ps8	686.834	0.504194	0.146212	3.44838	0.000563965	0.0520179	NA	NA	NA
Rps12-ps3	368.029	0.767063	0.166792	4.59891	4.25e-06	0.00107247	NA	NA	NA
Rps18-ps3	115.248	0.636346	0.176831	3.59862	0.000319914	0.0339526	NA	NA	NA
Locus B6 Heart
GeneName	baseMean	log2FoldChange	lfcSE	stat	pvalue	padj	Chromosome	Transcription start	Transcription end
Rdh10	185.206	-0.982881	0.255682	-3.84415	0.00012097	0.00388596	chr1	16105881	16132550
Tfap2b	35.0886	-0.991856	0.223995	-4.42802	9.51e-06	0.00045391	chr1	19208913	19238845
Dst	1528.46	0.930557	0.15365	6.05632	1.39e-09	2.34e-07	chr1	33908224	34308662
Plekhb2	1359.88	0.513902	0.158815	3.23585	0.00121282	0.0252059	chr1	34849958	34871557
Aff3	429.103	-0.68891	0.215476	-3.19715	0.0013879	0.028036	chr1	38175990	38627244
Rpl31	10492.1	-0.412189	0.108717	-3.79139	0.00014981	0.00465413	chr1	39367850	39371911
Col3a1	19233.3	0.335508	0.114352	2.93399	0.00334639	0.0527954	chr1	45311537	45349706
Col5a2	5840.55	0.40172	0.126986	3.16351	0.00155878	0.0301976	chr1	45374330	45503282
Gls	2727.6	0.60408	0.13797	4.37835	1.2e-05	0.00054497	chr1	52163448	52233232
Satb2	51.1305	-0.831015	0.250184	-3.32162	0.00089498	0.0200311	chr1	56793980	56971334
Fzd7	980.056	-0.835475	0.181014	-4.61552	3.92e-06	0.00021972	chr1	59482146	59486955
Nbeal1	521.856	0.668419	0.207134	3.22699	0.00125101	0.0258577	chr1	60180598	60334705
Raph1	1694.82	0.440983	0.148721	2.96516	0.00302525	0.0491643	chr1	60483184	60566765
Nrp2	1091.57	-0.573932	0.168282	-3.41055	0.00064833	0.0153509	chr1	62703316	62818692
Ndufs1	6493.8	0.418799	0.11603	3.6094	0.00030691	0.00858328	chr1	63143591	63176822
Acadl	4953.15	0.553963	0.11977	4.62524	3.74e-06	0.00021203	chr1	66830838	66863309
Erbb4	1083.85	0.982206	0.176382	5.56862	2.57e-08	2.99e-06	chr1	68032185	69108059
Fn1	25938.2	0.512098	0.101257	5.05741	4.25e-07	3.31e-05	chr1	71585472	71653234
Xrcc5	677.279	-0.575564	0.190416	-3.02266	0.00250562	0.0425315	chr1	72307420	72394953
Tns1	4932.69	0.606163	0.119857	5.05741	4.25e-07	3.31e-05	chr1	73910230	74124449
Pnkd	2739.75	0.413558	0.132407	3.12338	0.00178784	0.033231	chr1	74285033	74287454
Des	15425.3	0.588361	0.107682	5.46387	4.66e-08	5.02e-06	chr1	75360291	75368579
Speg	2552.04	0.555217	0.135019	4.11214	3.92e-05	0.00149848	chr1	75375296	75432314
Obsl1	7452.03	0.51781	0.113422	4.56533	4.99e-06	0.00026663	chr1	75485824	75506452
Irs1	1669.78	0.96187	0.155864	6.1712	6.78e-10	1.26e-07	chr1	82233104	82291439
Sphkap	1305.86	0.523707	0.164389	3.18578	0.00144366	0.028705	chr1	83255780	83408200
Trip12	6124.13	0.344439	0.11472	3.00244	0.00267828	0.0447948	chr1	84721188	84839304
Ncl	13923.9	-0.385505	0.1121	-3.43894	0.00058401	0.0140477	chr1	86344718	86359455
Ptma	28013.9	-0.699628	0.101654	-6.88242	5.88e-12	1.85e-09	chr1	86526735	86530698
Klhl30	1528.3	0.593559	0.152974	3.88013	0.0001044	0.00346403	chr1	91351072	91362404
Twist2	142.241	-1.23133	0.265442	-4.6388	3.5e-06	0.0002016	chr1	91801460	91848034
St8sia4	58.9644	-0.959813	0.25575	-3.75294	0.00017477	0.005342	chr1	95587681	95667594
Pam	25984.9	0.842983	0.12708	6.63351	3.28e-11	8.7e-09	chr1	97821093	98095632
Clasp1	4312.75	0.451716	0.123193	3.66674	0.00024566	0.00716152	chr1	118389057	118609462
Gli2	400.498	-0.70528	0.220723	-3.19531	0.00139679	0.0281372	chr1	118834060	119053619
Tmem163	1170.99	0.508768	0.165707	3.07028	0.00213858	0.038022	chr1	127490341	127678021
Dyrk3	196.746	-0.856889	0.260369	-3.29105	0.00099813	0.0217291	chr1	131128440	131138234
Plekha6	1092.66	0.674675	0.168983	3.99257	6.54e-05	0.00232689	chr1	133246096	133303435
Atp2b4	3364.12	0.589074	0.128304	4.59125	4.41e-06	0.00024153	chr1	133702673	133753747
Ppfia4	747.852	0.64312	0.187304	3.43356	0.00059571	0.0143065	chr1	134296782	134332928
Ppp1r12b	2130.36	0.772501	0.153247	5.04088	4.63e-07	3.56e-05	chr1	134765942	134955940
Csrp1	5513.91	0.403597	0.131137	3.07768	0.00208622	0.0372663	chr1	135729196	135752229
Tnni1	23614.5	0.502268	0.10168	4.93968	7.83e-07	5.46e-05	chr1	135799420	135810989
Tnnt2	42352.3	0.487563	0.104119	4.68276	2.83e-06	0.0001686	chr1	135836333	135852268
Cfh	491.88	0.981071	0.211559	4.63734	3.53e-06	0.00020226	chr1	140085854	140183411
Hmcn1	747.275	0.773848	0.197684	3.91458	9.06e-05	0.00308607	chr1	150562499	150993435
Rgl1	2087.3	0.426634	0.144036	2.96199	0.00305656	0.04962	chr1	152517529	152625111
Lamc1	8232.76	0.651938	0.110673	5.89067	3.85e-09	5.65e-07	chr1	153218921	153332786
Glul	1659.21	-0.447423	0.149026	-3.00231	0.0026794	0.0447948	chr1	153899928	153909723
Angptl1	31.5277	-0.724509	0.228315	-3.17329	0.00150721	0.0295773	chr1	156839022	156861078
Rasal2	1005.76	0.50705	0.171409	2.95814	0.00309501	0.049976	chr1	157135182	157412595
Zbtb37	534.191	0.600231	0.204882	2.92965	0.00339346	0.0533157	chr1	161017755	161034259
Gas5	1712.57	-0.487694	0.163505	-2.98274	0.00285677	0.0472382	chr1	161035165	161038537
Atp1b1	10994.9	0.57063	0.108982	5.23601	1.64e-07	1.47e-05	chr1	164437098	164458355
Dcaf6	919.667	0.514166	0.175835	2.92414	0.00345406	0.0539319	chr1	165329499	165460463
Dusp27	2161.11	0.731938	0.140382	5.21392	1.85e-07	1.59e-05	chr1	166098147	166127898
Pbx1	3065.29	-0.54768	0.129001	-4.24554	2.18e-05	0.0009294	chr1	168119363	168432169
Ddr2	355.714	-1.02656	0.226848	-4.52531	6.03e-06	0.00031248	chr1	169972306	170088944
Olfml2b	1701.92	0.572866	0.148661	3.85351	0.00011644	0.00379646	chr1	170644531	170682789
Ndufs2	7236.06	0.342847	0.114619	2.99119	0.00277888	0.0462027	chr1	171234852	171247122
Ppox	517.546	-0.626813	0.214647	-2.9202	0.00349803	0.054338	chr1	171276991	171281186
Atp1a2	1450.83	0.734227	0.163461	4.49175	7.06e-06	0.00035693	chr1	172271708	172298064
Igsf9	427.706	-0.942221	0.220175	-4.27941	1.87e-05	0.00080773	chr1	172482212	172498877
Tagln2	3920.45	0.380495	0.130103	2.92456	0.00344939	0.0539145	chr1	172500245	172507375
Fh1	4240.63	0.384627	0.122552	3.13849	0.00169822	0.0320262	chr1	175601377	175625635
Kif26b	3093.13	0.77134	0.130038	5.93164	3e-09	4.54e-07	chr1	178529124	178932857
Hlx	136.159	-1.39308	0.264733	-5.2622	1.42e-07	1.31e-05	chr1	184727142	184732493
Esrrg	972.686	0.670255	0.175218	3.82527	0.00013063	0.00413048	chr1	187609005	188214884
Ptpn14	1146.54	0.504691	0.165944	3.04134	0.00235527	0.0407725	chr1	189728267	189876695
Prox1	1278.85	0.713798	0.160896	4.43638	9.15e-06	0.00043802	chr1	190121774	190170680
Lpgat1	3543.51	0.384559	0.12926	2.97509	0.00292902	0.0481174	chr1	191718023	191784255
Ppp1r14c	3932.58	0.718718	0.12741	5.641	1.69e-08	2.06e-06	chr10	3366149	3464975
Syne1	717.721	0.896549	0.189637	4.72771	2.27e-06	0.00013742	chr10	5020191	5194707
Utrn	1934.3	0.705431	0.149979	4.70353	2.56e-06	0.00015352	chr10	12382187	12861735
Phactr2	2749.63	0.517734	0.133067	3.89078	9.99e-05	0.00335219	chr10	13207716	13324160
Adgrg6	1587.6	0.678541	0.151557	4.47713	7.57e-06	0.00037902	chr10	14402584	14545036
Txlnb	1138.82	0.554631	0.173795	3.1913	0.00141634	0.0284206	chr10	17796218	17845663
Moxd1	103.423	-0.835408	0.26653	-3.13439	0.00172215	0.0322876	chr10	24223516	24302783
Hey2	1358.72	0.491516	0.158048	3.10992	0.00187136	0.0344449	chr10	30832358	30842783
Trdn	813.285	0.672952	0.183951	3.65832	0.00025388	0.00735847	chr10	33083482	33476709
Lama4	5137.95	0.766783	0.118401	6.47615	9.41e-11	2.19e-08	chr10	38965514	39110188
Cd24a	2706.23	-0.983878	0.132221	-7.44118	9.98e-14	4.31e-11	chr10	43579168	43584265
Bves	1164.06	0.542752	0.165411	3.28124	0.00103351	0.0224357	chr10	45335761	45369708
Pln	10243.5	0.75866	0.114756	6.61109	3.81e-11	9.78e-09	chr10	53337685	53345999
Gja1	6525.18	0.729832	0.121967	5.98384	2.18e-09	3.43e-07	chr10	56377299	56390419
Ranbp2	2658.24	0.432558	0.137634	3.14282	0.0016733	0.0317655	chr10	58446851	58494155
Ddit4	974.822	-0.549954	0.172633	-3.18568	0.00144415	0.028705	chr10	59949674	59951770
Unc5b	5118.98	0.432053	0.117898	3.66464	0.00024769	0.00720686	chr10	60762594	60831581
Hk1	9177.86	0.438671	0.114898	3.81791	0.00013459	0.00423345	chr10	62268854	62379908
Hnrnph3	1307.17	-0.496935	0.158367	-3.13786	0.00170186	0.0320262	chr10	63014663	63023849
Mypn	347.51	0.682545	0.228407	2.98829	0.00280546	0.0465935	chr10	63115794	63203952
Ank3	2389.09	0.584511	0.136833	4.27171	1.94e-05	0.00083379	chr10	69533707	70027436
Chchd10	3698.86	0.675992	0.125052	5.40568	6.46e-08	6.69e-06	chr10	75935572	75937734
Col18a1	13938.5	0.458405	0.116344	3.94008	8.15e-05	0.00280736	chr10	77052178	77113705
Shc2	216.415	-0.830154	0.251515	-3.30062	0.00096472	0.0212048	chr10	79617933	79637918
Ptbp1	6906.15	-0.550481	0.114581	-4.80431	1.55e-06	9.75e-05	chr10	79854431	79864435
Plppr3	396.97	-0.877823	0.225434	-3.89393	9.86e-05	0.00332057	chr10	79860474	79874634
Tcf3	3859.67	-0.398968	0.124428	-3.20641	0.00134402	0.0272222	chr10	80409164	80433653
Oaz1	9884.78	-0.350065	0.119126	-2.93861	0.00329692	0.0521648	chr10	80826655	80829290
Aldh1l2	893.788	0.753973	0.194709	3.8723	0.00010781	0.00356161	chr10	83487446	83534140
Timp3	2538.27	0.39477	0.135086	2.92237	0.00347373	0.0540814	chr10	86300411	86349505
Lum	679.293	0.924537	0.202387	4.56816	4.92e-06	0.00026399	chr10	97565500	97572703
Osbpl8	1723.66	0.744831	0.149182	4.99277	5.95e-07	4.33e-05	chr10	111164801	111297247
Ptprb	782.683	0.783102	0.184972	4.23363	2.3e-05	0.00096644	chr10	116301373	116389538
Lrrc10	914.535	0.60452	0.178473	3.38719	0.00070614	0.0164874	chr10	117045340	117046768
Cpm	82.9983	-1.37764	0.26514	-5.19592	2.04e-07	1.72e-05	chr10	117629499	117687352
Dyrk2	712.061	0.622937	0.189965	3.27923	0.00104092	0.0225309	chr10	118859348	118868903
Hmga2	5089.62	-0.921201	0.117946	-7.81037	5.7e-15	2.78e-12	chr10	120361274	120476935
Mon2	1825.64	0.460466	0.146069	3.15239	0.0016194	0.0310539	chr10	122992060	123076505
Lrig3	137.103	-1.44235	0.264733	-5.44831	5.09e-08	5.38e-06	chr10	125966218	126015359
Gli1	169.42	-2.67797	0.262039	-10.2197	1.62e-24	4.9e-21	chr10	127329881	127341579
Gpr182	1123.42	0.534243	0.16659	3.20694	0.00134156	0.0272089	chr10	127749601	127751798
Atp5b	62318.4	0.393772	0.0996169	3.95286	7.72e-05	0.00267975	chr10	128083306	128090388
Rpl41	17561.6	-0.376438	0.103101	-3.65116	0.00026106	0.0075378	chr10	128548109	128549168
Kremen1	1747.93	0.653958	0.147982	4.41917	9.91e-06	0.000467	chr11	5191551	5261610
Pgam2	5115.75	0.549637	0.118013	4.65742	3.2e-06	0.00018562	chr11	5801636	5803796
Ogdh	8332.06	0.436448	0.122507	3.56263	0.00036716	0.00988459	chr11	6291596	6359094
Meis1	1612.84	-0.691124	0.158009	-4.37396	1.22e-05	0.00055438	chr11	18880427	19018969
Mdh1	14704.9	0.476013	0.104528	4.55393	5.27e-06	0.00027758	chr11	21556691	21571934
Sptbn1	13014.7	0.773435	0.110062	7.02725	2.11e-12	7.24e-10	chr11	30099394	30219772
Npm1	16508	-0.450701	0.107772	-4.18199	2.89e-05	0.00117848	chr11	33152497	33163206
Ccng1	3452.41	0.405288	0.131544	3.081	0.00206304	0.0370271	chr11	40748551	40755286
Adam19	2861.06	0.427673	0.132395	3.23028	0.00123669	0.0256317	chr11	46054501	46147347
Hnrnph1	7694.95	-0.449878	0.113195	-3.97437	7.06e-05	0.00247606	chr11	50377718	50386528
Fstl4	356.393	0.811676	0.227804	3.56305	0.00036658	0.00988459	chr11	52764705	53187347
Pdlim4	91.5782	-0.816979	0.266051	-3.07076	0.00213512	0.0380052	chr11	54054927	54069017
Gpx3	22377.7	0.594792	0.117369	5.06769	4.03e-07	3.19e-05	chr11	54902853	54910382
Anxa6	8100.52	0.321606	0.110452	2.91172	0.00359448	0.0554943	chr11	54978961	55033471
Sparc	21422.7	0.323321	0.10393	3.11096	0.00186482	0.0343662	chr11	55394158	55420080
Obscn	2494.12	1.0092	0.146606	6.88374	5.83e-12	1.85e-09	chr11	58994255	59136375
Slc47a1	457.216	0.64902	0.215361	3.01364	0.00258138	0.0435895	chr11	61343399	61378075
Mfap4	1151.54	-0.825407	0.189207	-4.36246	1.29e-05	0.00058085	chr11	61485443	61488704
Myocd	1697.32	0.693351	0.149793	4.62872	3.68e-06	0.00020928	chr11	65176560	65269989
Ntn1	3530.99	1.03157	0.131677	7.83411	4.72e-15	2.38e-12	chr11	68209363	68386826
Myh10	13078.3	0.368253	0.106937	3.44366	0.00057389	0.0139405	chr11	68691914	68816624
Chd3	3731.84	-0.689308	0.124216	-5.54926	2.87e-08	3.31e-06	chr11	69343272	69369426
Zbtb4	678.356	0.634042	0.191859	3.30474	0.00095066	0.0210064	chr11	69765911	69784026
Nlgn2	1041.64	-0.701448	0.168866	-4.15387	3.27e-05	0.00130079	chr11	69823122	69834849
Cldn7	35.6284	-0.959589	0.231465	-4.14572	3.39e-05	0.00133473	chr11	69964778	69967886
Acadvl	2351.65	0.436245	0.137423	3.17448	0.00150106	0.0294948	chr11	70010182	70015428
Eno3	5065.34	0.440706	0.117884	3.73848	0.00018514	0.00559109	chr11	70657175	70662513
6330403K07Rik	1026.81	-0.71816	0.178422	-4.02508	5.7e-05	0.0020518	chr11	71031940	71033617
Spns2	399.321	-0.784454	0.228074	-3.43947	0.00058286	0.0140424	chr11	72451637	72475027
Cluh	4076.99	0.530016	0.124624	4.25291	2.11e-05	0.00090187	chr11	74649494	74670847
Myo1c	3045.7	0.418395	0.129774	3.22403	0.001264	0.0260289	chr11	75651508	75674643
Cpd	3439.28	0.504376	0.128231	3.93334	8.38e-05	0.00288072	chr11	76777207	76847008
Ssh2	1568.54	0.769527	0.153956	4.99837	5.78e-07	4.27e-05	chr11	77216424	77460220
Coro6	736.528	0.731768	0.190771	3.83584	0.00012514	0.00399435	chr11	77463912	77469501
Taok1	2145.95	0.494118	0.141161	3.50039	0.00046459	0.0118736	chr11	77529161	77607815
Myo18a	3968.66	0.624893	0.123337	5.06656	4.05e-07	3.19e-05	chr11	77777234	77865988
Rpl23a	17236.5	-0.342654	0.103575	-3.30827	0.00093873	0.0208187	chr11	78180934	78183584
Lgals9	565.679	0.640637	0.202355	3.1659	0.00154604	0.0300663	chr11	78962978	78984924
Rab11fip4	129.706	-1.24599	0.266219	-4.6803	2.86e-06	0.00016996	chr11	79591211	79694012
Unc45b	5812.11	0.585614	0.121793	4.80828	1.52e-06	9.6e-05	chr11	82911252	82943406
Tbx2	966.841	-1.21591	0.181014	-6.71723	1.85e-11	5.29e-09	chr11	85832614	85841948
Tbx4	125.67	-2.36272	0.266182	-8.87636	6.91e-19	6.81e-16	chr11	85890062	85916097
Akap1	1674.28	0.561409	0.149521	3.75471	0.00017354	0.00531515	chr11	88830791	88851512
Spag9	2509.21	0.541384	0.145079	3.73165	0.00019023	0.00573349	chr11	93996090	94126083
Cacna1g	280.628	-0.754089	0.239892	-3.14345	0.00166968	0.0317366	chr11	94408390	94474198
Ppp1r9b	4233.63	-0.395873	0.134495	-2.94341	0.00324613	0.0515903	chr11	94991211	95006898
Samd14	1406.07	-0.845032	0.166158	-5.08572	3.66e-07	2.96e-05	chr11	95009878	95026087
Ngfr	220.86	-0.807163	0.255354	-3.16096	0.0015725	0.0303856	chr11	95568817	95587698
Hoxb6	42.1285	-1.44103	0.236252	-6.09953	1.06e-09	1.83e-07	chr11	96299170	96301569
Hoxb5	123.808	-2.97807	0.2666	-11.1705	5.68e-29	2.15e-25	chr11	96303511	96306121
Hoxb4	176.879	-1.97194	0.264269	-7.46187	8.53e-14	3.8e-11	chr11	96318266	96321638
Hoxb3	239.817	-2.19972	0.249676	-8.81028	1.25e-18	1.1e-15	chr11	96323125	96347930
Hoxb2	129.394	-1.45041	0.264938	-5.47453	4.39e-08	4.78e-06	chr11	96351631	96354016
Hoxb1	13.0631	-0.48729	0.162531	-2.99813	0.00271645	0.0453141	chr11	96365757	96368253
Cbx1	2327.17	-0.618153	0.138442	-4.46506	8e-06	0.0003945	chr11	96789135	96808640
Tcap	972.181	0.528321	0.173277	3.049	0.00229606	0.0400223	chr11	98383810	98384953
Erbb2	3716.96	0.39209	0.126406	3.10183	0.00192331	0.0350176	chr11	98412483	98437716
Grb7	36.1174	-0.816731	0.235747	-3.46444	0.00053134	0.0131171	chr11	98446833	98455373
Krt15	20.3105	-0.596832	0.200476	-2.97708	0.00291008	0.0479102	chr11	100131758	100135949
Stat3	1777.22	0.61358	0.154339	3.97554	7.02e-05	0.00247606	chr11	100886805	100939540
Dusp3	1625.3	0.593667	0.15375	3.86125	0.00011281	0.00369428	chr11	101971142	101984791
Grn	3484.09	0.49902	0.130048	3.83719	0.00012445	0.00398535	chr11	102430321	102436809
Itga2b	371.288	-0.699358	0.223628	-3.12733	0.00176402	0.0329501	chr11	102453296	102469883
Myl4	49462.4	0.42978	0.0988875	4.34615	1.39e-05	0.00061836	chr11	104550662	104587219
Tanc2	1317.59	0.664883	0.159722	4.16275	3.14e-05	0.00126191	chr11	105589985	105929304
Limd2	1663.26	-0.449518	0.153402	-2.93033	0.00338606	0.0532547	chr11	106156255	106160142
Smarcd2	952.755	-0.54323	0.173074	-3.13872	0.00169689	0.0320262	chr11	106263170	106272972
Cacng4	81.7609	-0.84296	0.264645	-3.18525	0.00144631	0.028705	chr11	107734779	107794464
Prkar1a	11729.6	0.352715	0.106626	3.30796	0.0009398	0.0208187	chr11	109649404	109669663
Cdc42ep4	1187.42	-0.694982	0.166918	-4.1636	3.13e-05	0.00126057	chr11	113726849	113751160
Slc9a3r1	521.165	-0.674474	0.209458	-3.22009	0.00128151	0.0263082	chr11	115163340	115181178
Sumo2	5307.86	-0.359218	0.116706	-3.07797	0.00208418	0.0372663	chr11	115523108	115536230
H3f3b	7301.82	-0.597467	0.11167	-5.35032	8.78e-08	8.65e-06	chr11	116021960	116024504
Trim47	1096.34	0.621994	0.170954	3.63837	0.00027437	0.00786219	chr11	116105749	116110235
Srsf2	5729.91	-0.35958	0.123307	-2.91614	0.0035439	0.0548815	chr11	116849896	116853094
Gaa	3995.15	0.646575	0.124425	5.19652	2.03e-07	1.72e-05	chr11	119267962	119285458
Slc38a10	5206.89	0.440884	0.117823	3.74192	0.00018262	0.00554819	chr11	120103950	120151351
Osr1	392.023	-2.21276	0.234646	-9.43019	4.09e-21	6.88e-18	chr12	9574441	9581500
Fam49a	1472.68	0.52096	0.159731	3.26148	0.00110832	0.0236848	chr12	12262138	12376363
Rock2	2413.99	0.429038	0.136248	3.14895	0.00163858	0.0313026	chr12	16894977	16988274
Kidins220	1624.02	0.544848	0.158266	3.4426	0.00057615	0.0139474	chr12	24974931	25059697
Rnf144a	499.438	-0.824089	0.207374	-3.97392	7.07e-05	0.00247606	chr12	26306793	26415262
Sox11	1231.61	-0.918944	0.161319	-5.69645	1.22e-08	1.54e-06	chr12	27334267	27342718
Pxdn	7074.09	0.514515	0.119085	4.32058	1.56e-05	0.00069047	chr12	29938035	30017658
Lamb1	7152.1	0.545097	0.112791	4.83282	1.35e-06	8.67e-05	chr12	31265293	31329639
Prkar2b	604.89	-0.713384	0.201519	-3.54003	0.00040009	0.0105092	chr12	31958478	32061279
Hdac9	661.255	0.57694	0.196803	2.93156	0.00337266	0.0530991	chr12	34047581	34917095
Sostdc1	15.3668	-0.571084	0.179777	-3.17663	0.00148999	0.0293918	chr12	36314168	36318452
Meox2	17.0095	-0.567493	0.187901	-3.02017	0.00252636	0.0427082	chr12	37108545	37179528
Foxg1	80.3478	-2.28851	0.26185	-8.73977	2.34e-18	1.68e-15	chr12	49382882	49386867
Akap6	769.023	1.01503	0.193485	5.24603	1.55e-07	1.4e-05	chr12	52699382	53151015
Nkx2-1	74.1585	-2.21334	0.259404	-8.5324	1.43e-17	9.43e-15	chr12	56531934	56535106
Foxa1	52.2778	-1.70295	0.24741	-6.88312	5.86e-12	1.85e-09	chr12	57540630	57546121
Rps29	10618	-0.573211	0.107391	-5.3376	9.42e-08	9.08e-06	chr12	69157721	69159186
Pygl	1884.19	0.516921	0.145537	3.55181	0.00038258	0.010191	chr12	70190814	70227683
Daam1	2613.51	0.551147	0.134033	4.11203	3.92e-05	0.00149848	chr12	71831067	71992376
Six1	21.3567	-0.609662	0.201234	-3.02962	0.00244862	0.041909	chr12	73041826	73046712
Hif1a	6474.32	0.479814	0.118843	4.03739	5.4e-05	0.00196577	chr12	73901323	73947530
Syne2	1157.58	0.531705	0.165141	3.2197	0.00128327	0.0263087	chr12	75818317	76110928
Pcnx	2182.83	0.471098	0.140997	3.34119	0.0008342	0.0188943	chr12	81860029	82000924
Ptgr2	1662.02	0.467454	0.150458	3.10687	0.00189082	0.0346089	chr12	84285295	84315832
Entpd5	1131.49	0.511994	0.172196	2.97332	0.00294594	0.0481861	chr12	84373874	84400934
Ptpn21	881.556	0.57454	0.182144	3.15432	0.00160872	0.0309407	chr12	98676740	98734645
Asb2	5916.11	0.62379	0.115464	5.40247	6.57e-08	6.77e-06	chr12	103321141	103356001
Gsc	17.645	-0.629053	0.188681	-3.33395	0.00085623	0.0192542	chr12	104471208	104473236
D430019H16Rik	472.336	-0.873597	0.215361	-4.05644	4.98e-05	0.00183875	chr12	105453855	105493095
Dync1h1	3982.23	0.586025	0.125484	4.67013	3.01e-06	0.00017721	chr12	110601394	110666944
Adssl1	1394.21	0.532382	0.156784	3.39565	0.00068467	0.0160356	chr12	112620046	112641355
Crip2	10509.2	0.413954	0.107478	3.85152	0.00011739	0.00379646	chr12	113140235	113145506
Rapgef5	456.397	0.799048	0.214991	3.71666	0.00020187	0.0059655	chr12	117516478	117756978
Pfkp	3867.7	0.592631	0.123709	4.79051	1.66e-06	0.00010358	chr13	6579873	6648771
Dip2c	698.076	0.565802	0.19023	2.9743	0.00293659	0.0481371	chr13	9276524	9668928
Ryr2	3963.52	1.10797	0.139368	7.94995	1.87e-15	1.01e-12	chr13	11553102	12106945
Actn2	21035.7	0.69417	0.12131	5.72228	1.05e-08	1.34e-06	chr13	12269425	12340732
Nid1	5246.99	0.567892	0.123373	4.60304	4.16e-06	0.00023075	chr13	13437601	13512275
Aldh5a1	1592.18	0.488924	0.15303	3.19496	0.00139849	0.0281372	chr13	24907578	24937661
Uqcrfs1	5461.7	0.408652	0.116562	3.50589	0.00045508	0.0116702	chr13	30540311	30545316
Foxf2	81.6619	-2.34669	0.262062	-8.95474	3.41e-19	3.96e-16	chr13	31625815	31631406
Dsp	9188.88	0.995405	0.112199	8.87181	7.2e-19	6.81e-16	chr13	38151293	38198577
Tmem14c	2216.05	-0.445813	0.142268	-3.13361	0.00172673	0.0323333	chr13	41016249	41022582
Rbm24	4278.72	0.607271	0.121596	4.99417	5.91e-07	4.32e-05	chr13	46418299	46431099
Cap2	4845.2	0.451894	0.121295	3.72557	0.00019487	0.0058384	chr13	46501902	46650281
Kif13a	3059.13	0.523177	0.12985	4.02907	5.6e-05	0.00203175	chr13	46749086	46929718
Dek	4074.62	-0.446441	0.125654	-3.55295	0.00038093	0.0101867	chr13	47084766	47106221
Barx1	58.3409	-0.759992	0.257512	-2.95129	0.00316447	0.050665	chr13	48663035	48666507
S1pr3	918.647	-1.06833	0.18069	-5.91247	3.37e-09	5e-07	chr13	51408617	51422797
Nfil3	844.988	0.549413	0.18162	3.02507	0.00248577	0.0423056	chr13	52967208	52981039
Dbn1	2965.87	-0.580256	0.129654	-4.4754	7.63e-06	0.00037959	chr13	55473427	55488076
Pitx1	42.0233	-0.883608	0.243611	-3.62713	0.00028659	0.00818138	chr13	55825053	55831425
Cxcl14	52.2822	-1.03876	0.251686	-4.12721	3.67e-05	0.00141362	chr13	56288642	56296551
Tgfbi	3501.03	0.417912	0.131456	3.1791	0.00147735	0.0292186	chr13	56609602	56639339
Ptch1	1004.89	-0.92071	0.170985	-5.38476	7.25e-08	7.37e-06	chr13	63511532	63565520
Ctsl	4313.8	0.409516	0.129298	3.16722	0.00153906	0.0300076	chr13	64361889	64370520
Irx1	501.342	-0.8411	0.210513	-3.99547	6.46e-05	0.00230723	chr13	71958231	71963723
Irx4	1110.04	0.552923	0.167899	3.29318	0.0009906	0.0216586	chr13	73260496	73269620
Lpcat1	1097.58	-0.553816	0.166187	-3.33249	0.00086072	0.0193214	chr13	73467382	73514538
Sdha	9235.45	0.413814	0.108922	3.79917	0.00014518	0.00453838	chr13	74322254	74350240
Mef2c	2150.31	0.491466	0.14103	3.48484	0.00049243	0.0123353	chr13	83504033	83667079
Hapln1	4670.33	0.442019	0.119786	3.69008	0.00022418	0.006599	chr13	89540635	89611832
Vcan	9941.98	0.776488	0.108934	7.12804	1.02e-12	3.67e-10	chr13	89655309	89742512
Rps23	12590.3	-0.437325	0.105625	-4.14034	3.47e-05	0.00135234	chr13	90923121	90924732
Thbs4	1856.29	0.801854	0.152476	5.2589	1.45e-07	1.31e-05	chr13	92751585	92794818
Jmy	1556.07	0.495771	0.152839	3.24375	0.00117967	0.0247208	chr13	93430096	93499808
Enc1	1911.06	0.459333	0.149756	3.06721	0.0021607	0.0383702	chr13	97241104	97253040
Map1b	2787.67	0.638684	0.132303	4.82742	1.38e-06	8.83e-05	chr13	99421463	99516602
Mast4	1173.1	0.482611	0.164245	2.93836	0.00329952	0.0521648	chr13	102732487	103334492
Plk2	2717.36	0.434488	0.132742	3.27317	0.00106347	0.0228881	chr13	110395043	110400844
Il6st	3979.61	0.678393	0.130724	5.18949	2.11e-07	1.77e-05	chr13	112464069	112506860
Itga1	769.415	0.999129	0.188785	5.29241	1.21e-07	1.13e-05	chr13	114958078	115101964
Isl1	171.908	-0.768379	0.263782	-2.91293	0.00358052	0.0553354	chr13	116298269	116309688
Nnt	4299.95	0.636396	0.121921	5.21976	1.79e-07	1.57e-05	chr13	119335526	119409257
Nid2	6964.58	0.59032	0.118389	4.98629	6.15e-07	4.41e-05	chr14	19751256	19811787
Synpo2l	8744.05	0.674764	0.116389	5.79751	6.73e-09	9.52e-07	chr14	20658947	20664574
Vcl	4359	0.487703	0.121099	4.0273	5.64e-05	0.00204221	chr14	20929432	21033673
Zfp503	800.359	-1.57187	0.193104	-8.14	3.95e-16	2.3e-13	chr14	21983961	21989601
Slmap	2994.36	0.579238	0.143419	4.03878	5.37e-05	0.0019589	chr14	26413167	26534624
Tkt	2395.61	-0.683475	0.140426	-4.86716	1.13e-06	7.55e-05	chr14	30549130	30574724
Tnnc1	15841.5	0.339431	0.107312	3.16303	0.00156137	0.030209	chr14	31208311	31211711
Gdf10	71.5601	-1.40135	0.261693	-5.35495	8.56e-08	8.52e-06	chr14	33923586	33935285
Mmrn2	1352.7	0.540395	0.167741	3.22159	0.00127479	0.026206	chr14	34375503	34404287
Ldb3	8979.56	0.700695	0.109572	6.39483	1.61e-10	3.63e-08	chr14	34526698	34588607
Ccser2	1545.15	0.533411	0.154464	3.45331	0.00055376	0.0135565	chr14	36874935	36968764
Fermt2	4295.16	0.387547	0.125376	3.09108	0.00199433	0.0360074	chr14	45458791	45530065
Samd4	1569.84	0.551833	0.154478	3.57225	0.00035393	0.00961383	chr14	46882964	47105817
Ndrg2	2720.75	0.527689	0.13435	3.92771	8.58e-05	0.00292894	chr14	51905270	51913488
Sall2	814.678	-0.574556	0.181293	-3.16921	0.00152856	0.0298414	chr14	52311176	52328670
Myh6	62869.9	0.652502	0.106646	6.1184	9.45e-10	1.68e-07	chr14	54941920	54966607
Myh7	117741	0.847928	0.0991021	8.5561	1.17e-17	8.03e-15	chr14	54970687	54994549
Nfatc4	890.79	-0.749675	0.184065	-4.07287	4.64e-05	0.0017305	chr14	55824794	55833943
Parp4	449.208	0.736343	0.214765	3.4286	0.00060671	0.0145245	chr14	56575618	56659798
Gjb2	24.8259	-0.649616	0.208941	-3.10908	0.0018767	0.0345012	chr14	57098601	57104702
Lats2	1659.21	0.465894	0.150285	3.10006	0.00193479	0.0351422	chr14	57689661	57746123
Sacs	768.039	0.666711	0.187516	3.5555	0.00037726	0.0101205	chr14	61138456	61240693
Gata4	5785.96	0.412843	0.11643	3.54584	0.00039137	0.0103703	chr14	63198913	63245271
Clu	2882.37	0.664239	0.132044	5.03043	4.89e-07	3.72e-05	chr14	65968482	65981548
Nefm	219.741	-1.30469	0.252622	-5.1646	2.41e-07	2e-05	chr14	68119544	68125004
Loxl2	8904.44	0.491324	0.114499	4.29108	1.78e-05	0.00077304	chr14	69609475	69695834
Itm2b	4946.41	0.402714	0.127795	3.15125	0.00162574	0.031136	chr14	73362230	73385271
Sucla2	3322.52	0.372087	0.127587	2.91633	0.00354175	0.0548815	chr14	73552785	73596142
Vwa8	1199.76	0.576645	0.163649	3.52366	0.00042563	0.0110269	chr14	78849177	79202310
Tbc1d4	747.914	0.593945	0.190498	3.11786	0.00182171	0.0336128	chr14	101442359	101609191
Lmo7	3517.43	0.706639	0.12628	5.5958	2.2e-08	2.62e-06	chr14	101729927	101934693
Ednrb	2145.85	0.491309	0.150307	3.2687	0.00108044	0.0231545	chr14	103814614	103844476
Slitrk6	47.7704	-1.28761	0.247594	-5.20047	1.99e-07	1.7e-05	chr14	110748577	110755149
Npr3	2804.67	0.556769	0.134355	4.14402	3.41e-05	0.00134117	chr15	11839895	11905674
Basp1	1482.55	-1.10017	0.153394	-7.17217	7.38e-13	2.72e-10	chr15	25363276	25413764
Grhl2	39.6727	-0.745195	0.24012	-3.10343	0.00191291	0.0349545	chr15	37233035	37363569
Angpt1	1975.37	0.50016	0.168488	2.96852	0.00299238	0.0487874	chr15	42424666	42676977
Rspo2	104.053	-2.23617	0.266422	-8.39333	4.73e-17	2.98e-14	chr15	43020794	43170818
Mal2	29.5035	-0.897541	0.219154	-4.09548	4.21e-05	0.00159754	chr15	54571365	54602846
Tmem71	334.075	0.759083	0.231349	3.28111	0.00103399	0.0224357	chr15	66526211	66561046
Ago2	4552.61	0.370307	0.12311	3.00792	0.00263039	0.0442198	chr15	73101624	73184947
Plec	3361.45	0.703185	0.127613	5.51031	3.58e-08	4.04e-06	chr15	76170973	76229497
Oplah	639.061	0.652196	0.199241	3.2734	0.00106263	0.0228881	chr15	76296602	76307245
Mb	1189.89	0.891028	0.170626	5.22209	1.77e-07	1.56e-05	chr15	77015486	77022787
Mpst	536.118	-0.608472	0.206706	-2.94366	0.00324352	0.0515903	chr15	78406711	78414015
Gcat	255.174	-0.713689	0.242963	-2.93743	0.00330941	0.0522665	chr15	79030873	79042531
Micall1	1806.44	0.530072	0.146409	3.62049	0.00029404	0.00830012	chr15	79108982	79136900
Sox10	50.0643	-1.36909	0.249484	-5.48769	4.07e-08	4.53e-06	chr15	79154912	79164490
Cbx6	3449.61	0.469763	0.129777	3.61977	0.00029487	0.00830786	chr15	79823897	79834333
Mgat3	244.86	-0.734892	0.244119	-3.01038	0.00260918	0.0439121	chr15	80173720	80215519
Tnrc6b	2290.38	0.500631	0.143701	3.48384	0.00049428	0.0123532	chr15	80711312	80941086
Aco2	15838.1	0.56846	0.104057	5.46297	4.68e-08	5.02e-06	chr15	81872462	81915137
Wnt7b	153.29	-2.96097	0.264822	-11.181	5.05e-29	2.15e-25	chr15	85535436	85580729
Cpt1b	3461.96	0.806687	0.126929	6.3554	2.08e-10	4.56e-08	chr15	89416404	89425862
Nell2	38.7202	-0.943154	0.238707	-3.95109	7.78e-05	0.0026935	chr15	95219439	95528252
Slc38a2	5427.24	0.422185	0.11883	3.55285	0.00038108	0.0101867	chr15	96687391	96699698
Pfkm	2962.27	0.420773	0.132131	3.18451	0.00145002	0.0287156	chr15	98092588	98132447
Adcy6	4863.49	0.634378	0.127846	4.96204	6.98e-07	4.89e-05	chr15	98589977	98607633
Krt5	33.3091	-0.862861	0.224884	-3.83691	0.00012459	0.00398535	chr15	101707069	101712891
Hoxc5	55.8369	-1.7973	0.250128	-7.18552	6.7e-13	2.53e-10	chr15	103014007	103017429
Hoxc4	68.9783	-1.92179	0.259232	-7.41342	1.23e-13	5.17e-11	chr15	103034394	103036852
Hnrnpa1	22762	-0.320882	0.104404	-3.07348	0.00211578	0.0377496	chr15	103240396	103244962
Itga5	4656.94	0.643423	0.120591	5.33559	9.52e-08	9.12e-06	chr15	103344285	103366791
Srl	8953.8	0.864275	0.109517	7.89171	2.98e-15	1.56e-12	chr16	4480227	4523053
Tfap4	304.105	-0.738021	0.233698	-3.15801	0.00158848	0.0306162	chr16	4544660	4559720
Nmral1	640.641	-0.697945	0.194391	-3.59041	0.00033016	0.00909892	chr16	4711316	4719356
Myh11	53.1113	-1.11947	0.253306	-4.41944	9.9e-06	0.000467	chr16	14194526	14291408
Pkp2	3369.37	0.675851	0.128214	5.2713	1.35e-07	1.26e-05	chr16	16213344	16272712
Ranbp1	4433.33	-0.389153	0.125435	-3.10243	0.00191938	0.0349881	chr16	18239978	18248694
Tbx1	34.0033	-0.943969	0.229596	-4.11144	3.93e-05	0.00149852	chr16	18581703	18590671
Cldn5	123.336	-1.07016	0.266447	-4.01643	5.91e-05	0.00212347	chr16	18776846	18778262
Lpp	1738.13	0.558881	0.155823	3.58664	0.00033496	0.00919783	chr16	24393349	24992578
Trp63	21.3391	-0.644104	0.199789	-3.22393	0.00126446	0.0260289	chr16	25683764	25892088
P3h2	1212.34	0.590433	0.17434	3.38668	0.00070745	0.0164926	chr16	25960322	26105784
Atp13a3	2272.28	0.575082	0.13921	4.13103	3.61e-05	0.00139743	chr16	30312422	30388530
Heg1	3618.04	0.724228	0.134765	5.37401	7.7e-08	7.77e-06	chr16	33684465	33768195
Itgb5	2961.2	0.461405	0.130265	3.54205	0.00039702	0.0104469	chr16	33829664	33949338
Adcy5	1699.22	0.629676	0.151983	4.14307	3.43e-05	0.00134321	chr16	35155635	35304549
Fbxo40	580.22	0.861411	0.203963	4.22337	2.41e-05	0.00100591	chr16	36966072	36979136
Fstl1	20935.5	0.470498	0.104645	4.49614	6.92e-06	0.0003537	chr16	37777054	37836516
Popdc2	5094.73	0.603212	0.120378	5.01099	5.41e-07	4.06e-05	chr16	38362189	38378216
Arhgap31	3434.51	0.589523	0.128601	4.58412	4.56e-06	0.00024902	chr16	38598342	38713035
Zbtb20	650.15	1.22352	0.197571	6.19282	5.91e-10	1.13e-07	chr16	42907644	43619128
Dcbld2	3205.32	0.391619	0.131975	2.96738	0.00300354	0.0488978	chr16	58408534	58469745
Crybg3	619.548	0.618032	0.196952	3.13799	0.00170113	0.0320262	chr16	59490774	59555752
App	7602.71	0.465304	0.111666	4.16692	3.09e-05	0.00124569	chr16	84954435	85173707
Adamts1	2382.17	0.534454	0.149201	3.5821	0.00034084	0.00931074	chr16	85793826	85803113
Sod1	4090.52	-0.37425	0.125987	-2.97054	0.00297274	0.0485195	chr16	90220741	90226324
Atp5o	9340.81	0.323327	0.108729	2.97369	0.00294239	0.0481801	chr16	91925222	91931630
Rcan1	3324.38	0.429891	0.136292	3.1542	0.00160941	0.0309407	chr16	92391950	92400078
Sim2	14.3792	-0.513088	0.175986	-2.9155	0.00355114	0.0549373	chr16	94085259	94127032
Sh3bgr	8818.65	0.336879	0.110564	3.04691	0.00231204	0.0401446	chr16	96200469	96228933
Bace2	703.317	0.644192	0.190547	3.38074	0.00072291	0.0167497	chr16	97356727	97439012
Tmprss2	14.7469	-0.505519	0.171605	-2.94583	0.00322087	0.0513506	chr16	97564681	97611195
Rps6ka2	2873.6	0.515855	0.131287	3.92921	8.52e-05	0.00291733	chr17	7170114	7303315
Igf2r	37330	0.962925	0.104634	9.20279	3.49e-20	4.4e-17	chr17	12682405	12769706
Acat2	1115.92	-0.676953	0.167515	-4.04116	5.32e-05	0.00194376	chr17	12943041	12960725
Lnpep	739.621	1.10565	0.188785	5.85668	4.72e-09	6.8e-07	chr17	17527722	17624489
Tnfrsf12a	949.98	0.908716	0.187263	4.85261	1.22e-06	8.02e-05	chr17	23675444	23677449
Cldn6	144.76	-3.16852	0.266187	-11.9034	1.14e-32	8.6e-29	chr17	23679364	23682446
Cacna1h	2620.97	0.636559	0.146585	4.34258	1.41e-05	0.00062664	chr17	25374286	25433783
Nkx2-5	3782.58	0.630294	0.124214	5.07428	3.89e-07	3.11e-05	chr17	26838664	26841565
Scube3	392.674	-1.23207	0.220598	-5.58515	2.33e-08	2.74e-06	chr17	28142525	28171345
Brpf3	1286.37	-0.579678	0.176067	-3.29236	0.00099349	0.0216905	chr17	28801125	28838789
Srsf3	7488.78	-0.348733	0.112954	-3.08738	0.00201927	0.0363276	chr17	29032659	29043372
Notch3	1214.48	-0.640302	0.180903	-3.53947	0.00040093	0.0105131	chr17	32120892	32166852
Hnrnpm	8198.76	-0.338295	0.111806	-3.02572	0.00248044	0.0423056	chr17	33646232	33685458
Rps28	9491.36	-0.445314	0.109589	-4.06349	4.83e-05	0.00179716	chr17	33823035	33824498
Ddr1	6150.72	0.563245	0.114626	4.91378	8.93e-07	6.12e-05	chr17	35681566	35702044
Rcan2	849.562	0.637279	0.180111	3.53826	0.00040278	0.010525	chr17	43801850	44039516
Clic5	646.418	0.671655	0.200189	3.35511	0.00079334	0.018139	chr17	44188571	44280168
Srf	4157.55	0.440485	0.128473	3.42861	0.00060667	0.0145245	chr17	46546838	46556162
Foxp4	3071.75	-0.680344	0.137022	-4.96522	6.86e-07	4.85e-05	chr17	47867132	47924632
Apobec2	2845.71	0.404731	0.131484	3.07818	0.00208269	0.0372663	chr17	48419230	48432728
Chaf1a	1235.19	-0.495998	0.16191	-3.06343	0.00218818	0.0387218	chr17	56040415	56068026
Crb3	14.0683	-0.522824	0.170762	-3.06171	0.00220077	0.0388537	chr17	57062276	57065918
Arhgap28	1166.48	-0.510785	0.163535	-3.12341	0.00178771	0.033231	chr17	67842705	68004108
Myom1	11054.1	0.760438	0.107149	7.09705	1.27e-12	4.48e-10	chr17	71019556	71126856
Emilin2	5229.08	0.638602	0.12636	5.05383	4.33e-07	3.36e-05	chr17	71252175	71310965
Lbh	13842.2	0.448293	0.113351	3.95491	7.66e-05	0.00266297	chr17	72918304	72941946
Birc6	1493.2	0.493141	0.153913	3.20402	0.00135521	0.0274122	chr17	74528294	74703356
Ltbp1	4311.04	0.505951	0.121267	4.17222	3.02e-05	0.00122358	chr17	75005528	75392967
Strn	1742.09	0.479065	0.147659	3.24439	0.00117703	0.0246997	chr17	78653963	78736560
Cyp1b1	106.469	-1.67747	0.264661	-6.33818	2.32e-10	5.03e-08	chr17	79706952	79715041
Slc8a1	7872.58	1.04222	0.112894	9.23187	2.66e-20	3.9e-17	chr17	81373104	81738387
Six2	105.598	-1.72516	0.266094	-6.48326	8.98e-11	2.12e-08	chr17	85684267	85688254
Epcam	132.315	-2.6334	0.266426	-9.88416	4.88e-23	1.23e-19	chr17	87635978	87651127
Svil	5451.32	0.720926	0.116835	6.17044	6.81e-10	1.26e-07	chr18	5046588	5119293
Kif5b	5076.73	0.369602	0.119985	3.08041	0.00206714	0.0370566	chr18	6201004	6241524
Snrpd1	1767.46	-0.479103	0.147232	-3.25407	0.00113765	0.0241107	chr18	10617795	10628230
Aqp4	387.051	0.75583	0.223445	3.38263	0.00071796	0.0166607	chr18	15389393	15403758
Cdh2	8645.03	0.540004	0.11118	4.85701	1.19e-06	7.91e-05	chr18	16588876	16809246
Dsg2	1528.46	0.632129	0.165837	3.81175	0.00013799	0.00433139	chr18	20558073	20604526
Fhod3	2324.35	0.690201	0.13815	4.99601	5.85e-07	4.3e-05	chr18	24708622	25133507
Gpr17	34.9692	-1.2184	0.227501	-5.35559	8.53e-08	8.52e-06	chr18	31942998	31949636
Bin1	471.292	-0.968649	0.214383	-4.51831	6.23e-06	0.00032189	chr18	32377216	32435740
Apc	1966.82	0.450579	0.143205	3.14638	0.00165303	0.0314992	chr18	34220983	34322190
Egr1	575.365	0.695457	0.203679	3.41448	0.00063904	0.0151784	chr18	34861206	34864956
Dpysl3	11585.8	0.688877	0.107202	6.42597	1.31e-10	3e-08	chr18	43320978	43373272
Mcc	1571.61	0.494376	0.152772	3.23603	0.00121205	0.0252059	chr18	44425059	44812182
Dmxl1	980.589	0.567733	0.17806	3.18844	0.00143043	0.0286274	chr18	49832996	49965473
Fbn2	5275.6	0.475322	0.12258	3.87766	0.00010547	0.00349167	chr18	58008622	58209926
Adamts19	591.304	0.837609	0.201285	4.1613	3.16e-05	0.00126657	chr18	58836763	59053678
Camk2a	2233.72	0.561037	0.140022	4.00676	6.16e-05	0.00220699	chr18	60925631	60988152
Afap1l1	3469.95	0.445456	0.127427	3.49578	0.00047268	0.0119794	chr18	61730261	61786662
Nars	2645.02	-0.597648	0.146055	-4.09193	4.28e-05	0.00161814	chr18	64499646	64516557
Alpk2	4277.98	0.812225	0.129807	6.25715	3.92e-10	7.86e-08	chr18	65265528	65393888
Spire1	348.88	-0.704866	0.230643	-3.05608	0.00224248	0.0392694	chr18	67488208	67552721
Acaa2	3147.64	0.447771	0.129759	3.45079	0.00055895	0.0136403	chr18	74779211	74806207
Atp5a1	43282.7	0.403322	0.0993736	4.05865	4.94e-05	0.00182589	chr18	77773767	77782869
Slc14a1	35.1455	-0.805938	0.234052	-3.44342	0.00057442	0.0139405	chr18	78100090	78123426
Pard6g	452.682	-0.737643	0.219864	-3.355	0.00079366	0.018139	chr18	80046894	80119640
Kcng2	1285.62	0.717078	0.166792	4.29923	1.71e-05	0.00074938	chr18	80294543	80364254
Sall3	203.187	0.783047	0.253294	3.09145	0.00199181	0.0360048	chr18	80966358	80986578
Doc2g	811.778	0.758968	0.182717	4.1538	3.27e-05	0.00130079	chr19	4003384	4007005
Ndufv1	5246.98	0.386903	0.117198	3.30129	0.00096242	0.0211957	chr19	4007498	4012755
Sptbn2	66.544	-1.35902	0.260469	-5.21757	1.81e-07	1.58e-05	chr19	4711222	4752352
Ehbp1l1	3728.93	0.554057	0.12537	4.41937	9.9e-06	0.000467	chr19	5707368	5726317
Ltbp3	998.565	0.618123	0.171982	3.59411	0.0003255	0.00898684	chr19	5740903	5758532
Pygm	4913.15	0.719146	0.119451	6.02044	1.74e-09	2.8e-07	chr19	6384407	6398464
Esrra	1507.08	0.601146	0.153722	3.9106	9.21e-05	0.00311625	chr19	6910976	6921808
Vegfb	1771.64	0.432039	0.146908	2.94089	0.00327272	0.0519039	chr19	6982471	6987651
Fermt3	194.957	-0.750825	0.257113	-2.92021	0.00349795	0.054338	chr19	6998957	7019469
Macrod1	408.32	0.661651	0.222991	2.96716	0.00300562	0.0488978	chr19	7056767	7198062
Ahnak	1567.79	0.881598	0.152976	5.76298	8.26e-09	1.14e-06	chr19	8989283	9076926
Incenp	1963.62	-0.463804	0.148688	-3.11931	0.00181276	0.0335294	chr19	9872296	9899533
Fads2	1017.82	-0.64046	0.181464	-3.5294	0.0004165	0.0108103	chr19	10064163	10101503
Fen1	1318.57	-0.607027	0.166237	-3.65158	0.00026063	0.0075378	chr19	10199131	10203943
Gna14	29.5408	-0.761599	0.223784	-3.40328	0.00066581	0.0157157	chr19	16435666	16610818
Pcsk5	1056.69	0.537304	0.170758	3.14659	0.00165188	0.0314992	chr19	17432313	17837632
Fam189a2	1079.2	0.652186	0.168621	3.86776	0.00010984	0.00360489	chr19	23972749	24031019
Kank1	2592.6	0.521111	0.134717	3.86819	0.00010965	0.00360489	chr19	25237201	25434496
Vldlr	1194.47	0.780262	0.164221	4.75128	2.02e-06	0.00012432	chr19	27217019	27254231
Papss2	638.708	0.650963	0.197026	3.30394	0.00095337	0.0210269	chr19	32595714	32667187
Slc16a12	670.936	0.601842	0.192856	3.12068	0.00180433	0.0334144	chr19	34668405	34747111
Ppp1r3c	2511.64	0.756835	0.136991	5.52472	3.3e-08	3.75e-06	chr19	36731730	36736604
Plce1	811.348	0.705321	0.184481	3.82328	0.00013169	0.00415092	chr19	38524196	38785105
Got1	3060.43	0.481928	0.133018	3.62304	0.00029116	0.00823419	chr19	43499751	43524605
Rbm20	2050.16	0.812427	0.145347	5.58958	2.28e-08	2.69e-06	chr19	53677305	53867080
Nrap	1135.21	1.01433	0.16704	6.0724	1.26e-09	2.14e-07	chr19	56320040	56390038
Vwa2	23.187	-0.845846	0.200485	-4.21901	2.45e-05	0.00102277	chr19	56874415	56912078
Gfra1	186.277	-1.01694	0.256448	-3.96549	7.32e-05	0.00255343	chr19	58235580	58455398
Vim	27544	0.423721	0.101294	4.18306	2.88e-05	0.00117609	chr2	13574310	13582826
Nebl	8442.7	0.756449	0.113632	6.65703	2.79e-11	7.55e-09	chr2	17346733	17731068
Otud1	553.897	0.680554	0.206232	3.29994	0.00096705	0.0212051	chr2	19658061	19660590
Col5a1	5781.89	0.418347	0.121159	3.45288	0.00055463	0.0135565	chr2	27886424	28039510
Sptan1	6881.7	0.671477	0.116897	5.74418	9.24e-09	1.22e-06	chr2	29965559	30031451
Set	9852.09	-0.436969	0.112227	-3.89362	9.88e-05	0.00332057	chr2	30061995	30072577
Crat	2875.59	0.421918	0.132427	3.18605	0.00144228	0.028705	chr2	30400475	30415748
Fam78a	2616.13	0.4442	0.143833	3.08831	0.00201298	0.0362577	chr2	32066884	32083705
Ak1	3461.2	0.404475	0.13227	3.05795	0.00222858	0.0391165	chr2	32621757	32635058
Eng	4279.54	0.625135	0.121737	5.13511	2.82e-07	2.32e-05	chr2	32646594	32682669
Gsn	2821.11	0.705594	0.132916	5.30856	1.1e-07	1.05e-05	chr2	35256358	35307902
Ggta1	1674.16	0.439797	0.149212	2.94746	0.00320399	0.0511354	chr2	35400178	35461449
Lhx6	23.3084	-0.66349	0.208137	-3.18776	0.0014338	0.0286571	chr2	36081952	36104060
Rprm	106.909	-1.19342	0.266603	-4.47638	7.59e-06	0.00037909	chr2	54084092	54085552
Tanc1	1551.39	0.449145	0.152165	2.9517	0.00316027	0.0506514	chr2	59612041	59846213
Kcnh7	261.483	0.752744	0.243096	3.09649	0.0019583	0.0354839	chr2	62702945	63184287
Grb14	844.092	0.572961	0.180418	3.17573	0.00149458	0.029444	chr2	64912477	65022766
Stk39	3354.44	0.465845	0.13147	3.54334	0.00039509	0.0104322	chr2	68210446	68471981
Ubr3	2509.52	0.466998	0.13563	3.44317	0.00057494	0.0139405	chr2	69897245	70024010
Slc25a12	1894.01	0.551847	0.147334	3.74555	0.00018	0.00547957	chr2	71274294	71367554
Dlx1	28.8211	-0.741269	0.222124	-3.33719	0.00084629	0.019111	chr2	71529444	71533981
Itga6	5683.38	0.769835	0.12598	6.11075	9.92e-10	1.74e-07	chr2	71786938	71858427
Pdk1	2846.28	0.442715	0.140577	3.14928	0.00163676	0.0313026	chr2	71873223	71903858
Cdca7	1009.51	-0.651041	0.170206	-3.82501	0.00013077	0.00413048	chr2	72476218	72486890
Hoxd3	55.3819	-0.838094	0.253613	-3.30462	0.00095105	0.0210064	chr2	74711992	74748271
Hnrnpa3	22754.7	-0.465948	0.10168	-4.58251	4.59e-06	0.00025004	chr2	75659258	75669407
Ttn	4578.1	0.871823	0.138256	6.30587	2.87e-10	6.02e-08	chr2	76703983	76982547
Ccdc141	6397.85	0.55048	0.118058	4.66281	3.12e-06	0.00018222	chr2	77009905	77170635
Itgav	2567.71	0.668081	0.137583	4.85583	1.2e-06	7.92e-05	chr2	83724396	83806917
Slc43a1	690.018	-0.693044	0.205345	-3.37503	0.00073808	0.0170491	chr2	84839407	84863586
Slc43a3	1093.57	-0.554463	0.177627	-3.1215	0.00179935	0.0334039	chr2	84936645	84958509
Ssrp1	4765.61	-0.370515	0.12369	-2.99551	0.00273984	0.045629	chr2	85037119	85047114
Aplnr	239.325	-1.46888	0.253936	-5.78445	7.28e-09	1.01e-06	chr2	85136359	85139923
Mybpc3	30964	0.808866	0.10072	8.03081	9.68e-16	5.43e-13	chr2	91118143	91136516
Mdk	8232.2	-0.562025	0.110575	-5.08276	3.72e-07	2.99e-05	chr2	91929804	91932297
Mapk8ip1	432.815	-0.649781	0.21501	-3.0221	0.00251029	0.0425315	chr2	92383675	92392683
Cd44	1172.87	0.549007	0.185724	2.95604	0.00311613	0.0501565	chr2	102811140	102901665
D430041D05Rik	21.9414	-0.730779	0.203239	-3.59566	0.00032357	0.00894991	chr2	104143072	104410334
Hipk3	5973.69	0.616888	0.117001	5.27251	1.35e-07	1.26e-05	chr2	104426480	104494489
Actc1	140775	0.551285	0.112676	4.89266	9.95e-07	6.75e-05	chr2	114047281	114052875
Spint1	20.9637	-0.61877	0.202421	-3.05685	0.00223677	0.0392148	chr2	119237359	119249514
Mga	1252.87	0.615669	0.162204	3.79564	0.00014727	0.00458463	chr2	119897227	119969581
Ehd4	4831.55	0.682916	0.132936	5.13717	2.79e-07	2.31e-05	chr2	120089486	120154575
Zfp106	4643.43	0.439395	0.121176	3.62609	0.00028775	0.00818347	chr2	120506829	120563831
Sord	1332.91	0.495125	0.159592	3.10245	0.00191926	0.0349881	chr2	122234838	122265337
Fbn1	3135.2	0.544382	0.141087	3.85848	0.00011409	0.00372832	chr2	125300593	125506438
Usp50	68.1869	-1.05525	0.260792	-4.04633	5.2e-05	0.00191522	chr2	126761049	126783460
4930402H24Rik	2020.82	0.635123	0.142476	4.45776	8.28e-06	0.00040549	chr2	130706199	130840145
Cdc25b	979.777	-0.709376	0.187249	-3.78842	0.00015161	0.00470056	chr2	131186947	131198511
Smox	492.204	-0.754746	0.210893	-3.5788	0.00034517	0.00940983	chr2	131491861	131525183
Prnp	1812.19	0.531308	0.147098	3.61194	0.00030392	0.00851537	chr2	131909927	131938436
Foxa2	43.1082	-1.4691	0.237435	-6.18738	6.12e-10	1.16e-07	chr2	148042876	148045948
Cd93	3922.47	0.669753	0.123794	5.4102	6.3e-08	6.57e-06	chr2	148436650	148443535
Cst3	6582.37	0.472841	0.119188	3.96718	7.27e-05	0.00254126	chr2	148871721	148875512
Pygb	6978.8	0.521856	0.114557	4.55541	5.23e-06	0.00027694	chr2	150786795	150831748
Ninl	462.806	-0.663365	0.218276	-3.0391	0.00237282	0.040936	chr2	150934518	151009398
Snta1	1160.84	0.577419	0.165147	3.49639	0.0004716	0.0119794	chr2	154376313	154408084
Trp53inp2	4320.4	0.482568	0.121097	3.98496	6.75e-05	0.0023939	chr2	155381855	155389847
Myh7b	810.233	0.690578	0.185462	3.72356	0.00019643	0.0058735	chr2	155611242	155634307
Nnat	2284.97	-0.918783	0.137392	-6.68731	2.27e-11	6.25e-09	chr2	157560077	157562525
Tgm2	9228.08	0.558328	0.125043	4.46509	8e-06	0.0003945	chr2	158116404	158146392
Emilin3	165.014	-1.2101	0.259329	-4.66626	3.07e-06	0.00017988	chr2	160906437	160912339
Jph2	7016.59	0.571864	0.12411	4.60772	4.07e-06	0.00022646	chr2	163336241	163397993
Serinc3	7881.98	-0.353333	0.112515	-3.14033	0.0016876	0.0319567	chr2	163623272	163645143
Wfdc2	23.9439	-0.723887	0.208951	-3.46438	0.00053145	0.0131171	chr2	164562715	164568506
Bmp7	3866.59	0.463703	0.128741	3.60182	0.000316	0.00882119	chr2	172868011	172940321
Edn3	57.0635	-1.20939	0.255857	-4.72681	2.28e-06	0.00013748	chr2	174760618	174784042
Lama5	1960.22	0.66085	0.144286	4.58014	4.65e-06	0.00025198	chr2	180176372	180225859
Col9a3	682.455	0.876071	0.192483	4.55141	5.33e-06	0.00027995	chr2	180598221	180622185
Chrna4	19.6143	-0.630911	0.196377	-3.21276	0.00131466	0.0268433	chr2	181022310	181039177
Eef1a2	1710.36	0.800923	0.160479	4.99083	6.01e-07	4.35e-05	chr2	181147691	181157015
Zfp704	1495.98	0.450263	0.15378	2.92797	0.00341185	0.0535188	chr3	9427009	9610085
Trim55	3733.38	0.599904	0.125052	4.79722	1.61e-06	0.00010058	chr3	19644459	19691599
Gyg	18147.6	0.46875	0.113533	4.12877	3.65e-05	0.00140769	chr3	20122083	20155116
Nceh1	405.735	0.716412	0.221194	3.23885	0.00120014	0.0250457	chr3	27183003	27244911
Fndc3b	2260.31	0.65889	0.139214	4.73293	2.21e-06	0.00013501	chr3	27416161	27710439
Cldn11	99.5196	-0.991918	0.265897	-3.73046	0.00019113	0.00574922	chr3	31149919	31164326
Usp13	1849.43	0.629449	0.145748	4.31876	1.57e-05	0.00069417	chr3	32817625	32935257
Sox2	35.3643	-1.09949	0.22769	-4.8289	1.37e-06	8.8e-05	chr3	34649994	34652461
4932438A13Rik	626.801	0.61282	0.196073	3.12546	0.00177525	0.0331191	chr3	36863105	37053033
Pcdh18	1015.75	-0.539857	0.178191	-3.02966	0.00244831	0.041909	chr3	49743295	49757316
Postn	5289.51	1.03672	0.117747	8.80464	1.31e-18	1.1e-15	chr3	54361106	54391041
Nbea	887.859	0.726782	0.180542	4.02555	5.68e-05	0.0020518	chr3	55625197	56183701
Tm4sf1	1440.1	0.827905	0.160097	5.17128	2.32e-07	1.94e-05	chr3	57287063	57301919
Tsc22d2	1639.26	0.532452	0.15336	3.47191	0.00051677	0.0128386	chr3	58415688	58466787
Shox2	220.127	-1.6397	0.257172	-6.37589	1.82e-10	4.05e-08	chr3	66971722	66978811
Gfm1	2695.98	0.406419	0.133293	3.04906	0.00229557	0.0400223	chr3	67430114	67475068
Bche	970.227	0.748838	0.173849	4.3074	1.65e-05	0.00072651	chr3	73635808	73708415
Pdgfc	497.423	-0.845232	0.216075	-3.91175	9.16e-05	0.00311539	chr3	81036415	81214031
Sfrp2	915.297	-0.708358	0.198708	-3.56483	0.0003641	0.00983711	chr3	83766320	83774314
Fhdc1	54.9343	-0.756246	0.249062	-3.03638	0.00239437	0.0411668	chr3	84442195	84479491
Mab21l2	203.63	-0.820251	0.255706	-3.20779	0.0013376	0.0271916	chr3	86545580	86548283
Hdgf	4532.18	-0.425871	0.12138	-3.50858	0.00045051	0.0115922	chr3	87906320	87916132
Crabp2	175.815	-2.27738	0.260073	-8.75671	2.01e-18	1.52e-15	chr3	87948692	87953372
Mef2d	2929.11	0.4199	0.133659	3.14157	0.00168042	0.0318606	chr3	88142371	88172091
Pbxip1	2966.49	0.593503	0.132024	4.49541	6.94e-06	0.00035373	chr3	89436703	89450952
S100a1	663.523	0.586386	0.198535	2.95356	0.00314127	0.0504369	chr3	90511033	90514330
Lor	54.8461	-0.814984	0.254997	-3.19606	0.00139321	0.0281056	chr3	92080270	92083142
Gja5	3723.49	0.713447	0.14192	5.02712	4.98e-07	3.75e-05	chr3	97032401	97053634
Pde4dip	3264.61	0.673867	0.128097	5.26061	1.44e-07	1.31e-05	chr3	97689827	97888707
Hmgcs2	374.734	0.741435	0.227186	3.26356	0.00110021	0.0235447	chr3	98280430	98310738
Phgdh	1545.7	-0.4571	0.156224	-2.92592	0.00343435	0.053735	chr3	98313170	98339969
Ptgfrn	6598.58	0.47372	0.114664	4.13138	3.61e-05	0.00139743	chr3	101040235	101110166
Igsf3	2585.85	0.39788	0.135245	2.94191	0.00326196	0.0517875	chr3	101377124	101463060
Atp1a1	23120.5	0.578052	0.101814	5.67753	1.37e-08	1.69e-06	chr3	101576218	101604707
Tspan2	1292.13	0.469027	0.160197	2.92782	0.00341346	0.0535188	chr3	102734769	102772310
Magi3	1607.67	0.505664	0.151206	3.34421	0.00082518	0.0187181	chr3	104013258	104220406
Alx3	26.2045	-0.826947	0.214834	-3.84924	0.00011848	0.00382229	chr3	107595030	107605875
Sort1	4464.65	0.59065	0.120521	4.90082	9.54e-07	6.5e-05	chr3	108284063	108361519
S1pr1	1370.36	0.553194	0.157406	3.51443	0.00044069	0.0113589	chr3	115710432	115715055
Vcam1	1777.62	0.514045	0.146946	3.49818	0.00046844	0.0119519	chr3	116110019	116129688
Agl	2309.51	0.609824	0.138083	4.41637	1e-05	0.00047016	chr3	116739998	116808166
Pde5a	593.095	-1.48023	0.20288	-7.29609	2.96e-13	1.21e-10	chr3	122729157	122859374
Myoz2	1025.9	0.766734	0.171201	4.47857	7.51e-06	0.00037773	chr3	123006205	123034987
Synpo2	2658.1	0.40787	0.13488	3.02394	0.00249506	0.042416	chr3	123076518	123236149
Camk2d	2496.22	0.617682	0.140084	4.40937	1.04e-05	0.00047624	chr3	126596950	126846326
Manba	576.016	0.623677	0.205943	3.0284	0.00245855	0.0420314	chr3	135485610	135571404
Unc5c	921.948	-0.573658	0.181643	-3.15816	0.00158769	0.0306162	chr3	141465563	141834924
Pdlim5	4553.08	0.475053	0.120883	3.92985	8.5e-05	0.00291621	chr3	142239584	142395696
Clca3a1	823.645	0.641804	0.192362	3.33645	0.00084857	0.0191339	chr3	144729676	144760977
Lpar3	992.301	0.610914	0.173094	3.52937	0.00041655	0.0108103	chr3	146220960	146286214
Ssx2ip	1003.55	-0.623918	0.18135	-3.44041	0.00058084	0.014016	chr3	146404641	146440139
Fubp1	3292.97	-0.434009	0.126945	-3.41888	0.0006288	0.0149588	chr3	152210457	152236830
Nexn	5099.75	0.37811	0.119223	3.17146	0.00151676	0.0296492	chr3	152236981	152266320
Acadm	2884.52	0.494665	0.131098	3.77324	0.00016114	0.0049555	chr3	153922352	153944643
Asph	3043.22	0.415882	0.132234	3.14506	0.00166054	0.0316025	chr4	9449084	9669344
Tmem64	2039.95	0.515658	0.141927	3.63325	0.00027987	0.00800467	chr4	15265819	15286753
Rragd	2964.33	0.386489	0.130785	2.95515	0.00312514	0.050248	chr4	32982997	33022180
Cntfr	334.461	-0.79764	0.22929	-3.47875	0.00050377	0.0125362	chr4	41657497	41695453
Tln1	5837.79	0.362825	0.120111	3.02076	0.00252145	0.0426729	chr4	43531512	43562583
Aldh1b1	3962.12	0.534084	0.142175	3.75653	0.00017229	0.00528738	chr4	45799021	45804608
Anp32b	8264.3	-0.564807	0.113398	-4.98076	6.33e-07	4.52e-05	chr4	46451116	46472523
Tmem245	1828.04	0.658241	0.147946	4.44921	8.62e-06	0.000419	chr4	56876012	56947429
Pakap	7632.86	0.514275	0.111875	4.59689	4.29e-06	0.00023595	chr4	57568247	57896984
Bnc2	41.6146	-0.828232	0.2421	-3.42104	0.00062383	0.0148638	chr4	84272541	84675086
Acer2	1156.51	0.575762	0.166668	3.45456	0.0005512	0.0135164	chr4	86874413	86920883
Tek	3128.66	0.571469	0.12954	4.41153	1.03e-05	0.00047492	chr4	94739288	94874976
Foxd3	15.0226	-0.55868	0.171709	-3.25365	0.00113933	0.0241107	chr4	99656298	99658671
Prkaa2	2899.72	0.791824	0.137886	5.74261	9.32e-09	1.22e-06	chr4	105029649	105109898
Usp24	1682.14	0.446551	0.149672	2.98353	0.00284946	0.0471688	chr4	106316212	106441327
Ssbp3	3328.06	-0.472121	0.130293	-3.62354	0.0002906	0.00823369	chr4	106911469	107049694
Cpt2	1216.23	0.483579	0.162566	2.97467	0.00293307	0.0481316	chr4	107903981	107923589
Nasp	5182.74	-0.435963	0.117145	-3.72156	0.000198	0.00588552	chr4	116601051	116627951
Rps8	17541.4	-0.336453	0.103408	-3.25363	0.0011394	0.0241107	chr4	117153835	117156132
Tie1	3218.67	0.415262	0.134048	3.09787	0.00194918	0.0353611	chr4	118471190	118489849
P3h1	2161.96	0.415983	0.140517	2.96037	0.00307272	0.0497754	chr4	119232914	119248977
Mycl	95.6621	-1.64873	0.262412	-6.283	3.32e-10	6.87e-08	chr4	122995930	123002485
Macf1	3887.9	0.660942	0.124639	5.30283	1.14e-07	1.08e-05	chr4	123349632	123684360
Rspo1	216.238	-0.844263	0.250527	-3.36995	0.00075182	0.0172913	chr4	124986429	125009099
Marcksl1	7899.85	-0.359628	0.110881	-3.24335	0.00118132	0.0247212	chr4	129513580	129515981
Fabp3	3507.05	0.735413	0.127762	5.7561	8.61e-09	1.17e-06	chr4	130308777	130315463
Ptpru	109.491	-1.15856	0.266416	-4.34868	1.37e-05	0.00061307	chr4	131768456	131838278
Trim63	1497.52	0.486796	0.155462	3.1313	0.00174037	0.0325485	chr4	134315119	134329629
Stmn1	5441.62	-0.461871	0.116219	-3.97414	7.06e-05	0.00247606	chr4	134468319	134473843
Ephb2	442.3	-1.06417	0.214458	-4.96216	6.97e-07	4.89e-05	chr4	136647538	136836012
Hspg2	5390.61	0.635864	0.116925	5.43823	5.38e-08	5.65e-06	chr4	137468802	137570630
Ece1	5710.2	0.411634	0.115889	3.55196	0.00038238	0.010191	chr4	137862236	137965229
Pink1	1720.07	0.519334	0.155177	3.34672	0.00081773	0.0185854	chr4	138313408	138326296
Ubr4	2136.97	0.442964	0.146573	3.02214	0.00250997	0.0425315	chr4	139380658	139489533
Rcc2	5172.82	-0.539562	0.117336	-4.59843	4.26e-06	0.00023506	chr4	140701472	140723220
Hspb7	11802.9	0.512227	0.109644	4.67171	2.99e-06	0.00017654	chr4	141420778	141425310
Vps13d	811.023	0.715865	0.183048	3.91081	9.2e-05	0.00311625	chr4	144972621	145195005
Mfn2	3960.67	0.541079	0.131747	4.10696	4.01e-05	0.00152405	chr4	147873585	147904909
Casz1	1089.17	0.537313	0.169786	3.16464	0.00155274	0.0301578	chr4	148804391	148945130
Kif1b	3723.11	0.567967	0.125921	4.51049	6.47e-06	0.00033172	chr4	149176318	149307733
Camta1	1364.56	0.564407	0.159069	3.5482	0.00038788	0.0102958	chr4	151059522	151861768
Klhl21	1609.28	0.492396	0.152493	3.22897	0.00124238	0.0257145	chr4	152008890	152017677
Rnf207	369.03	0.84069	0.230859	3.64158	0.00027097	0.00779437	chr4	152307022	152318625
Cacna2d1	791.979	0.667667	0.18411	3.62645	0.00028734	0.00818347	chr5	15934690	16374511
Cd36	1099.96	0.657469	0.169207	3.88559	0.00010208	0.00340198	chr5	17781689	17835896
Phtf2	1377.33	0.509315	0.160959	3.16426	0.00155479	0.0301589	chr5	20758663	20882124
Fgl2	933.258	0.839797	0.177537	4.73026	2.24e-06	0.00013625	chr5	21372672	21378386
Pmpcb	2437.91	0.416721	0.136244	3.05864	0.00222343	0.0390713	chr5	21737159	21757152
Kcnh2	2971.67	0.424951	0.130774	3.24951	0.00115602	0.0244282	chr5	24319588	24351604
Nos3	1224.92	0.522043	0.16427	3.17796	0.00148314	0.0292949	chr5	24364818	24384474
Wdr86	341.494	-0.776472	0.228038	-3.40502	0.0006616	0.0156407	chr5	24712268	24730680
Shh	61.0699	-1.9402	0.252781	-7.6754	1.65e-14	7.8e-12	chr5	28456839	28467101
Tyms	1030.14	-0.691919	0.16922	-4.08887	4.33e-05	0.00163148	chr5	30058199	30073625
Hadha	7201.78	0.376313	0.112446	3.3466	0.0008181	0.0185854	chr5	30118303	30154980
Hadhb	4639.17	0.436663	0.121271	3.60071	0.00031735	0.00884143	chr5	30155252	30184593
Kcnk3	1679.87	0.737624	0.173426	4.25325	2.11e-05	0.00090187	chr5	30588169	30625270
Fosl2	645.641	0.751635	0.197921	3.79765	0.00014607	0.00455685	chr5	32136471	32157840
Afap1	1365.47	0.489385	0.161014	3.03939	0.00237057	0.040936	chr5	35893318	36003922
Crmp1	446.69	-0.625775	0.213772	-2.92731	0.00341912	0.0535521	chr5	37242057	37292163
Nsg1	373.163	-0.834858	0.223251	-3.73955	0.00018435	0.00557848	chr5	38137192	38159467
Slit2	2058.94	1.02586	0.147198	6.96928	3.19e-12	1.07e-09	chr5	47983154	48307735
Ppargc1a	1137.88	0.772068	0.166756	4.62993	3.66e-06	0.00020885	chr5	51454248	51553921
Pcdh7	2223.87	0.574485	0.139526	4.11742	3.83e-05	0.00147128	chr5	57718080	58133235
Bend4	1783.55	0.549375	0.147398	3.72715	0.00019366	0.00581364	chr5	67392146	67427799
Corin	1677.16	0.675453	0.15039	4.49135	7.08e-06	0.00035693	chr5	72300024	72504208
Rasl11b	1449.93	0.514976	0.161688	3.18499	0.00144758	0.028705	chr5	74195325	74199477
Hopx	2418.94	0.626395	0.136798	4.57897	4.67e-06	0.00025249	chr5	77086985	77095267
Mob1b	2518	0.444512	0.136867	3.24777	0.00116315	0.0245104	chr5	88720870	88758455
Ppbp	155.919	-0.855673	0.26081	-3.28083	0.00103504	0.0224357	chr5	90768517	90770063
Pf4	284.31	-0.8293	0.237401	-3.49325	0.00047718	0.012053	chr5	90772434	90773383
Shroom3	2047.06	0.460101	0.151184	3.04332	0.00233984	0.0405518	chr5	92683434	92965759
Cxcl13	38.2095	-1.32612	0.231026	-5.74013	9.46e-09	1.22e-06	chr5	95956938	95961068
Antxr2	1733.5	0.477736	0.148173	3.22418	0.00126332	0.0260289	chr5	97884687	98030962
Hnrnpd	8420.51	-0.417629	0.117016	-3.56901	0.00035834	0.00971626	chr5	99955934	99978938
Hnrnpdl	3878.52	-0.40284	0.123091	-3.2727	0.00106526	0.0228941	chr5	100033576	100039222
Wdfy3	1679.62	0.487897	0.149824	3.25646	0.00112809	0.023972	chr5	101832952	102069921
Tgfbr3	1712.09	0.554533	0.148985	3.72208	0.00019759	0.0058848	chr5	107106569	107289595
Rpl5	12127.8	-0.367251	0.105985	-3.46514	0.00052996	0.0131171	chr5	107900527	107909005
Miat	41.7788	-0.887049	0.241399	-3.67463	0.0002382	0.00697088	chr5	112213227	112228948
Myo18b	3316.2	0.881438	0.13045	6.75689	1.41e-11	4.18e-09	chr5	112688875	112896362
2900026A02Rik	1489.38	0.474268	0.154996	3.05988	0.00221428	0.0389749	chr5	113086322	113163313
Tmem119	352.783	-0.96746	0.233179	-4.149	3.34e-05	0.00131914	chr5	113793728	113800358
Acacb	1329.31	0.91762	0.159521	5.75234	8.8e-09	1.19e-06	chr5	114165517	114250758
Msi1	383.254	-0.676844	0.222138	-3.04696	0.0023117	0.0401446	chr5	115429684	115454202
Tbx3	426.167	-0.964624	0.217081	-4.44361	8.85e-06	0.0004249	chr5	119670861	119684724
Myl2	53734.9	0.638926	0.107927	5.92	3.22e-09	4.82e-07	chr5	122100979	122106854
Atp2a2	36803.1	0.533777	0.0997765	5.34972	8.81e-08	8.65e-06	chr5	122453512	122502225
Cdk2ap1	2919.89	-0.39732	0.130083	-3.05434	0.00225554	0.0394524	chr5	124345438	124354628
Tmem132c	397.396	-1.37783	0.221057	-6.23291	4.58e-10	8.88e-08	chr5	127241825	127565790
Stx2	652.893	-0.587709	0.198497	-2.9608	0.0030684	0.0497587	chr5	128984556	129008572
Ran	10344.9	-0.355345	0.116988	-3.03745	0.00238587	0.0410674	chr5	129020155	129024321
Cldn4	50.5259	-1.24114	0.248053	-5.00352	5.63e-07	4.2e-05	chr5	134945122	134946934
Mdh2	9783.13	0.319326	0.108311	2.94823	0.00319603	0.0510749	chr5	135778648	135790386
Hspb1	9692.76	0.638374	0.116877	5.46191	4.71e-08	5.02e-06	chr5	135887918	135889563
Col26a1	1193.37	-0.687001	0.168358	-4.0806	4.49e-05	0.00168223	chr5	136741763	136883107
Micall2	138.387	-0.896117	0.266605	-3.36122	0.000776	0.0178162	chr5	139706692	139736333
Sdk1	819.203	0.703527	0.182634	3.85212	0.0001171	0.00379646	chr5	141241533	142213791
Actb	32929.7	-0.34894	0.114326	-3.05214	0.00227214	0.0396969	chr5	142903114	142906754
Eif2ak1	1442.04	-0.61263	0.17311	-3.53897	0.00040169	0.0105149	chr5	143817791	143902717
Pdap1	3903.58	-0.386379	0.123065	-3.13963	0.00169164	0.0319931	chr5	145128769	145140089
Wasf3	60.5995	-0.877887	0.25846	-3.3966	0.00068228	0.0160045	chr5	146385005	146471125
Mtus2	1675.31	0.672594	0.149736	4.49186	7.06e-06	0.00035693	chr5	147957319	148316065
Slc7a1	1655.97	0.480669	0.154672	3.10766	0.00188574	0.0346063	chr5	148327409	148392815
Hmgb1	11611.1	-0.471161	0.106735	-4.41432	1.01e-05	0.00047173	chr5	149046701	149051616
Fry	926.381	0.868251	0.17805	4.87643	1.08e-06	7.23e-05	chr5	150259929	150497753
Peg10	3023.73	-0.880448	0.13005	-6.77006	1.29e-11	3.9e-09	chr6	4747305	4760517
Pdk4	562.49	0.656104	0.217754	3.01305	0.00258636	0.0436251	chr6	5483350	5496278
Slc25a13	1641.6	0.497475	0.151744	3.27839	0.00104401	0.0225334	chr6	6041217	6217173
Ppp1r3a	243.843	0.744534	0.245984	3.02675	0.00247198	0.0422135	chr6	14713821	14755274
Foxp2	581.051	-0.998435	0.206427	-4.83674	1.32e-06	8.57e-05	chr6	14901348	15441977
Tes	347.591	-1.38104	0.228169	-6.05274	1.42e-09	2.37e-07	chr6	17065148	17105825
Wnt2	199.515	-1.05816	0.256032	-4.13291	3.58e-05	0.00139318	chr6	17988939	18030445
Lmod2	1621.39	0.753728	0.153136	4.92195	8.57e-07	5.92e-05	chr6	24597770	24605414
Calu	14992.2	0.345826	0.104388	3.3129	0.00092336	0.0205457	chr6	29348105	29376675
Flnc	9516.07	1.04423	0.109164	9.56571	1.11e-21	2.36e-18	chr6	29433152	29461888
Strip2	793.756	0.894841	0.185799	4.81618	1.46e-06	9.26e-05	chr6	29917012	29959681
Mest	73239.3	0.66791	0.101623	6.57246	4.95e-11	1.23e-08	chr6	30733505	30748466
Plxna4	1200.52	0.794527	0.1643	4.83583	1.33e-06	8.57e-05	chr6	32144542	32588192
Ptn	3441.94	-0.631643	0.130994	-4.82192	1.42e-06	9.04e-05	chr6	36715662	36811361
Creb3l2	4699.43	0.528698	0.119915	4.40895	1.04e-05	0.00047624	chr6	37331020	37442148
Ezh2	1712.57	-0.452044	0.147587	-3.0629	0.002192	0.0387441	chr6	47530273	47595030
Hoxa2	50.6862	-1.276	0.249307	-5.11819	3.08e-07	2.52e-05	chr6	52162416	52164831
Hoxaas2	24.4641	-0.681042	0.202803	-3.35814	0.00078468	0.0179883	chr6	52165673	52169451
Hoxa3	92.553	-1.5078	0.264923	-5.69144	1.26e-08	1.58e-06	chr6	52169061	52213067
Hoxa4	102.909	-2.54074	0.26593	-9.55415	1.25e-21	2.36e-18	chr6	52189686	52191703
Tril	533.761	-1.01831	0.203556	-5.00258	5.66e-07	4.2e-05	chr6	53815467	53820825
Fkbp9	6730.63	0.379825	0.113397	3.34953	0.0008095	0.0184454	chr6	56832058	56879360
Herc3	987.041	0.50751	0.172317	2.94522	0.00322729	0.0513989	chr6	58833699	58920398
Mmrn1	103.212	-0.865416	0.266604	-3.24607	0.0011701	0.0245883	chr6	60944316	60989378
Rpia	335.815	-0.680349	0.229951	-2.95867	0.00308973	0.049944	chr6	70765719	70792175
Smyd1	8695.65	0.498006	0.111952	4.44841	8.65e-06	0.000419	chr6	71213939	71262281
Actg2	104.317	-0.823727	0.266563	-3.09018	0.00200036	0.0360731	chr6	83512908	83536251
Rab11fip5	1615.51	0.650103	0.151158	4.30082	1.7e-05	0.00074626	chr6	85334961	85374634
Snrpg	609.594	-0.620828	0.196085	-3.16611	0.00154491	0.0300663	chr6	86371539	86378902
Bmp10	775.025	1.09314	0.193837	5.63949	1.71e-08	2.06e-06	chr6	87428993	87434512
Fbln2	5417.73	0.885952	0.121511	7.29112	3.07e-13	1.22e-10	chr6	91212763	91272540
Slc6a6	2260.61	0.519164	0.138517	3.748	0.00017825	0.00543724	chr6	91684066	91759063
Lrig1	1200.94	0.581508	0.164523	3.5345	0.00040854	0.010639	chr6	94604528	94700145
Mitf	832.283	0.600293	0.184866	3.24717	0.00116558	0.0245273	chr6	97807057	98021358
Itpr1	1447.78	0.932544	0.156627	5.95392	2.62e-09	4.04e-07	chr6	108213095	108551116
Bhlhe40	661.505	0.617087	0.198629	3.10673	0.00189171	0.0346089	chr6	108660628	108666925
Lmcd1	480.694	0.736164	0.21099	3.48909	0.00048468	0.0122016	chr6	112273757	112330423
Cav3	806.583	0.58746	0.183011	3.20997	0.00132749	0.0270322	chr6	112459504	112472872
Rpl32	12909.7	-0.312066	0.105466	-2.95892	0.00308716	0.049944	chr6	115805513	115808743
Plxnd1	8218.88	0.391732	0.112452	3.48356	0.00049479	0.0123532	chr6	115954810	115995005
Ret	33.2738	-0.891606	0.219631	-4.05956	4.92e-05	0.00182324	chr6	118151747	118197744
Cacna1c	1397.86	0.983538	0.160257	6.13724	8.4e-10	1.51e-07	chr6	118587239	119196409
Wnk1	8205.63	0.616254	0.112361	5.48459	4.14e-08	4.54e-06	chr6	119923968	120038655
Rimklb	317.582	-0.949413	0.237642	-3.99513	6.47e-05	0.00230723	chr6	122453608	122486305
Tspan9	4408.73	0.435085	0.127984	3.39953	0.00067501	0.0158832	chr6	127961399	128143578
Fkbp4	6042.92	-0.345035	0.114986	-3.00067	0.00269388	0.0449871	chr6	128430106	128438631
Dusp16	1044.24	0.505536	0.169759	2.97797	0.00290163	0.0478232	chr6	134715467	134792628
Hebp1	944.776	-0.640551	0.177986	-3.59888	0.00031959	0.00887217	chr6	135137518	135168215
Pde3a	1137.35	0.698544	0.175306	3.98472	6.76e-05	0.0023939	chr6	141249268	141499351
Ldhb	6458.76	0.479309	0.117674	4.07321	4.64e-05	0.0017305	chr6	142490248	142507957
Abcc9	2973.83	1.05925	0.140704	7.52818	5.15e-14	2.36e-11	chr6	142587861	142702274
Bcat1	277.018	-0.853869	0.243925	-3.50053	0.00046433	0.0118736	chr6	144993834	145048812
Sspn	1567.04	0.502928	0.170064	2.95728	0.00310366	0.050009	chr6	145931872	145965225
Stk38l	894.743	0.563974	0.17776	3.17267	0.00151045	0.0296024	chr6	146724929	146778814
Cacng7	142.897	-0.898104	0.264568	-3.3946	0.00068729	0.0160721	chr7	3336584	3366948
Tnnt1	2281.78	0.418149	0.138841	3.01171	0.00259777	0.0437687	chr7	4504569	4515975
Tnni3	7950.51	0.558251	0.111957	4.98629	6.16e-07	4.41e-05	chr7	4518307	4522443
Zim1	1197.79	0.712307	0.168177	4.23545	2.28e-05	0.00096529	chr7	6675442	6696432
Ckm	152.199	0.814473	0.262102	3.10747	0.00188699	0.0346063	chr7	19411093	19421583
Bcam	6320.5	0.514131	0.116454	4.41489	1.01e-05	0.00047173	chr7	19756137	19770532
Cadm4	146.91	-0.887937	0.26241	-3.38377	0.00071497	0.0166168	chr7	24482022	24504533
Ltbp4	2673.45	0.671659	0.140362	4.78518	1.71e-06	0.0001055	chr7	27305140	27333648
Fbl	2748.2	-0.394883	0.132897	-2.97135	0.00296493	0.0484442	chr7	28169747	28179269
Dpf1	90.7842	-0.811205	0.266257	-3.0467	0.00231369	0.0401446	chr7	29304004	29317586
Zfp568	2681.64	0.473085	0.137441	3.4421	0.00057723	0.0139512	chr7	29983954	30028282
Fxyd1	1550.04	0.587429	0.155157	3.78602	0.00015308	0.0047363	chr7	31051677	31054853
Gpi1	18275.3	0.382684	0.104117	3.67552	0.00023736	0.00697088	chr7	34201326	34230336
Tshz3	139.507	-1.12106	0.264773	-4.23404	2.3e-05	0.00096644	chr7	36698117	36773457
Iglon5	87.7862	-0.830772	0.265857	-3.12488	0.00177878	0.0331441	chr7	43472906	43490023
Rras	1106.05	0.489105	0.167369	2.92232	0.00347436	0.0540814	chr7	45018006	45021644
Hrc	3022.58	0.658832	0.129938	5.07036	3.97e-07	3.16e-05	chr7	45335268	45338973
Snrnp70	5041.53	-0.41697	0.117874	-3.53741	0.00040406	0.0105405	chr7	45376453	45395742
Gys1	3909	0.448528	0.134345	3.33862	0.00084197	0.0190418	chr7	45434838	45456617
Nomo1	3575.56	0.534373	0.128103	4.17143	3.03e-05	0.00122453	chr7	46033695	46084212
Csrp3	8090.26	0.481725	0.113619	4.23983	2.24e-05	0.00095067	chr7	48830397	48848051
Ube3a	1656.81	0.525017	0.149701	3.50711	0.000453	0.0116365	chr7	59228749	59289818
Pcsk6	1217.25	0.535726	0.165315	3.24064	0.0011926	0.0249228	chr7	65862135	66050386
Mef2a	3294.56	0.595686	0.130588	4.56156	5.08e-06	0.00027051	chr7	67231162	67372858
Igf1r	1245.07	0.583932	0.16293	3.58394	0.00033845	0.00927681	chr7	67952256	68233667
Nr2f2	1151.77	-0.784844	0.169162	-4.63961	3.49e-06	0.00020158	chr7	70351949	70360593
Rgma	201.111	-0.854732	0.252959	-3.37893	0.00072768	0.0168346	chr7	73375519	73419899
Akap13	2021.73	0.634789	0.142423	4.45708	8.31e-06	0.00040549	chr7	75455533	75754609
Mfge8	3685.52	0.421453	0.129319	3.25902	0.00111797	0.0238105	chr7	79133767	79149060
Idh2	17882.7	0.575217	0.11001	5.22878	1.71e-07	1.51e-05	chr7	80094845	80115350
Man2a2	2571.42	0.441947	0.13919	3.17514	0.00149763	0.0294657	chr7	80349096	80371375
Furin	4395.52	0.419021	0.126347	3.31643	0.00091177	0.0203768	chr7	80389193	80402812
Alpk3	2832.89	0.810161	0.131962	6.13937	8.28e-10	1.51e-07	chr7	81057599	81105612
Fsd2	3021.91	0.694374	0.129991	5.34169	9.21e-08	8.93e-06	chr7	81534353	81566981
Tenm4	908.042	-0.581181	0.176443	-3.29387	0.00098817	0.0216367	chr7	96171243	96911093
Scube2	337.546	0.736579	0.240733	3.05973	0.00221536	0.0389749	chr7	109798689	109865679
Dennd5a	3696.51	0.371646	0.12451	2.98487	0.00283704	0.0470146	chr7	109893779	109960470
Sbf2	2025.63	0.437059	0.144477	3.0251	0.00248547	0.0423056	chr7	110308012	110614920
Dkk3	3575.29	0.821696	0.134571	6.10603	1.02e-09	1.78e-07	chr7	112116018	112159057
Mical2	7070.25	0.706035	0.112979	6.24924	4.12e-10	8.1e-08	chr7	112225835	112353975
Tead1	4907.66	0.51429	0.122113	4.21158	2.54e-05	0.00105117	chr7	112679319	112906805
Spon1	5485.87	0.568936	0.12896	4.41172	1.03e-05	0.00047492	chr7	113765997	114043375
Plekha7	2298.1	0.628203	0.138118	4.54832	5.41e-06	0.00028311	chr7	116123484	116308376
Uqcrc2	7550.5	0.415061	0.111622	3.71845	0.00020045	0.00593507	chr7	120635188	120659523
Sbk1	1382.56	-0.67391	0.159123	-4.23515	2.28e-05	0.00096529	chr7	126272618	126294999
Aldoa	36638.3	0.339289	0.106972	3.17174	0.00151527	0.0296492	chr7	126795233	126799178
Maz	5231.96	-0.374413	0.119447	-3.13455	0.00172121	0.0322876	chr7	127022133	127026479
Prss8	28.5356	-0.755006	0.2219	-3.40245	0.00066784	0.015739	chr7	127925716	127930113
Fus	10153.8	-0.382176	0.111958	-3.41356	0.00064121	0.0152061	chr7	127967478	127982032
Cox6a2	1933.48	0.553011	0.150491	3.67472	0.00023811	0.00697088	chr7	128205434	128206366
Tgfb1i1	2836.62	0.394071	0.131561	2.99534	0.00274136	0.045629	chr7	128246811	128255699
Htra1	790.701	0.815392	0.184412	4.42158	9.8e-06	0.00046618	chr7	130936202	130985658
Ebf3	155.468	-1.28566	0.263431	-4.88043	1.06e-06	7.12e-05	chr7	137193670	137314445
Dpysl4	120.088	-1.02248	0.265715	-3.84804	0.00011907	0.00383298	chr7	139086000	139101795
Inpp5a	2829.85	0.446625	0.133145	3.35443	0.00079529	0.0181488	chr7	139389108	139579652
B4galnt4	244.549	-1.53712	0.245697	-6.25614	3.95e-10	7.86e-08	chr7	141061273	141072119
Eps8l2	33.4245	-0.959962	0.229773	-4.17787	2.94e-05	0.00119677	chr7	141339001	141363016
Rplp2	12708.7	-0.315406	0.105889	-2.97865	0.00289523	0.0478218	chr7	141447649	141451342
Dusp8	780.927	0.73528	0.189199	3.88628	0.00010179	0.00339985	chr7	142079486	142095284
Ctsd	9060.43	0.409994	0.112669	3.63892	0.00027379	0.00786033	chr7	142375915	142387870
Lsp1	840.796	-0.522826	0.179186	-2.91778	0.00352534	0.054706	chr7	142460811	142494868
Igf2	166072	0.300918	0.0971966	3.09597	0.0019617	0.0355031	chr7	142650767	142657496
Cd81	7537.27	0.389471	0.11155	3.49143	0.00048044	0.0121151	chr7	143052749	143067930
Insr	1517.5	0.56218	0.161271	3.48594	0.0004904	0.0123048	chr8	3150921	3279617
Prr36	44.8647	-0.867434	0.24489	-3.54214	0.0003969	0.0104469	chr8	4209542	4217312
Col4a1	18265.3	0.64105	0.106436	6.02289	1.71e-09	2.79e-07	chr8	11198422	11312826
Col4a2	12155.4	0.638342	0.107174	5.95613	2.58e-09	4.03e-07	chr8	11312804	11449287
Atp11a	1903.81	0.553155	0.14448	3.82859	0.00012888	0.00409661	chr8	12757015	12868728
Lamp1	8195.42	0.345509	0.110791	3.11857	0.00181733	0.0335729	chr8	13159160	13175338
Adprhl1	1793.52	0.712837	0.146969	4.85025	1.23e-06	8.08e-05	chr8	13235661	13254162
Gas6	843.036	0.582776	0.181691	3.20751	0.00133891	0.0271916	chr8	13465373	13494535
Adam9	1665.43	0.50118	0.151487	3.3084	0.0009383	0.0208187	chr8	24949610	25016922
Tnks	1703.65	0.43576	0.149113	2.92235	0.00347402	0.0540814	chr8	34829178	34965690
Mfhas1	1318.38	0.554839	0.159098	3.48741	0.00048773	0.012258	chr8	35587797	35679449
Dlc1	2713.87	0.614366	0.133212	4.61193	3.99e-06	0.00022274	chr8	36567738	36613943
Mtus1	2481.02	0.530564	0.147808	3.58955	0.00033125	0.00911242	chr8	40990911	41114667
Fat1	2378.88	0.598805	0.136937	4.37285	1.23e-05	0.00055554	chr8	44950207	45052257
Sorbs2	7226.1	0.762291	0.113023	6.74454	1.54e-11	4.47e-09	chr8	45507787	45827906
Pdlim3	4224.38	0.677399	0.122301	5.53877	3.05e-08	3.49e-06	chr8	45885484	45919546
Slc25a4	25505.3	0.318328	0.104442	3.04788	0.00230462	0.0401253	chr8	46207338	46211009
Wwc2	2482.4	0.436371	0.135821	3.21284	0.00131429	0.0268433	chr8	47827594	47990551
Hand2	4064.04	0.5505	0.12658	4.34901	1.37e-05	0.00061307	chr8	57320982	57324517
Hmgb2	6108.76	-0.569876	0.117679	-4.84263	1.28e-06	8.36e-05	chr8	57511842	57515999
Palld	6894.24	0.718488	0.11366	6.32135	2.59e-10	5.53e-08	chr8	61511428	61591169
Cpe	2518.72	0.485552	0.141833	3.4234	0.00061842	0.0147582	chr8	64592541	64693109
Psd3	1113.96	0.720475	0.167961	4.28954	1.79e-05	0.00077618	chr8	67689081	67910946
Lpl	3998.07	0.628951	0.125051	5.02955	4.92e-07	3.72e-05	chr8	68880554	68906932
Crlf1	40.2982	-1.16858	0.237127	-4.92807	8.3e-07	5.76e-05	chr8	70493130	70504081
Jund	4945.04	0.370853	0.121034	3.06404	0.00218369	0.0386876	chr8	70697738	70700616
Plvap	3353.17	0.48034	0.136527	3.51827	0.00043437	0.0112151	chr8	71497752	71511769
Otud4	2630.39	0.422188	0.133904	3.15291	0.00161652	0.0310381	chr8	79639675	79677755
Mylk3	4210.8	0.641156	0.126897	5.05258	4.36e-07	3.36e-05	chr8	85324928	85365324
Adcy7	86.8593	-0.865671	0.265642	-3.25878	0.00111892	0.0238105	chr8	88272402	88329962
Irx5	606.029	0.632368	0.198325	3.18855	0.0014299	0.0286274	chr8	92357795	92361456
Mt2	805.009	-1.78409	0.203673	-8.75958	1.96e-18	1.52e-15	chr8	94172617	94173567
Mt1	1240.15	-1.17028	0.180379	-6.48787	8.71e-11	2.09e-08	chr8	94179088	94180327
Dok4	2648.92	0.399659	0.13378	2.98743	0.00281334	0.0466731	chr8	94863827	94876312
Mmp15	5989.33	0.765234	0.117922	6.48935	8.62e-11	2.09e-08	chr8	95352295	95374293
Ndrg4	2906.05	0.664863	0.132112	5.03257	4.84e-07	3.7e-05	chr8	95703036	95715119
Got2	9429.38	0.350085	0.114182	3.06601	0.00216933	0.0384782	chr8	95864136	95888365
Rrad	4580.49	0.617715	0.120991	5.10545	3.3e-07	2.68e-05	chr8	104628065	104631321
Hsd11b2	184.855	-1.38897	0.257791	-5.38798	7.13e-08	7.28e-06	chr8	105518745	105523988
Esrp2	46.6971	-0.918566	0.24787	-3.70583	0.0002107	0.00621419	chr8	106131182	106136974
Cdh1	98.689	-2.45104	0.265692	-9.22511	2.83e-20	3.9e-17	chr8	106603349	106670247
Pdpr	729.4	0.685808	0.188249	3.6431	0.00026938	0.00776321	chr8	111094744	111135144
Glg1	5045.5	0.665112	0.118154	5.62919	1.81e-08	2.17e-06	chr8	111157547	111259202
Adamts18	74.1919	-1.75172	0.261094	-6.70916	1.96e-11	5.48e-09	chr8	113698136	113848839
Cdh13	911.597	0.744872	0.176845	4.212	2.53e-05	0.00105117	chr8	118283610	119324927
Crispld2	216.857	-1.1706	0.249672	-4.68856	2.75e-06	0.00016454	chr8	119992437	120052794
Cox4i1	12767.9	0.323706	0.109607	2.95334	0.00314355	0.0504369	chr8	120668224	120674209
Fendrr	41.4753	-1.42217	0.235437	-6.04054	1.54e-09	2.53e-07	chr8	121054881	121083110
Foxf1	326.726	-4.35745	0.248787	-17.5148	1.1e-68	1.67e-64	chr8	121084385	121088154
Foxl1	82.815	-0.881776	0.265181	-3.32519	0.00088359	0.0198056	chr8	121127684	121130644
Galnt2	4586.61	0.600474	0.144651	4.1512	3.31e-05	0.00130995	chr8	124231393	124345722
Sipa1l2	2175.01	0.470712	0.139682	3.36989	0.00075199	0.0172913	chr8	125418062	125492710
Nrp1	4408.38	0.498064	0.1218	4.0892	4.33e-05	0.00163148	chr8	128359072	128505476
Itgb1	17975.2	0.484017	0.103828	4.66173	3.14e-06	0.00018247	chr8	128685653	128733579
Epor	325.876	-0.982665	0.248829	-3.94915	7.84e-05	0.00270918	chr9	21958898	21963576
Tbx20	8174.67	0.824382	0.114403	7.20594	5.76e-13	2.24e-10	chr9	24720811	24774303
Adamts8	543.826	1.10177	0.206002	5.34833	8.88e-08	8.67e-06	chr9	30942561	30963838
St14	59.7897	-1.07845	0.257807	-4.18315	2.87e-05	0.00117609	chr9	31088589	31131799
Aplp2	8055.89	0.373601	0.112772	3.31288	0.0009234	0.0205457	chr9	31149556	31211815
Kcnj5	1772.39	0.479927	0.150304	3.19305	0.00140779	0.0282866	chr9	32314782	32344237
Sorl1	820.681	0.542859	0.182418	2.9759	0.00292127	0.0480421	chr9	41968488	42124289
Usp2	746.857	0.589982	0.191274	3.08449	0.00203902	0.0366394	chr9	44067020	44095627
Mcam	5088.83	0.734009	0.122234	6.00495	1.91e-09	3.05e-07	chr9	44134657	44142726
Usp28	2367.44	0.615027	0.137596	4.46979	7.83e-06	0.0003884	chr9	48985384	49042517
Ncam1	1535.95	0.525146	0.155084	3.38621	0.00070865	0.0164952	chr9	49502128	49799393
Dlat	4004	0.46063	0.123821	3.72012	0.00019913	0.0059075	chr9	50634632	50659780
Hspb2	1922.9	0.534704	0.145647	3.67122	0.00024139	0.00705068	chr9	50751071	50752354
Cryab	4965.8	0.485623	0.124454	3.90202	9.54e-05	0.00322165	chr9	50751324	50756636
Acat1	4283.09	0.473784	0.121843	3.88849	0.00010087	0.00337651	chr9	53580521	53610350
Idh3a	4980.53	0.37811	0.121917	3.10137	0.0019263	0.0350299	chr9	54586510	54604662
Crabp1	256.47	-0.988209	0.242166	-4.08071	4.49e-05	0.00168223	chr9	54764747	54773110
Cspg4	902.295	0.802651	0.177709	4.51664	6.28e-06	0.00032333	chr9	56865103	56899870
Stra6	112.849	-2.22371	0.266601	-8.34095	7.37e-17	4.46e-14	chr9	58129087	58153997
Islr	285.51	-1.0752	0.24192	-4.44445	8.81e-06	0.0004246	chr9	58156263	58159221
Thsd4	1220.11	0.549312	0.172464	3.18508	0.00144716	0.028705	chr9	59966930	60511035
Smad6	2732.87	0.492824	0.142241	3.46471	0.00053079	0.0131171	chr9	63953075	64022059
Igdcc3	168.179	-0.848036	0.25865	-3.2787	0.00104287	0.0225334	chr9	65141188	65185872
Fbxl22	1973.86	0.634503	0.163392	3.88332	0.00010304	0.0034264	chr9	66508458	66514593
Tpm1	43925.4	0.32774	0.109014	3.00641	0.00264354	0.0443915	chr9	67022592	67049213
Tln2	1605.88	0.517469	0.158706	3.26056	0.00111194	0.0237287	chr9	67217084	67559703
Aldh1a2	1317.73	-0.574278	0.15951	-3.60026	0.00031789	0.00884143	chr9	71215788	71296243
Cgnl1	5050.46	0.522296	0.118237	4.41736	9.99e-06	0.00046948	chr9	71626506	71771602
Klhl31	902.393	0.523469	0.178065	2.93976	0.00328469	0.0520392	chr9	77636731	77660125
Tmem30a	3313.26	0.444032	0.127481	3.48312	0.0004956	0.0123532	chr9	79768940	79793430
Filip1	1070.57	0.597786	0.168623	3.5451	0.00039246	0.010381	chr9	79815561	79977882
Snap91	1637.87	0.845785	0.154183	5.48559	4.12e-08	4.54e-06	chr9	86765926	86880449
Cldn18	17.6528	-0.652159	0.188384	-3.46187	0.00053645	0.0132079	chr9	99690795	99717267
Ppp2r3a	3693.99	0.576996	0.124875	4.62059	3.83e-06	0.00021603	chr9	101104988	101251832
Amotl2	2825.94	0.441326	0.132376	3.33388	0.00085645	0.0192542	chr9	102717803	102733417
Tmem108	1770.18	0.527177	0.147172	3.58204	0.00034092	0.00931074	chr9	103482935	103761837
Dnajc13	2036.51	0.430458	0.141955	3.03235	0.0024266	0.0416737	chr9	104151596	104262930
Dag1	10625.9	0.515771	0.113839	4.53071	5.88e-06	0.00030564	chr9	108204860	108263958
Lamb2	1834.4	0.473591	0.157653	3.004	0.00266456	0.0446453	chr9	108479861	108490530
Uqcrc1	9144.73	0.380171	0.109823	3.46165	0.00053687	0.0132079	chr9	108936647	108949641
Map4	5750.23	0.399175	0.116593	3.42366	0.00061783	0.0147582	chr9	109931773	110005784
Myl3	31759.1	0.680197	0.100296	6.78191	1.19e-11	3.66e-09	chr9	110763680	110769794
Crtap	2604.14	0.415754	0.135333	3.07207	0.00212578	0.0378834	chr9	114375130	114390712
Glb1	1160.41	0.505118	0.165035	3.06068	0.00220834	0.038942	chr9	114401077	114474379
Scn5a	1601.42	0.600269	0.158804	3.77995	0.00015686	0.00483886	chr9	119483407	119562678
Xirp1	3977.6	0.806158	0.128346	6.28115	3.36e-10	6.87e-08	chr9	120013754	120023598
Slc25a38	418.123	-0.697397	0.229511	-3.03862	0.00237661	0.0409545	chr9	120110398	120124321
Rpsa	33652.6	-0.375463	0.103913	-3.61324	0.0003024	0.00850298	chr9	120127765	120132369
Tmem158	138.354	-1.0681	0.264272	-4.04168	5.31e-05	0.00194376	chr9	123259056	123260789
Fyco1	1604.15	0.688391	0.157863	4.3607	1.3e-05	0.0005838	chr9	123789499	123851899
Clcn5	2858.75	0.622897	0.131489	4.73724	2.17e-06	0.00013271	chrX	7158411	7188714
Med14	2283.47	0.426416	0.141854	3.00601	0.00264697	0.0443998	chrX	12675370	12761973
Usp9x	3959.34	0.491661	0.123594	3.97803	6.95e-05	0.00245641	chrX	13071497	13173328
Lamp2	3669.24	0.488162	0.127561	3.82689	0.00012977	0.00411624	chrX	38401356	38456460
Elf4	1278.53	0.543921	0.161211	3.37397	0.00074093	0.0170887	chrX	48411048	48463132
Gpc4	1655.14	0.693748	0.150256	4.61712	3.89e-06	0.00021885	chrX	52053017	52164923
Phf6	909.387	-0.52362	0.17761	-2.94815	0.00319682	0.0510749	chrX	52912213	52956961
Arhgef6	556.268	0.594471	0.202767	2.93179	0.00337011	0.0530991	chrX	57231484	57338729
Hmgb3	3296.35	-0.547644	0.126985	-4.31266	1.61e-05	0.00071152	chrX	71555916	71560673
Bgn	3001.22	0.462117	0.132186	3.49597	0.00047234	0.0119794	chrX	73483600	73495936
Srpk3	622.806	0.651034	0.197262	3.30035	0.00096564	0.0212048	chrX	73774404	73778925
Dmd	700.944	0.802443	0.190584	4.21044	2.55e-05	0.00105364	chrX	82948869	85205050
Cited1	5328.85	0.788706	0.139474	5.65488	1.56e-08	1.92e-06	chrX	102247377	102250776
Fndc3c1	441.428	-0.837251	0.218528	-3.83132	0.00012746	0.00405981	chrX	106420040	106485229
Klhl4	1497.96	0.665625	0.154846	4.29862	1.72e-05	0.00074938	chrX	114474332	114561129
Bex2	527.546	-0.656702	0.204167	-3.21649	0.00129768	0.0265682	chrX	136066564	136068236
Nrk	2540.57	0.633775	0.139457	4.54458	5.5e-06	0.00028718	chrX	138914429	139009092
Mid2	1071.39	0.740018	0.168904	4.3813	1.18e-05	0.00053927	chrX	140678027	140767715
Col4a6	1629.8	0.844209	0.160446	5.26163	1.43e-07	1.31e-05	chrX	141165402	141474076
Col4a5	4847.44	0.84774	0.12847	6.59872	4.15e-11	1.05e-08	chrX	141475418	141689235
Irs4	19.5712	-0.641131	0.188726	-3.39715	0.00068091	0.015997	chrX	141710997	141725217
Capn6	9347.49	0.415373	0.109896	3.77968	0.00015703	0.00483886	chrX	143802235	143827412
Dcx	87.8617	-1.52261	0.265705	-5.73043	1e-08	1.28e-06	chrX	143855841	143933219
Smpx	3995.91	0.451237	0.127122	3.54964	0.00038575	0.0102573	chrX	157698972	157752591
Pdha1	7091.51	0.408414	0.11271	3.62358	0.00029055	0.00823369	chrX	160122218	160138430
Mid1	1035.78	1.15223	0.198106	5.8162	6.02e-09	8.59e-07	chrX	169685198	169990798
Armh4	3738.95	0.595785	0.124492	4.78573	1.7e-06	0.0001055	NA	NA	NA
B430305J03Rik	113.444	1.31156	0.266583	4.9199	8.66e-07	5.95e-05	NA	NA	NA
BC067074	844.472	0.650839	0.180932	3.59714	0.00032173	0.00891537	NA	NA	NA
Cavin1	9994.1	0.540979	0.126362	4.28118	1.86e-05	0.00080366	NA	NA	NA
Cavin2	2647.49	0.665313	0.133871	4.96981	6.7e-07	4.76e-05	NA	NA	NA
Cavin3	967.309	0.526357	0.173632	3.03146	0.00243378	0.0417495	NA	NA	NA
Ccn1	1713.29	0.994067	0.150081	6.62354	3.51e-11	9.15e-09	NA	NA	NA
Cemip2	6406.13	0.654857	0.113999	5.74442	9.22e-09	1.22e-06	NA	NA	NA
Dipk2a	3539.08	0.573716	0.125949	4.55515	5.23e-06	0.00027694	NA	NA	NA
Epop	167.705	-0.923688	0.258958	-3.56694	0.00036118	0.00977572	NA	NA	NA
Gask1b	3106.42	0.67594	0.129577	5.21652	1.82e-07	1.58e-05	NA	NA	NA
Gm10053	2241.89	0.465402	0.140388	3.3151	0.0009161	0.0204432	NA	NA	NA
Gm10182	3355.17	-0.44522	0.129287	-3.44365	0.00057391	0.0139405	NA	NA	NA
Gm10260	4606.52	-0.38781	0.119394	-3.24814	0.00116162	0.0245104	NA	NA	NA
Gm11518	763.857	1.10554	0.192557	5.74136	9.39e-09	1.22e-06	NA	NA	NA
Gm11808	702.339	0.794188	0.206134	3.85278	0.00011678	0.00379646	NA	NA	NA
Gm13394	28753.8	0.364658	0.103518	3.52266	0.00042723	0.0110497	NA	NA	NA
Gm15459	8205.53	0.411164	0.110459	3.72233	0.00019739	0.0058848	NA	NA	NA
Gm17383	394.581	-1.19976	0.22943	-5.22934	1.7e-07	1.51e-05	NA	NA	NA
Gm2000	255.717	-0.799135	0.242808	-3.29122	0.00099754	0.0217291	NA	NA	NA
Gm20716	1965.82	-0.50914	0.158571	-3.2108	0.00132368	0.0269909	NA	NA	NA
Gm21596	689.114	-0.700484	0.191333	-3.66108	0.00025116	0.00729361	NA	NA	NA
Gm21887	148.253	-1.15817	0.262672	-4.40919	1.04e-05	0.00047624	NA	NA	NA
Gm42418	157010	-0.922524	0.103708	-8.89538	5.82e-19	6.29e-16	NA	NA	NA
Gm6436	1507.69	-0.632737	0.15649	-4.04332	5.27e-05	0.00193531	NA	NA	NA
Gm8730	3150.59	-0.432663	0.132307	-3.27014	0.00107493	0.0230691	NA	NA	NA
H2ax	3705.94	-0.47028	0.145583	-3.23032	0.00123652	0.0256317	NA	NA	NA
H2az1	9708.38	-0.502531	0.109993	-4.56876	4.91e-06	0.00026399	NA	NA	NA
Inava	113.791	-1.11452	0.266181	-4.18708	2.83e-05	0.00116176	NA	NA	NA
Jcad	1315.66	0.56682	0.15925	3.55932	0.00037181	0.00999208	NA	NA	NA
Macroh2a1	2335.51	-0.611154	0.1374	-4.44798	8.67e-06	0.000419	NA	NA	NA
Macroh2a2	1838.8	-0.851771	0.145297	-5.86229	4.57e-09	6.64e-07	NA	NA	NA
Map3k20	3545.41	0.616803	0.126143	4.8897	1.01e-06	6.82e-05	NA	NA	NA
Mir100hg	241.554	-1.04529	0.247452	-4.2242	2.4e-05	0.001005	NA	NA	NA
mt-Atp6	32819.3	0.347899	0.114461	3.03945	0.00237015	0.040936	NA	NA	NA
mt-Co2	10604.4	0.461175	0.119741	3.85143	0.00011743	0.00379646	NA	NA	NA
mt-Nd1	71660.9	0.383052	0.106027	3.61279	0.00030292	0.00850298	NA	NA	NA
mt-Nd6	10719.6	0.369829	0.125055	2.95734	0.00310306	0.050009	NA	NA	NA
Nipsnap2	5443.3	0.490307	0.116871	4.19529	2.73e-05	0.0011235	NA	NA	NA
Pclaf	2184.78	-0.592335	0.143027	-4.14143	3.45e-05	0.00134936	NA	NA	NA
Pgam1-ps2	505.116	0.970328	0.233622	4.15341	3.28e-05	0.00130079	NA	NA	NA
Plaat3	918.073	0.552083	0.175983	3.13714	0.00170606	0.0320655	NA	NA	NA
Retreg1	793.764	0.622487	0.192285	3.2373	0.00120664	0.0251467	NA	NA	NA
Rflnb	411.365	-0.782361	0.218779	-3.57604	0.00034884	0.0094928	NA	NA	NA
Rnf213	601.294	0.893526	0.200151	4.46427	8.03e-06	0.00039467	NA	NA	NA
Tent5a	568.142	0.735939	0.212642	3.46094	0.0005383	0.0132214	NA	NA	NA
NA	385.141	-0.691257	0.221488	-3.12096	0.00180261	0.0334144	NA	NA	NA
1110002E22Rik	1100.71	1.00028	0.168572	5.93381	2.96e-09	4.52e-07	NA	NA	NA
Locus B7 Face E11.5
GeneName	baseMean	log2FoldChange	lfcSE	stat	pvalue	padj	Chromosome	Transcription start	Transcription end
Rpl31	16771.2	-0.375719	0.0941366	-3.99121	6.57e-05	0.019215	chr1	39367850	39371911
Ecel1	131.723	0.575908	0.130935	4.39844	1.09e-05	0.00445021	chr1	87147654	87156136
Col6a3	712.501	-0.624747	0.13151	-4.75058	2.03e-06	0.00103758	chr1	90766859	90843971
Sned1	311.422	-0.561176	0.131276	-4.27479	1.91e-05	0.00711747	chr1	93235896	93296448
Lhx4	64.6667	0.696766	0.111283	6.26122	3.82e-10	5.68e-07	chr1	155701691	155742027
Tnn	38.3423	-0.407647	0.10109	-4.0325	5.52e-05	0.0167287	chr1	160085028	160153575
Onecut3	90.232	0.434303	0.11784	3.68553	0.00022823	0.0461222	chr10	80494905	80517266
Snrpf	4446.65	-0.367373	0.0964786	-3.80782	0.000140198	0.0337485	chr10	93583028	93589658
Ntn1	1756.74	0.571554	0.0999681	5.71736	1.08e-08	1.04e-05	chr11	68209363	68386826
Vtn	340.211	0.898479	0.132628	6.7744	1.25e-11	2.56e-08	chr11	78499119	78502325
Hoxb3	297.226	0.787173	0.131575	5.98268	2.2e-09	2.25e-06	chr11	96323125	96347930
Osr1	838.036	-0.624263	0.118285	-5.2776	1.31e-07	9.32e-05	chr12	9574441	9581500
Rps29	19086	-0.427458	0.0942583	-4.53497	5.76e-06	0.00241812	chr12	69157721	69159186
Gsc	673.927	-0.527769	0.124152	-4.25099	2.13e-05	0.00774188	chr12	104471208	104473236
Pitx1	2196.47	-0.474855	0.108189	-4.38912	1.14e-05	0.00445021	chr13	55825053	55831425
Hapln1	423.397	0.611797	0.130268	4.69646	2.65e-06	0.00123804	chr13	89540635	89611832
Rab3c	160.295	0.542672	0.129977	4.17513	2.98e-05	0.010199	chr13	110054186	110280206
Flnb	1708.76	-0.482096	0.116303	-4.14516	3.4e-05	0.0110108	chr14	7817956	7951588
Slc18a3	59.1293	0.425134	0.113509	3.74537	0.000180127	0.0409514	chr14	32462436	32464850
Nefl	3531.06	0.619252	0.102687	6.03047	1.63e-09	1.78e-06	chr14	68083883	68087745
Nefm	6456.89	0.582814	0.0914508	6.37298	1.85e-10	3.03e-07	chr14	68119544	68125004
Osr2	291.8	-0.652021	0.133567	-4.88161	1.05e-06	0.000637912	chr15	35296111	35303305
Cox6c	3365.36	-0.367027	0.0971072	-3.77961	0.000157075	0.0371879	chr15	35931975	35938246
BC024139	73.5758	0.491503	0.105922	4.64025	3.48e-06	0.00158227	chr15	76119516	76126556
Fignl2	1323.45	0.635641	0.114426	5.55502	2.78e-08	2.52e-05	chr15	101050191	101054399
Igf2r	2437.92	-0.461337	0.105126	-4.38841	1.14e-05	0.00445021	chr17	12682405	12769706
Rps28	18552.7	-0.345852	0.0926641	-3.73231	0.000189729	0.0424248	chr17	33823035	33824498
Ahnak	1036.36	-0.458167	0.124178	-3.68961	0.000224599	0.0461222	chr19	8989283	9076926
Slit1	242.625	0.735844	0.133806	5.49935	3.81e-08	3.28e-05	chr19	41600256	41743856
Ina	1720.84	0.522573	0.110792	4.71672	2.4e-06	0.00115388	chr19	47014697	47024358
C1ql3	62.1355	0.481793	0.114996	4.18966	2.79e-05	0.0099414	chr2	13001886	13010864
Dlx1	1642.83	-0.416635	0.110773	-3.76118	0.000169115	0.0389894	chr2	71529444	71533981
Fbn1	1115.12	-0.656662	0.124733	-5.26455	1.41e-07	9.58e-05	chr2	125300593	125506438
Foxa2	66.5307	0.434859	0.117919	3.68777	0.000226225	0.0461222	chr2	148042876	148045948
Ppdpf	2460.09	-0.346347	0.094973	-3.64679	0.000265536	0.0517448	chr2	181187342	181188504
Igsf10	708.971	-0.513142	0.127536	-4.02352	5.73e-05	0.0170639	chr3	59316734	59344256
Txnip	703.32	-0.484952	0.121905	-3.97811	6.95e-05	0.0199486	chr3	96557956	96561857
Penk	604.4	-0.587831	0.129279	-4.54699	5.44e-06	0.0023442	chr4	4133535	4138445
Klf4	303.082	-0.646766	0.13381	-4.83348	1.34e-06	0.000784368	chr4	55527136	55532475
Nfib	731.65	-0.565384	0.119317	-4.73851	2.15e-06	0.00106792	chr4	82290172	82505779
Nfia	445.235	-0.499246	0.126023	-3.96155	7.45e-05	0.0210161	chr4	97581942	98118876
Tal1	376.267	0.514137	0.131222	3.91808	8.93e-05	0.0235656	chr4	115056425	115071755
Lin28a	219.832	0.47558	0.131038	3.62931	0.000284176	0.0547256	chr4	134003329	134018816
Phox2b	226.794	0.932233	0.133722	6.97143	3.14e-12	7.34e-09	chr5	67094396	67099126
Nkx6-1	167.272	0.8827	0.125917	7.01014	2.38e-12	7.34e-09	chr5	101659183	101664711
Ncor2	2924.38	-0.373028	0.0969618	-3.84717	0.000119492	0.0296358	chr5	125017152	125179214
Frmd4b	751.057	0.459878	0.117001	3.93055	8.48e-05	0.023122	chr6	97286866	97617657
Chl1	147.09	0.661787	0.130909	5.05533	4.3e-07	0.000281314	chr6	103510875	103733035
Ret	208.26	0.492974	0.133726	3.68645	0.000227408	0.0461222	chr6	118151747	118197744
Slc2a3	1312.43	0.46655	0.125633	3.71358	0.000204347	0.043507	chr6	122727808	122742745
Ndufa3	1261.17	-0.435403	0.111639	-3.9001	9.62e-05	0.0249832	chr7	3617372	3620161
Fbl	5376.68	0.378603	0.0907014	4.17417	2.99e-05	0.010199	chr7	28169747	28179269
Hbb-bh1	15068	0.973274	0.0911239	10.6808	1.25e-26	2.05e-22	chr7	103841637	103843162
Spon1	1133.34	0.953663	0.113497	8.40252	4.37e-17	2.38e-13	chr7	113765997	114043375
Fus	18249.1	0.420764	0.0872098	4.82473	1.4e-06	0.000791311	chr7	127967478	127982032
Nkx6-2	107.842	0.471474	0.121505	3.88027	0.000104341	0.0266868	chr7	139579375	139582797
Kbtbd11	473.061	0.548673	0.127337	4.30881	1.64e-05	0.00624819	chr8	15011024	15033333
Nfix	253.707	-0.522334	0.132048	-3.95564	7.63e-05	0.0211772	chr8	84704711	84800338
Mt2	485.309	0.504547	0.130801	3.85735	0.000114623	0.0288656	chr8	94172617	94173567
Mt1	614.623	0.626274	0.12443	5.03313	4.83e-07	0.000303799	chr8	94179088	94180327
Tbx20	86.9505	0.85782	0.122963	6.97626	3.03e-12	7.34e-09	chr9	24720811	24774303
Aldh1a2	523.335	-0.551903	0.133108	-4.14629	3.38e-05	0.0110108	chr9	71215788	71296243
Gm16551	108.709	0.678939	0.124546	5.4513	5e-08	4.09e-05	chr9	74848436	74852872
Dusp9	2156.02	0.406592	0.099664	4.07963	4.51e-05	0.0141992	chrX	73639440	73643514
Nrk	409.543	-0.626474	0.131561	-4.76183	1.92e-06	0.00101298	chrX	138914429	139009092
Dcx	1697.71	0.457252	0.11335	4.03397	5.48e-05	0.0167287	chrX	143855841	143933219
Mid1	1773.27	0.421142	0.107291	3.92524	8.66e-05	0.0232501	chrX	169685198	169990798
Gm10076	4198.06	0.421648	0.11165	3.77653	0.00015903	0.0371879	NA	NA	NA
Gm10182	7063.66	-0.319755	0.0861132	-3.7132	0.000204657	0.043507	NA	NA	NA
Gm10222	1884.85	-0.656832	0.10613	-6.18894	6.06e-10	7.63e-07	NA	NA	NA
Gm20716	2586.48	-0.353221	0.0964912	-3.66065	0.000251573	0.0502195	NA	NA	NA
Gm28437	19232.1	-0.367963	0.100641	-3.65618	0.000256006	0.0504887	NA	NA	NA
Gm29216	2705.59	-0.73788	0.118271	-6.23889	4.41e-10	6.01e-07	NA	NA	NA
Gm4294	23.5403	-0.28792	0.0772689	-3.72621	0.000194383	0.0424248	NA	NA	NA
Lratd2	650.123	0.459488	0.123293	3.7268	0.000193924	0.0424248	NA	NA	NA
mt-Co1	48488.2	-0.535077	0.0986205	-5.42562	5.78e-08	4.5e-05	NA	NA	NA
mt-Cytb	24878	-0.566037	0.0864084	-6.55072	5.73e-11	1.04e-07	NA	NA	NA
mt-Nd2	13695.9	-0.431911	0.090444	-4.77545	1.79e-06	0.000978341	NA	NA	NA
mt-Nd4	19041	-0.54734	0.0905659	-6.04355	1.51e-09	1.76e-06	NA	NA	NA
mt-Nd5	13393.2	-0.688761	0.0831522	-8.28314	1.2e-16	4.91e-13	NA	NA	NA
mt-Nd6	3535.4	-0.897773	0.0934995	-9.60191	7.85e-22	6.42e-18	NA	NA	NA
mt-Rnr2	2297.2	-0.563891	0.106317	-5.30386	1.13e-07	8.44e-05	NA	NA	NA
Rpl31-ps8	533	0.469551	0.123046	3.81606	0.000135598	0.0331285	NA	NA	NA
Rtl3	288.066	-0.605383	0.132778	-4.55936	5.13e-06	0.00226999	NA	NA	NA
Locus B7 Heart E11.5
GeneName	baseMean	log2FoldChange	lfcSE	stat	pvalue	padj	Chromosome	Transcription start	Transcription end
Rdh10	180.373	-0.769835	0.19759	-3.89611	9.77e-05	0.0128009	chr1	16105881	16132550
Tfap2b	34.7513	-0.650952	0.143463	-4.53741	5.69e-06	0.00123931	chr1	19208913	19238845
Erbb4	916.433	0.614219	0.17404	3.52919	0.000416836	0.0411223	chr1	68032185	69108059
Twist2	138.379	-0.952331	0.193833	-4.91315	8.96e-07	0.000255048	chr1	91801460	91848034
St8sia4	56.3777	-0.541668	0.153956	-3.51832	0.000434283	0.042141	chr1	95587681	95667594
Prrx1	325.429	-0.974632	0.194267	-5.01697	5.25e-07	0.00016527	chr1	163245118	163313650
Pbx1	2877.5	-0.598143	0.150072	-3.98571	6.73e-05	0.00939235	chr1	168119363	168432169
Ddr2	328.298	-0.816039	0.197828	-4.12499	3.71e-05	0.00602906	chr1	169972306	170088944
Igsf9	401.119	-0.886059	0.190529	-4.65051	3.31e-06	0.000790293	chr1	172482212	172498877
Hlx	133.194	-0.959859	0.190729	-5.03257	4.84e-07	0.00015568	chr1	184727142	184732493
Moxd1	74.6685	-0.970444	0.177861	-5.4562	4.86e-08	2.57e-05	chr10	24223516	24302783
Plppr3	382.907	-0.753858	0.19327	-3.90055	9.6e-05	0.0126805	chr10	79860474	79874634
Cpm	95.4569	-0.756583	0.186998	-4.04595	5.21e-05	0.00795	chr10	117629499	117687352
Hmga2	5608.07	-0.576863	0.143041	-4.03285	5.51e-05	0.00823661	chr10	120361274	120476935
Lrig3	125.154	-1.20193	0.19236	-6.24833	4.15e-10	3.61e-07	chr10	125966218	126015359
Gli1	168.917	-1.70934	0.193054	-8.85421	8.43e-19	4.16e-15	chr10	127329881	127341579
Meis1	1578.47	-0.637682	0.159303	-4.00294	6.26e-05	0.00907619	chr11	18880427	19018969
Pdlim4	83.6871	-0.639575	0.181491	-3.524	0.000425087	0.0416586	chr11	54054927	54069017
Obscn	2000.1	0.573437	0.156687	3.65975	0.000252458	0.0276201	chr11	58994255	59136375
Chd3	3384.31	-0.797239	0.153398	-5.19719	2.02e-07	7.48e-05	chr11	69343272	69369426
Cldn7	37.7996	-0.56132	0.149494	-3.75481	0.000173476	0.0203738	chr11	69964778	69967886
6330403K07Rik	898.972	-0.849409	0.179053	-4.7439	2.1e-06	0.000525802	chr11	71031940	71033617
Hic1	665.725	-0.949911	0.180126	-5.27358	1.34e-07	5.35e-05	chr11	75164564	75170255
Rab11fip4	139.296	-0.786916	0.193058	-4.07607	4.58e-05	0.00721069	chr11	79591211	79694012
Tbx2	960.442	-1.05263	0.171108	-6.15185	7.66e-10	6.3e-07	chr11	85832614	85841948
Tbx4	125.407	-1.37171	0.184628	-7.42958	1.09e-13	1.61e-10	chr11	85890062	85916097
Hoxb5	124.758	-1.88417	0.190182	-9.90718	3.87e-23	2.87e-19	chr11	96303511	96306121
Hoxb4	192.986	-1.13634	0.1941	-5.85441	4.79e-09	3.54e-06	chr11	96318266	96321638
Hoxb2	155.122	-0.751027	0.195928	-3.83318	0.000126495	0.01547	chr11	96351631	96354016
Cdc42ep4	1153.2	-0.638091	0.168771	-3.78081	0.000156318	0.0185056	chr11	113726849	113751160
Rnf144a	481.947	-0.727748	0.187103	-3.88955	0.000100428	0.012923	chr12	26306793	26415262
Sox11	1193.24	-0.845776	0.165545	-5.10905	3.24e-07	0.000111427	chr12	27334267	27342718
Foxg1	91.4876	-1.04492	0.178867	-5.84191	5.16e-09	3.64e-06	chr12	49382882	49386867
Nkx2-1	73.4754	-1.35893	0.17333	-7.84012	4.5e-15	1.11e-11	chr12	56531934	56535106
Foxa1	51.8007	-1.01196	0.159049	-6.36257	1.98e-10	1.96e-07	chr12	57540630	57546121
Fos	245.915	0.728558	0.197295	3.69274	0.000221848	0.0248705	chr12	85473900	85477269
Ryr2	3553.03	0.846381	0.14747	5.73934	9.5e-09	6.12e-06	chr13	11553102	12106945
Foxf2	84.0362	-1.3564	0.178952	-7.5797	3.46e-14	5.69e-11	chr13	31625815	31631406
Dsp	7275.72	0.535212	0.141095	3.79328	0.00014867	0.0178863	chr13	38151293	38198577
S1pr3	884.625	-0.962032	0.177304	-5.42588	5.77e-08	2.84e-05	chr13	51408617	51422797
Gadd45g	774.585	0.745049	0.185973	4.00623	6.17e-05	0.00903944	chr13	51846674	51848475
Dbn1	2761.13	-0.645327	0.150857	-4.27774	1.89e-05	0.00332601	chr13	55473427	55488076
Cxcl14	45.7988	-0.783596	0.157233	-4.98367	6.24e-07	0.000188419	chr13	56288642	56296551
Ntrk2	78.874	-0.625909	0.176034	-3.55561	0.000377107	0.0379621	chr13	58806568	59133970
Ptch1	964.606	-0.845412	0.173436	-4.8745	1.09e-06	0.000293495	chr13	63511532	63565520
Irx1	447.302	-0.872238	0.191025	-4.56608	4.97e-06	0.00109753	chr13	71958231	71963723
Vcan	8650.8	0.484609	0.13894	3.4879	0.000486835	0.0450776	chr13	89655309	89742512
Myh6	62086	0.586151	0.133335	4.39608	1.1e-05	0.00203889	chr14	54941920	54966607
Nfatc4	762.208	-0.918791	0.182017	-5.04784	4.47e-07	0.00014694	chr14	55824794	55833943
Nefm	204.935	-1.04028	0.196863	-5.28428	1.26e-07	5.19e-05	chr14	68119544	68125004
Slitrk6	45.9267	-0.692983	0.146667	-4.72487	2.3e-06	0.000558607	chr14	110748577	110755149
Basp1	1516.79	-0.843278	0.170427	-4.94802	7.5e-07	0.000217534	chr15	25363276	25413764
Sema5a	296.456	-0.765826	0.196842	-3.89055	0.000100015	0.012923	chr15	32244812	32696341
Rspo2	114.39	-1.18002	0.18738	-6.29748	3.03e-10	2.8e-07	chr15	43020794	43170818
Mal2	27.8455	-0.567371	0.132231	-4.29075	1.78e-05	0.00320697	chr15	54571365	54602846
Sox10	51.3273	-0.666936	0.150648	-4.42712	9.55e-06	0.00178889	chr15	79154912	79164490
Wnt7b	151.477	-1.99089	0.192891	-10.3213	5.64e-25	8.35e-21	chr15	85535436	85580729
Krt5	32.9146	-0.553371	0.141477	-3.91139	9.18e-05	0.0122337	chr15	101707069	101712891
Hoxc4	72.0236	-0.964103	0.167171	-5.76717	8.06e-09	5.42e-06	chr15	103034394	103036852
Tbx1	34.7357	-0.552304	0.143759	-3.84187	0.000122099	0.0150568	chr16	18581703	18590671
Cldn5	123.665	-0.796	0.190279	-4.18332	2.87e-05	0.00483084	chr16	18776846	18778262
Epha3	369.213	-0.879064	0.192284	-4.57169	4.84e-06	0.00109753	chr16	63545217	63864157
Igf2r	29242.8	0.490667	0.134122	3.65835	0.000253841	0.0276201	chr17	12682405	12769706
Scube3	432.209	-0.714211	0.195592	-3.65153	0.000260682	0.0281574	chr17	28142525	28171345
Foxp4	3070.54	-0.575728	0.155216	-3.70921	0.000207907	0.0234855	chr17	47867132	47924632
Slc8a1	6771.87	0.709326	0.141945	4.99717	5.82e-07	0.000179354	chr17	81373104	81738387
Six2	100.073	-1.36482	0.186784	-7.30695	2.73e-13	3.68e-10	chr17	85684267	85688254
Gpr17	37.5156	-0.564421	0.137417	-4.10737	4e-05	0.00643693	chr18	31942998	31949636
Bin1	455.84	-0.805996	0.19244	-4.18831	2.81e-05	0.00478031	chr18	32377216	32435740
Nrep	4444.47	-0.65319	0.144753	-4.51245	6.41e-06	0.00128148	chr18	33437018	33464029
Egr1	904.2	1.01611	0.190458	5.33506	9.55e-08	4.36e-05	chr18	34861206	34864956
Lox	403.251	-0.888055	0.194374	-4.56878	4.91e-06	0.00109753	chr18	52516059	52529823
Tshz1	785.667	-0.624173	0.175144	-3.56377	0.000365566	0.0370524	chr18	84011626	84086562
Sptbn2	67.0085	-0.843117	0.172249	-4.89474	9.84e-07	0.000269745	chr19	4711222	4752352
Rbm20	1846.22	0.565751	0.157484	3.59244	0.000327595	0.0339003	chr19	53677305	53867080
Gfra1	181.322	-0.719365	0.19542	-3.68112	0.000232216	0.0258371	chr19	58235580	58455398
Nebl	8086.64	0.594951	0.153453	3.87709	0.000105712	0.013362	chr2	17346733	17731068
Rprm	118.965	-0.683632	0.189982	-3.59841	0.000320169	0.0336019	chr2	54084092	54085552
Hoxd3	41.7644	-0.746135	0.150123	-4.97017	6.69e-07	0.000197979	chr2	74711992	74748271
Ttn	4365.6	0.731091	0.144471	5.06046	4.18e-07	0.000140663	chr2	76703983	76982547
Mapk8ip1	389	-0.674854	0.193064	-3.49549	0.000473191	0.0443182	chr2	92383675	92392683
Foxa2	43.0661	-0.859464	0.150768	-5.70059	1.19e-08	7.36e-06	chr2	148042876	148045948
Nnat	2176.26	-0.856907	0.166216	-5.15539	2.53e-07	8.92e-05	chr2	157560077	157562525
Edn3	57.4586	-0.761233	0.167896	-4.53395	5.79e-06	0.00124156	chr2	174760618	174784042
Sox2	37.7592	-0.636226	0.148356	-4.28851	1.8e-05	0.00320697	chr3	34649994	34652461
Pcdh10	48.6918	-0.642947	0.160945	-3.99484	6.47e-05	0.00930107	chr3	45378397	45434579
Pcdh18	881.268	-0.674421	0.184065	-3.66403	0.000248279	0.0274182	chr3	49743295	49757316
Pdgfc	453.456	-0.857199	0.189944	-4.51291	6.39e-06	0.00128148	chr3	81036415	81214031
Crabp2	180.971	-1.50243	0.196416	-7.64921	2.02e-14	4.27e-11	chr3	87948692	87953372
Pde5a	657.689	-0.990696	0.179564	-5.51722	3.44e-08	1.89e-05	chr3	122729157	122859374
Aqp3	554.446	0.692142	0.192627	3.59317	0.000326675	0.0339003	chr4	41092723	41098183
Col15a1	208.445	-1.07218	0.197107	-5.43961	5.34e-08	2.72e-05	chr4	47208011	47313165
Pakap	726.462	0.733865	0.182977	4.0107	6.05e-05	0.00895857	chr4	57568247	57896984
Ambp	26.2439	-0.5438	0.127615	-4.26126	2.03e-05	0.0035389	chr4	63143274	63154172
Mfap2	1477.22	-0.65878	0.165129	-3.98947	6.62e-05	0.00939235	chr4	141010423	141015984
Nppb	2495.77	0.600541	0.152214	3.94538	7.97e-05	0.0107181	chr4	147985787	147987205
Nppa	24117.4	0.489747	0.139783	3.50361	0.000458994	0.0438206	chr4	148000721	148002074
Shh	60.4952	-1.1611	0.164999	-7.03701	1.96e-12	2.24e-09	chr5	28456839	28467101
Nsg1	346.151	-0.747402	0.195682	-3.81947	0.000133741	0.0162222	chr5	38137192	38159467
Cxcl13	37.8499	-0.766359	0.143729	-5.33196	9.72e-08	4.36e-05	chr5	95956938	95961068
Sparcl1	725.985	-0.717972	0.177582	-4.04306	5.28e-05	0.00796659	chr5	104079107	104114088
Miat	38.9862	-0.531274	0.14267	-3.72379	0.000196253	0.0223397	chr5	112213227	112228948
Myo18b	3052.97	0.668198	0.148643	4.49532	6.95e-06	0.00137057	chr5	112688875	112896362
Tmem119	303.176	-1.02509	0.196636	-5.21311	1.86e-07	7.23e-05	chr5	113793728	113800358
Tmem132c	427.12	-0.924541	0.19178	-4.82083	1.43e-06	0.000371146	chr5	127241825	127565790
Cldn4	51.8112	-0.583946	0.146643	-3.98208	6.83e-05	0.00944778	chr5	134945122	134946934
Foxp2	501.719	-1.0443	0.193428	-5.39892	6.7e-08	3.2e-05	chr6	14901348	15441977
Tes	342.381	-1.02011	0.197135	-5.17469	2.28e-07	8.24e-05	chr6	17065148	17105825
Flnc	7480.8	0.56984	0.139521	4.08426	4.42e-05	0.00703566	chr6	29433152	29461888
Plxna4	1147.65	0.626473	0.167916	3.73087	0.000190822	0.0220609	chr6	32144542	32588192
Hoxa2	52.9372	-0.731672	0.16161	-4.52739	5.97e-06	0.00126243	chr6	52162416	52164831
Hoxa3	94.6561	-0.968529	0.182286	-5.31325	1.08e-07	4.55e-05	chr6	52169061	52213067
Tril	550.439	-0.755197	0.185652	-4.0678	4.75e-05	0.0073927	chr6	53815467	53820825
Lrrn1	43.7913	-0.565128	0.156649	-3.6076	0.00030904	0.0326656	chr6	107529725	107570228
Itpr1	1240.39	0.58395	0.167437	3.48759	0.000487392	0.0450776	chr6	108213095	108551116
Ret	34.9358	-0.551697	0.143006	-3.85786	0.000114384	0.0142239	chr6	118151747	118197744
Wnk1	7846.07	0.493573	0.139679	3.53362	0.000409903	0.0407097	chr6	119923968	120038655
Rimklb	330.517	-0.68479	0.194683	-3.51746	0.000435706	0.042141	chr6	122453608	122486305
Emp1	1256.11	-0.620619	0.165544	-3.74896	0.000177572	0.0206906	chr6	135362930	135383173
Cacng7	122.027	-0.854547	0.19172	-4.45727	8.3e-06	0.0015953	chr7	3336584	3366948
Cadm4	136.351	-0.738631	0.194868	-3.79041	0.0001504	0.0179486	chr7	24482022	24504533
Spint2	459.492	-0.763444	0.192482	-3.96631	7.3e-05	0.00990993	chr7	29256329	29281977
Tshz3	132.387	-0.900185	0.193958	-4.64114	3.46e-06	0.000813861	chr7	36698117	36773457
Rgma	177.155	-0.780917	0.196632	-3.97145	7.14e-05	0.00978793	chr7	73375519	73419899
Mex3b	893.416	-0.626271	0.178898	-3.50071	0.000464021	0.0440166	chr7	82867332	82871576
Sbk1	1221.64	-0.808059	0.170886	-4.72864	2.26e-06	0.000557468	chr7	126272618	126294999
Prss8	26.0167	-0.485322	0.130318	-3.72415	0.000195975	0.0223397	chr7	127925716	127930113
Ebf3	161.91	-0.899322	0.196546	-4.57564	4.75e-06	0.00109753	chr7	137193670	137314445
Dpysl4	110.132	-0.817949	0.189755	-4.31056	1.63e-05	0.00297498	chr7	139086000	139101795
B4galnt4	250.212	-0.964561	0.197018	-4.89581	9.79e-07	0.000269745	chr7	141061273	141072119
Crlf1	48.4727	-0.583139	0.16079	-3.62672	0.000287047	0.0305592	chr8	70493130	70504081
Hhip	59.8936	-0.920828	0.16399	-5.61516	1.96e-08	1.16e-05	chr8	79965850	80058008
Zfp423	349.218	-0.671873	0.193099	-3.47943	0.000502484	0.0461848	chr8	87661809	87804439
Mt1	4878.01	1.24188	0.163805	7.58144	3.42e-14	5.69e-11	chr8	94179088	94180327
Hsd11b2	228.813	-0.70534	0.197599	-3.56955	0.000357601	0.036495	chr8	105518745	105523988
Tbx20	7076.03	0.519188	0.142286	3.6489	0.000263366	0.0282412	chr9	24720811	24774303
St14	61.4068	-0.548072	0.158867	-3.44989	0.000560825	0.051229	chr9	31088589	31131799
Stra6	119.742	-1.09876	0.181589	-6.05079	1.44e-09	1.12e-06	chr9	58129087	58153997
Islr	265.837	-0.840353	0.19746	-4.25582	2.08e-05	0.0035839	chr9	58156263	58159221
Rbp1	1101.23	-0.599727	0.167462	-3.58127	0.000341932	0.0351383	chr9	98422960	98446551
Cacna2d2	2524.29	0.591969	0.152759	3.87517	0.000106549	0.013362	chr9	107399879	107529343
Xirp1	3614.64	0.583418	0.146314	3.98743	6.68e-05	0.00939235	chr9	120013754	120023598
Tmem158	134.853	-0.812854	0.194485	-4.17953	2.92e-05	0.00485702	chr9	123259056	123260789
Xist	5701.96	0.573653	0.141685	4.04879	5.15e-05	0.00793582	chrX	103460372	103483233
Irs4	18.8033	-0.394675	0.112322	-3.51379	0.000441767	0.0424498	chrX	141710997	141725217
Dcx	97.9337	-0.745835	0.179101	-4.16431	3.12e-05	0.00513472	chrX	143855841	143933219
Mid1	1163.54	1.2065	0.168139	7.17561	7.2e-13	8.88e-10	chrX	169685198	169990798
Kdm5d	41.772	-0.836221	0.149368	-5.5984	2.16e-08	1.23e-05	chrY	897787	943811
Eif2s3y	74.7293	-1.38424	0.173448	-7.9807	1.46e-15	5.38e-12	chrY	1010611	1028594
Uty	28.5084	-0.588019	0.131495	-4.47179	7.76e-06	0.00151032	chrY	1097143	1245759
Ddx3y	73.7509	-1.36663	0.173522	-7.8758	3.39e-15	1e-11	chrY	1260714	1286613
Ccn2	2205.74	0.831546	0.171436	4.85048	1.23e-06	0.000325452	NA	NA	NA
Gm10243	236.936	-0.893098	0.197823	-4.51463	6.34e-06	0.00128148	NA	NA	NA
Gm42418	146394	-0.952957	0.146969	-6.48406	8.93e-11	9.44e-08	NA	NA	NA
Inava	108.039	-0.841267	0.189604	-4.43697	9.12e-06	0.00173088	NA	NA	NA
Macroh2a1	2305.38	-0.542382	0.155048	-3.49815	0.000468493	0.0441577	NA	NA	NA
Macroh2a2	1823.22	-0.745325	0.157001	-4.74726	2.06e-06	0.000525802	NA	NA	NA
Rflnb	384.206	-0.742376	0.191298	-3.88073	0.000104142	0.0132853	NA	NA	NA
Rnf213	580.149	0.666148	0.187966	3.54398	0.000394137	0.0394084	NA	NA	NA
Rpl35a-ps3	236.936	-0.893098	0.197823	-4.51463	6.34e-06	0.00128148	NA	NA	NA
Locus B8 Forebrain E11.5
GeneName	baseMean	log2FoldChange	lfcSE	stat	pvalue	padj	Chromosome	Transcription start	Transcription end
Cntn2	1155.47	1.26297	0.284594	4.4378	9.09e-06	0.0136667	chr1	132509424	132542940
Lhx9	672.137	0.899168	0.221851	4.05303	5.06e-05	0.049743	chr1	138825185	138847579
Sema5a	993.793	0.882943	0.19813	4.45639	8.34e-06	0.0136667	chr15	32244812	32696341
Tcf4	3161.08	0.682113	0.170171	4.00839	6.11e-05	0.0551592	chr18	69344491	69687967
Cnr1	527.098	1.30162	0.313626	4.15022	3.32e-05	0.0374624	chr4	33924631	33948831
Hbb-bh1	11646.2	-0.799094	0.187102	-4.27089	1.95e-05	0.0239546	chr7	103841637	103843162
Crym	384.833	-2.19889	0.319304	-6.8865	5.72e-12	3.87e-08	chr7	120186383	120201988
Nr2f6	1726.96	-0.705643	0.17428	-4.04891	5.15e-05	0.049743	chr8	71374118	71381952
Mt1	483.548	-0.943261	0.236256	-3.99254	6.54e-05	0.0552953	chr8	94179088	94180327
Crabp1	1683.06	-0.999039	0.184597	-5.41199	6.23e-08	0.000210883	chr9	54764747	54773110
Irs4	392.827	-1.34238	0.278555	-4.81907	1.44e-06	0.00325327	chrX	141710997	141725217
Gm10925	5462.76	1.15563	0.219861	5.25616	1.47e-07	0.000398156	NA	NA	NA
Gm20390	1286.01	-0.991248	0.216177	-4.58536	4.53e-06	0.00876233	NA	NA	NA
Rpl27-ps3	554.496	-1.88302	0.295828	-6.36525	1.95e-10	8.8e-07	NA	NA	NA
Rpl30-ps9	143.56	-10.6729	2.48148	-4.301	1.7e-05	0.0230116	NA	NA	NA
Locus B8 Neural Tube E11.5
GeneName	baseMean	log2FoldChange	lfcSE	stat	pvalue	padj	Chromosome	Transcription start	Transcription end
Lin28b	540.787	1.09865	0.265055	4.145	3.4e-05	0.0295398	chr10	45376618	45470201
Dcn	612.345	-0.969357	0.242653	-3.99483	6.47e-05	0.0414675	chr10	97479499	97518163
Lum	1064.77	-0.827366	0.192718	-4.29315	1.76e-05	0.0164907	chr10	97565500	97572703
Mapt	1769.81	-0.781525	0.171913	-4.54605	5.47e-06	0.00604749	chr11	104231435	104332090
Hapln1	645.614	1.12444	0.234324	4.79865	1.6e-06	0.00277722	chr13	89540635	89611832
Sncg	1149.46	-0.85254	0.166884	-5.10859	3.25e-07	0.000790011	chr14	34370273	34374669
Kctd12	3404.69	-0.769536	0.153392	-5.01681	5.25e-07	0.00106561	chr14	102976580	102982637
Prph	509.457	-1.79759	0.213711	-8.4113	4.05e-17	4.93e-13	chr15	99055173	99058978
Robo2	712.372	-0.825334	0.179052	-4.60946	4.04e-06	0.00491334	chr16	73892305	74410912
Six2	333.245	-2.26848	0.329299	-6.8888	5.63e-12	3.42e-08	chr17	85684267	85688254
Lox	316.104	-1.25473	0.316816	-3.96045	7.48e-05	0.0455207	chr18	52516059	52529823
Ltbp3	402.115	-0.975726	0.249797	-3.90608	9.38e-05	0.0518917	chr19	5740903	5758532
Lbx1	236.536	-1.03891	0.264154	-3.93296	8.39e-05	0.048625	chr19	45233727	45235236
Sptan1	3200.69	-0.638995	0.165015	-3.87234	0.000107796	0.0546617	chr2	29965559	30031451
Scn9a	187.484	-1.42529	0.367017	-3.88343	0.000102991	0.0544958	chr2	66480079	66634962
Hoxd9	298.833	1.42126	0.300269	4.73329	2.21e-06	0.00336059	chr2	74697762	74700208
Lin28a	215.967	1.60938	0.390619	4.12008	3.79e-05	0.030729	chr4	134003329	134018816
Reln	201.114	-1.29042	0.316664	-4.07506	4.6e-05	0.0349903	chr5	21884453	22344705
Eln	300.418	-1.38081	0.256164	-5.39035	7.03e-08	0.000213949	chr5	134702594	134747323
Mtus2	419.363	-1.08957	0.236264	-4.61169	3.99e-06	0.00491334	chr5	147957319	148316065
Gas2	911.88	-0.937507	0.213939	-4.38213	1.18e-05	0.0119192	chr7	51879144	51994458
Trim67	446.11	-0.924655	0.227696	-4.06092	4.89e-05	0.0349916	chr8	124793018	124834704
Gm10184	3289.72	0.677855	0.167667	4.04288	5.28e-05	0.0356983	NA	NA	NA
Rtl3	102.417	-2.32507	0.410899	-5.65849	1.53e-08	6.2e-05	NA	NA	NA
