# Supplementary material for: Topologically associating domain boundaries are required for normal genome function
Source: Commun Biol. 2023 Apr 20;6:435. doi: 10.1038/s42003-023-04819-w (PMC10119121; doi:10.1038/s42003-023-04819-w)
Supplement: Supplementary file 8 — Supplementary Data 6 [file 42003_2023_4819_MOESM8_ESM.xlsx]

## Sheet: Supplementary Data 6
Supplementary Data 6. qPCR source data. Table shows Ct values for gene expression data summarized in Supplemental Figure 6. Ct values for each gene assessed independently for gene expression in loci B3, B5, B6-7 alongwith Ct values for corresponding housekeeping gene (Actb) expression across respective tissues, samples (genotype-biological replicates), technical replicates (Rep 1 and 2) is provid…
Boundary B3									Boundary B5									Boundary B6									Boundary B7
Tissue	Sample	Smad7 Rep1	Smad7 Rep2	Smad2 Rep1	Smad2 Rep2	Actb Rep1	Actb Rep2		Tissue	Sample	Tbx3 Rep1	Tbx3 Rep2	Tbx5 Rep1	Tbx5 Rep2	Actb Rep1	Actb Rep2		Tissue	Sample	Twist1 Rep1	Twist1 Rep2	Ahr Rep1	Ahr Rep2	Actb Rep1	Actb Rep2		Tissue	Sample	Neurog2 Rep1	Neurog2 Rep2	Pitx2 Rep1	Pitx2 Rep2	Actb Rep1	Actb Rep2
Forebrain	HO_3	28.7	28.53	30.14	30.76	23.68	24.03		Face	HO_4	24.05	24.26	29.79	29.7	17.12	17.42		Forebrain	HO_4	28.23	28.46			22.77	22.85		Forebrain	HO_5	27.99	27.57			22.15	22.09
Forebrain	HO_10	28.56	27.95	29.92	29.83	22.94	22.92		Face	HO_5	24.31	23.89	29.62	29.93	17.06	17.28		Forebrain	HO_6	28.83	28.32			24.05	23.8		Forebrain	HO_9	28.28	27.59			22.38	22.5
Forebrain	WT_4	28.83	28.87	31.05	30.14	23.29	23.49		Face	WT_12	24.51	24.08	29.61	29.86	16.97	17.16		Forebrain	WT_3	27.85	27.91			22.12	22.47		Forebrain	HO_2	27.41	27.38			23.67	23.17
Forebrain	WT_9	27.71	27.66	28.87	29.28	21.31	21.66		Face	HO_2	24.29	24.1	28.95	29.13	17.39	17.41		Forebrain	WT_5	27.48	28.01			22.64	22.64		Forebrain	WT_3	28.56	28.06			23.7	22.92
Forebrain	HO_4	28.06	27.8	30.13	29.76	22.66	22.79		Face	WT_1	24.13	24.23	29.6	29.69	17.62	17.75		Forebrain	HO_2	30.55	30.61			25.09	24.73		Forebrain	WT_8	28.08	27.38			25.27	23.36
Forebrain	WT_2	29.09	28.29	30.03	30.16	23.72	23.56		Face	WT_6	24.14	24.1	28.44	28.56	17.01	16.95		Forebrain	WT_4	29.71	29.32			23.26	23.08		Forebrain	WT_1	28.69	27.87			23.68	23.78
Forebrain	HO_7	28.11	28.25	30.13	29.76	22.55	22.57		Heart	HO_4	26.81	26.69	24.01	23.91	19.89	19.87		Forebrain	WT_9	28.94	28.88			22.42	22.62		Midbrain	HO_5	29.56	28.84	30.6	30.16	23.24	23.65
Midbrain	HO_3	30.68	29.3	31.6	31.99	25.22	25.03		Heart	HO_5	26.7	26.62	23.98	24.04	19.89	19.9		Midbrain	HO_4	29.77	29.72			24.5	24.3		Midbrain	HO_9	28.02	28.28	29.52	30.24	23.22	23.35
Midbrain	HO_10	28.68	28.67	29.46	29.6	22.71	22.75		Heart	WT_12	26.86	26.8	24.46	24.48	19.21	19.29		Midbrain	HO_6	29.68	29.36			23.24	23.25		Midbrain	HO_2	28.27	27.44	29.9	29.73	22.88	22.31
Midbrain	WT_4	27.5	27	28.77	28.67	20.51	21.01		Heart	HO_2	27.61	27.34	24.77	24.71	19.74	19.91		Midbrain	WT_3	29.13	28.84			22.49	22.65		Midbrain	WT_3	29.2	28.85	30.57	30.83	24.37	24.38
Midbrain	WT_9	27.45	27.16	28.64	28.77	21.21	21.5		Heart	HO_7	24.32	23.96	24.97	24.44	17.84	17.51		Midbrain	WT_5	30.3	29.97			23.72	23.67		Midbrain	WT_8	29.35	28.18	30.6	30.34	23.99	23.41
Midbrain	HO_4	28.15	27.63	29.22	29.27	21.69	22.11		Heart	WT_1	27.59	27.29	24.76	24.37	19.62	19.58		Midbrain	HO_2	30.11	30.06			23.64	23.63		Midbrain	WT_1	29.36	29.38	30.39	31.72	24.3	24.36
Midbrain	WT_2	28.53	27.85	29.56	29.64	22.5	22.71		Heart	WT_6	25.52	25.39	23.87	23.68	18.78	18.72		Midbrain	WT_4	30.1	30.14			23.75	23.62		Hindbrain	HO_5	26.85	26.19			19.99	19.85
Midbrain	HO_7	27.05	27.28	28.48	28.71	20.88	20.84		Hindbrain	HO_4	27.91	28.2			20.21	20.62		Midbrain	WT_9	29.71	29.86			23.58	23.8		Hindbrain	HO_9	27.2	26.99			21.1	20.83
Hindbrain	HO_3	27.14	26.86	28.09	28.52	20.7	20.88		Hindbrain	HO_5	28.81	28.73			21.12	21.51		Hindbrain	HO_4	25.76	25.81			22.01	22.11		Hindbrain	HO_2	27.64	27.67			20.82	20.68
Hindbrain	HO_10	26.97	27.08	28.25	27.89	20.71	20.75		Hindbrain	WT_12	29.08	29.02			20.84	21.42		Hindbrain	HO_6	27.67	28.13			23.69	24		Hindbrain	WT_3	29.4	28.93			22.53	22.26
Hindbrain	WT_4	28.58	27.99	30.14	30.01	23.64	23.91		Hindbrain	HO_2	30.63	30.87			21.28	21.59		Hindbrain	WT_3	27.07	27.27			22.23	22.64		Hindbrain	WT_8	29.88	29			24.56	24.78
Hindbrain	WT_9	28.05	27.96	29.05	29.32	21.27	21.47		Hindbrain	HO_7	30.52	29.87			23.5	22.84		Hindbrain	WT_5	24.88	25.2			21.28	21.04		Hindbrain	WT_1	28.02	27.97			21.25	21.22
Hindbrain	HO_4	27.76	27.65	28.97	28.61	21.89	21.98		Hindbrain	WT_1	28.63	28.58			20.42	21.12		Hindbrain	HO_2	27.62	27.83			22.64	22.64		Face	HO_5	28.91	27.48	25.95	25.97	18.55	18.6
Hindbrain	WT_2	28.03	27.53	28.63	28.61	22.16	22.01		Hindbrain	WT_6	31.6	30.61			24.25	24.22		Hindbrain	WT_4	28.09	28.89			24.4	25.53		Face	HO_9	27.73	27.15	25.3	25.76	18.1	18.34
Hindbrain	HO_7	28.21	28.13	29.26	29.16	21.86	22.14		Forelimb	HO_4	26.98	27.07			20.8	21.18		Hindbrain	WT_9	25.61	25.61			20.34	20.62		Face	HO_2	29.02	28.2	26.18	26.4	18.68	18.93
Face	HO_3	26.66	26.76	28.36	28.26	20.51	21.11		Forelimb	HO_5	26.83	26.94			21.74	22.05		Face	HO_4	22.82	23.17			19.83	20.12		Face	WT_3	29.67	28.73	27.54	27.52	19.83	19.85
Face	HO_10		31.89			34.35	33.26		Forelimb	WT_12	26.76	26.46			21.01	21.11		Face	HO_6	22.5	22.73			19.59	19.87		Face	WT_8	30.13	29	27.25	27.3	20.8	20.27
Face	WT_4	25.98	25.95	28.07	27.82	20.14	19.87		Forelimb	HO_2	26.88	27.04			21.7	21.81		Face	WT_3	27.32	27.97			26.12	26.74		Face	WT_1	30.09	29.62	26.79	26.72	19.65	19.68
Face	WT_9	29.93	29.99	30.86	30.65	23.43	23.75		Forelimb	HO_7	26.9	27.01			21.88	22.35		Face	WT_5	24.83	24.88			23.91	22.96		Forelimb	HO_5			30.02	30.18	22.75	23.33
Face	HO_4	27.99	28.15	29.58	29.08	21.39	21.48		Forelimb	WT_1	26.85	27.19			20.88	21.93		Face	HO_2	22.79	23.12			19.51	20.19		Forelimb	HO_9			29.86	30.51	23.03	23.32
Face	WT_2	27.33	27.91	29.63	29.71	21.62	21.57		Forelimb	WT_6	28.63	28.87			27.79	26.4		Face	WT_4	23.28	23.61			20.13	20.43		Forelimb	HO_2			28.79	30.28	22.46	23.3
Face	HO_7	27.21	27.32	28.87	28.72	20.91	21.27		Hindlimb	HO_4	26.87	26.73			22.68	22.67		Face	WT_9	23.28	23.51			20.25	20.48		Forelimb	WT_3			29.24	30.37	22.63	23.27
Forelimb	HO_3	29.65	27.26	30.94	30.65	24.53	23.96		Hindlimb	HO_5	26.5	26.39			21.48	21.98		Forelimb	HO_4	24.61	24.86	29.94	30.14	22.09	22.32		Forelimb	WT_8			29.57	30.33	23.28	23.41
Forelimb	HO_10	27.6	27.08	28.94	30.4	23.64	22.9		Hindlimb	WT_12	26.03	26.08			20.98	21.14		Forelimb	HO_6	25.68	25.48	30.65	30.46	22.81	22.64		Forelimb	WT_1			29.82	30.35	24.21	23.18
Forelimb	WT_4		27.43	28.49	30.45	25.98	25.3		Hindlimb	HO_2	26.46	26.61			21.65	21.89		Forelimb	WT_3	24.92	25.03	29.78	30.26	22.15	22.23		Hindlimb	HO_5			29.94	30.65	23.14	24.04
Forelimb	WT_9	27.53	27.62	29.08	29.49	23.22	23		Hindlimb	HO_7	27.13	27.18			22.95	23.07		Forelimb	WT_5	25.7	26.01	30.03	30.93	23.33	23.37		Hindlimb	HO_9			30.27	30.99	22.83	23.5
Forelimb	HO_4	27.48	28.17	29.8	30.18		23.67		Hindlimb	WT_1	26.13	26.5			19.99	20.36		Forelimb	HO_2	26.01	25.92	30.13	30.68	22.78	22.72		Hindlimb	HO_2			29.82	30.64	23.32	23.09
Forelimb	WT_2	26.83	27.34	28.93	29.38		23.73		Hindlimb	WT_6	27.16	27.07			23.19	23.53		Forelimb	WT_4	25.55	25.67	30.13	30.64	23.2	23.17		Hindlimb	WT_3			30.47	30.73	22.95	23.46
Forelimb	HO_7	27.13	27.33	28.77	29.09		22.7											Forelimb	WT_9	24.98	25.2	30.21	31.42	22.77	22.38		Hindlimb	WT_8			31.07	32	22.97	23.37
Hindlimb	HO_3				25.33													Hindlimb	HO_4	25.18	25.7	30.18	30.43	23.51	22.87		Hindlimb	WT_1			30.92	31.55	23.8	23.77
Hindlimb	HO_10	27.02	27.59	28.93	28.82	22.27	22.15											Hindlimb	HO_6	25.28	25.56	30.46	30.68	22.4	22.05		Neural Tube	HO_5	27.79	27.77	26.24	26.77	19.64	19.64
Hindlimb	WT_4	27.37	27.85	29.13	29.27	22.21	22.59											Hindlimb	WT_3	24.67	24.6	29.99	30.06	21.53	21.21		Neural Tube	HO_9	30.88	30.17	28.69	28.86	21.87	21.69
Hindlimb	WT_9	27.84	27.61	29.42	29.48	22.76	22.75											Hindlimb	WT_5	24.86	24.91	29.31	29.22	21.73	21.54		Neural Tube	HO_2	28.69	28.51	27	27.18	20.04	20.12
Hindlimb	HO_4	26.56	27.11	28.31	29.22	23.04	22.86											Hindlimb	HO_2	25.56	25.84	30.25	30.39	23.47	22.9		Neural Tube	WT_3	29.14	29.42	29.07	29.54	22.98	22.01
Hindlimb	WT_2	26.77	26.74	28.12	28.76	22.1	21.85											Hindlimb	WT_4	25.02	25.15	29.64	29.88	21.94	21.94		Neural Tube	WT_8	29.8	29.86	28.72	28.83	21.7	21.53
Hindlimb	HO_7	26.81	27.16	27.95	28.05	22.39	21.78											Hindlimb	WT_9	24.95	25.51	30.98	31.14	22.69	22.92		Neural Tube	WT_1	28.39	28.36	26.85	27.21	20.01	20
Neural Tube	HO_3	27.37	27.72	30.03	28.72	22.65	22.34											Neural Tube	HO_4	27.89	29.95			26.16	25.16		Heart	HO_5			30.42	31.64	23.01	23.98
Neural Tube	HO_10	26.74	27.16	29	28.27	20.68	20.3											Neural Tube	HO_6	24.39	24.51	29.25	29.15	20.74	20.79		Heart	HO_9			29.95	30.9	23.34	23.23
Neural Tube	WT_4	26.7	26.65	28.65	28.47	20.79	20.69											Neural Tube	WT_3	23.82	24.5	28.16	28.62	20.01	20.13		Heart	HO_2			31.71	31.48	23.92	24.91
Neural Tube	WT_9	26.71	26.88	28.17	28.06	20.09	20.06											Neural Tube	WT_5	24.07	24.6	27.84	27.96	19.82	20.08		Heart	WT_3			30.19	30.82	23.45	35.09
Neural Tube	HO_4	26.18	25.95	27.78	27.33	19.69	19.34											Neural Tube	HO_2	24.6	24.83	28.25	28.2	20.23	20.27		Heart	WT_8			30.33	31.74	23.3	23.43
Neural Tube	WT_2	26.23	25.74	27.36	27.21	19.84	19.49											Neural Tube	WT_4	24.58	24.86	28.91	28.75	20.56	20.38		Heart	WT_1			30.67	31.6	24.4	24.82
Neural Tube	HO_7	27.95	27.74	28.37	28.82	21.28	21.02											Neural Tube	WT_9	24.6	24.61	29.14	29.55	20.88	20.63
Heart	HO_3	30.65	27.21	30.99	32.15	24.58	24.79											Heart	HO_4	27.61	28.06			23.88	23.64
Heart	HO_10	28.11	28.54	31.06	30.56	25.17	25.37											Heart	HO_6	29.2	28.53			24.76	24.14
Heart	WT_4	27.1	27.71	31.72	29.79	24.34	24.37											Heart	WT_3	28.12	28.22			24.28	23.88
Heart	WT_9	27.12	27.81	31.31	29.97	24.96	24.93											Heart	WT_5	27.54	27.33			23.7	22.99
Heart	HO_4	27.16	26.93	29.03	28.86	23.04	23.24											Heart	HO_2	28.02	28.36			24.23	23.79
Heart	WT_2	27.11	27.53	29.94	30.16	24.06	23.84											Heart	WT_4	27.67	27.51			23.41	23.01
Heart	HO_7	27.04	28.3	30.66	30.11	24.78	25.03											Heart	WT_9	27.73	27.75			23.31	22.84
