# Supplementary material for: Topologically associating domain boundaries are required for normal genome function
Source: Commun Biol. 2023 Apr 20;6:435. doi: 10.1038/s42003-023-04819-w (PMC10119121; doi:10.1038/s42003-023-04819-w)
Supplement: Supplementary file 9 — Supplementary Data 7 [file 42003_2023_4819_MOESM9_ESM.xlsx]

## Sheet: Supplementary Data 7
Supplementary Data 7. Summary results from comprehensive phenotyping of adult mice in this study. Homozygous mutants and wild type controls for TAD boundary deletion loci B3, and B5-7 underwent comprehensive phenotyping in a standardized pipeline at the Mouse Biology Program (MBP), University of California, Davis and statistically significant (p<0.005) results are reported here. Column on the far…
TAD Boundary KO line	Description	IMPC_parameter_ID	Homozygous_male_N	WildType_male_N	Homozygous_female_N	WildType_female_N	Test_type	Effect_size	Significance	Dimorphism_description
B3	Alkaline phosphatase	IMPC_CBC_014_001	7	12	8	10	RankSum201	-0.782246	0.000548471	both sexes equally
B3	Coat - color - back	IMPC_CSD_005_001	8	12	8	11	PhenstatCatagorical201	82	0.0007	both sexes equally
B3	Coat - color - head	IMPC_CSD_006_001	8	12	8	11	PhenstatCatagorical201	82	0.0007	both sexes equally
B3	Coat - color - abdomen	IMPC_CSD_007_001	8	12	8	11	PhenstatCatagorical201	82	0.0007	both sexes equally
B3	Lymphocyte differential count	IMPC_HEM_031_001	7	12	8	10	RankSum201	-0.970913	0.00137118	both sexes equally
B6	Aspartate aminotransferase	IMPC_CBC_012_001	8	12	8	10	RankSum201	-0.62291	0.000476304	both sexes equally
B6	Coat - color - back	IMPC_CSD_005_001	8	12	8	11	PhenstatCatagorical201	82	0.0007	both sexes equally
B6	Coat - color - head	IMPC_CSD_006_001	8	12	8	11	PhenstatCatagorical201	82	0.0007	both sexes equally
B6	Coat - color - abdomen	IMPC_CSD_007_001	8	12	8	11	PhenstatCatagorical201	82	0.0007	both sexes equally
B6	Body length	IMPC_DXA_006_001	8	12	8	10	RankSum201	-0.812743	0.00335011	both sexes equally
B6	Platelet count	IMPC_HEM_008_001	8	12	8	10	PhenstatNumerical201	-649.269	0.00235784	females only
B6	Heart weight	IMPC_HWT_008_001	8	12	8	10	PhenstatNumerical201	-10.8678	0.00360939	both sexes equally
B7	Total cholesterol	IMPC_CBC_015_001	7	12	8	10	RankSum201	-0.844228	0.000548471	both sexes equally
B7	Triglycerides	IMPC_CBC_017_001	7	11	8	10	RankSum201	-0.496986	0.0030623	both sexes equally
B7	Limb grasp	IMPC_CSD_039_001	8	12	8	11	PhenstatCatagorical201	71	0.0045	both sexes equally
B7	Lymphocyte differential count	IMPC_HEM_031_001	8	12	8	10	RankSum201	0.884185	0.0030623	both sexes equally
B7	Periphery resting time series	IMPC_OFD_004_001	8	12	8	12	RankSum201	2.65581	0.000104699	both sexes equally
B7	Periphery resting time	IMPC_OFD_011_001	8	12	8	12	RankSum201	2.65581	0.000104699	both sexes equally
B7	Periphery permanence time	IMPC_OFD_012_001	8	12	8	12	RankSum201	0.750826	0.00215924	both sexes equally
B7	Center permanence time	IMPC_OFD_016_001	8	12	8	12	RankSum201	-0.758964	0.00106375	both sexes equally
B7	Percentage center time	IMPC_OFD_022_001	8	12	8	12	RankSum201	-0.7533	0.00215924	both sexes equally
B7	Periphery permanence time series	IMPC_OFD_042_001	8	12	8	12	RankSum201	0.750826	0.00215924	both sexes equally
B7	Center permanence time series	IMPC_OFD_046_001	8	12	8	12	RankSum201	-0.758964	0.00106375	both sexes equally
B5	Bone Area	IMPC_DXA_010_001	8	12	8	10	RankSum201	-1.38621	0.000301659	both sexes equally
B5	Heart weight	IMPC_HWT_008_001	8	12	8	10	PhenstatNumerical201	-10.9495	0.000469656	both sexes equally
B5	Periphery resting time series	IMPC_OFD_004_001	8	12	8	12	RankSum201	17.205	0.000105468	both sexes equally
B5	Periphery resting time	IMPC_OFD_011_001	8	12	8	12	RankSum201	17.205	0.000105468	both sexes equally
B5	Center permanence time	IMPC_OFD_016_001	8	12	8	12	RankSum201	-1.97476	0.000904149	both sexes equally
B5	Percentage center time	IMPC_OFD_022_001	8	12	8	12	RankSum201	-1.40471	0.00298484	both sexes equally
B5	Center permanence time series	IMPC_OFD_046_001	8	12	8	12	RankSum201	-1.97476	0.000190522	both sexes equally
