# Supplementary material for: Topologically associating domain boundaries are required for normal genome function
Source: Commun Biol. 2023 Apr 20;6:435. doi: 10.1038/s42003-023-04819-w (PMC10119121; doi:10.1038/s42003-023-04819-w)
Supplement: Supplementary file 10 — Supplementary Data 8 [file 42003_2023_4819_MOESM10_ESM.xlsx]

## Sheet: Supplementary Data 8
Supplementary Data 8. TAD boundaries and intra-TAD Boundary B2 sequences targeted for deletion in vivo and corresponding CRISPR sgRNA templates. For each deletion locus, two sgRNAs were used on each of the 5’ and 3’ flanking sides of the intended deletions, genomic coordinates for the respective deletions along with deletion span are provided in adjacent columns.
TAD Boundary KO line	5' sgRNA Sequences	3' sgRNA Sequences	Deletion coordinates (mm10)	Deletion ~bp
B1	CCTTATTGAACAGGCATCCACGG	GAGTGAAACTGGGGGAATCGGGG	chr9:63841722-63922465	80743
	GCTTTAAAGGGGAGACCTGAGGG	AGCTTGACTTAGCTACTTTGAGG
B2	AGATCTAAGACAGCCATGACAGG	TTACACACCAATAATTGGGGGGG	chr5:120087113-120108233	21120
	CACTTTAGTAAAGTGTTGGGTGG	CATAGGATACAGATATGTTGAGG
B3	TAAGATCTGTGCTACGGGGGGGG	CAATGGGATCTCCTTGGTCCTGG	chr18:75714637-75786704	72067
	CATCTGGCTAGCTCAATACACGG	CAAGCAGGGCAAGGGAGATTGGG
B4	TATAGCTGAATAAGTATACAGGG	CTTGTTGCCTGCTCTGTAGGTGG	chr10:51404177-51423799	19622
	TGAACTTGAACAGAGAAATGGGG	TGATTGGTAGGAGCAGAAACAGG
B5	TGCTGAGTCACACCTACAAGCGG	ATTGCTCTCTGCGTTGCTGACGG	chr5:119710403-119744254	33851
	ATCCAGTGTTGAGCCAACCTAGG	GTCTCTGAGACCCGTTATCCCGG
B6	GGGCACTGGGTTTCTTCTATCGG	AGTAAGCAATGGTTTTGCATTGG	chr12:35181339-35194452	13113
	TATTGCCTCAATGGAATAGGTGG	GTCTCTGACACTTGTTTGCTTGG
B7	TCACTACATCGAGTAGAACCCGG	ATCTCAAGTTAAGGGTCTGTGGG	chr3:127970279-128004520	34241
	GACATCAGTTGTAGAAAACACGG	CATCTCAAGTTAAGGGTCTGTGG
B8	GAACAAGCAAGTGGGTATAAGGG	AATCAGATATGAACGCACCAGGG	chr19:25626333-25637707	11374
	GAAAATACACTGTTTTGGGAGGG	CGCACCAGGGAGCAGTATAGGGG
Intra-TAD Boundary B2 deletions	5' sgRNA Sequences	3' sgRNA Sequences	Deletion coordinates (mm10)	Deletion bp
Enhancer △	ACTGGAAATCAAGACTGGGCAGG	GCATGCTGGGGTAAGCCCGAGGG	chr5:120101620-120102475	861
	GGAAACTGGAAATCAAGACTGGG	GCTGGGGTGCCAAGCCCAGAGGG
CTCF △	GCATGCTGGGGTAAGCCCGAGGG	GGTCAGAGTCTGCCGCCCAAAGG	chr5:120102448-120103587	1139
	GCTGGGGTGCCAAGCCCAGAGGG	AAGGCCTGAGAGCGCGCCAGTGG
Enhancer+CTCF △	ACTGGAAATCAAGACTGGGCAGG	GGTCAGAGTCTGCCGCCCAAAGG	chr5:120101620-120103587	1950
	GGAAACTGGAAATCAAGACTGGG	AAGGCCTGAGAGCGCGCCAGTGG
