# Supplementary material for: Topologically associating domain boundaries are required for normal genome function
Source: Commun Biol. 2023 Apr 20;6:435. doi: 10.1038/s42003-023-04819-w (PMC10119121; doi:10.1038/s42003-023-04819-w)
Supplement: Supplementary file 11 — Supplementary Data 9 [file 42003_2023_4819_MOESM11_ESM.xlsx]

## Sheet: Supplementary Data 9
Supplementary Data 9. Primers used for screening and genotyping of TAD boundary and other loci generated using CRISPR-mediated deletions. PCR genotyping results using agarose gel electrophoresis and independent verification of deletions from HiC interaction data for each of the TAD boundary KO lines are shown in Supplemental Figure 11.
TAD Boundary KO line	Primer name	Sequence	Product size bp
B1	TADbB1_F1	CCGCAGACTTAACAGAAGCC
	TADbB1_R1	TAGCTTCAGGGTCCACAAGG	F1/R1 Wt: 461
	TADbB1_F2	CCCTAAGCTCCCAAACCTCT
	TADbB1_R2	GCCTAGCCCCCTGTTTTATC	F2/R2 Del: 258
B2	TADbB2_F1	GCTGGAGCTCTCTAGTATAATATTAGTCACAC
	TADbB2_R1	GTGTTTCTCCAAATGTCGCTCTCTGCT	F1/R1 Del: 337
	TADbB2_R2	TGTAAGTGGGTACACGTATGTATGTGCA	F1/R2 Wt: 217
B3	TADbB3_F1	TGCCACCTTTTCTCTGGACT
	TADbB3_R1	TCGTCTCATCAGTTCGCAGA	F1/R1 Wt: 1072
	TADbB3_F2	GGCAATGGCAAGTAGGTGTT
	TADbB3_R2	TGCAAGTCAGTCTCCACTGC	F2/R2 Del: 900
B4	TADbB4_F1	GCAACTAGGCAGGCTTTGTC
	TADbB4_R1	CTTGCCCTGTCACACCATCT	F1/R1 Wt: 662
	TADbB4_F2	ACTTCTGACCCATTGGAAGG
	TADbB4_R2	ACCTCTGGAACCTGAATTGG	F2/R2 Del: 525
B5	TADbB5_F1	CACGGATCTCAAAATAGCCAGG
	TADbB5_R1	AAGTGTGAAGGCTGTCTCCA	F1/R1 Wt: 887
	TADbB5_F2	CGTCTCCCTCTCAGCTTCAG
	TADbB5_R2	GATATCCCTGGCCTCCATTT	F2/R2 Del: 700
B6	TADbB6_F1	CACTTTGCACATACCACCTGT
	TADbB6_R1	GTGGAGGGCACAGAAACAAA	F1/R1 Wt: 584
	TADbB6_F2	TTACAAGCAGGGGTGGAGTC
	TADbB6_R2	GGCTCAGGCGTAACTCATGT	F2/R2 Del: 425
B7	TADbB7_F1	GAACTTTCTGGATGGCACCC
	TADbB7_R1	CAAAGAGTTGCCTGGTCAGA	F1/R1 Wt: 691
	TADbB7_F2	ATTGGGGAGCGTTTATTTCC
	TADbB7_R2	TCCCTTTGGCACTTATCACA	F2/R2 Del: 456
B8	TADbB8_F1	CACAGACCCTTGACCAGACT
	TADbB8_R1	AGGTTCTCAACATGCGGGTA	F1/R1 Wt: 1100
	TADbB8_F2	GCCTGGTGGTTTTAGACTGG
	TADbB8_R2	TGATCCTGGCATTGAAGACA	F2/R2 Del: 850
B5_enhancer△	SR138_F1	GGTGGAGGAGCAGGAGAGAATGGA	F3/R1 Wt: 586
	SR138_R1	CTCATGGCCAAACTTGGCCTTTTGC	F1/R1 Del: 486
	SR138_F3	TGTGGCTTCCAGACACAACACATGAAGT
B5_CTCF△	SR139_F1	GAGAGGGCTTTGATCCCTGG	F1/R4 Wt: 461
	SR139_R2	CAGGAGCCCGACCCACCACA	F1/R2 Del: 364
	SR139_R4	AGAGCTCATTGCTTCTGTGTGCACAT
B5_enhancer+CTCF△	SR140_F1	GGTGGAGGAGCAGGAGAGAATGGA	F4/R2 Wt: 985
	SR140_R2	GACCCACCACATCTCCCTTCATGA	F1/R2 Del: 669
	SR140_F4	CCAAGTCCATGAGGCTTAAAATGACAGC
Note: Wt and Del assays for a given KO line run in the same PCR reaction
