# Supplementary material for: Topologically associating domain boundaries are required for normal genome function
Source: Commun Biol. 2023 Apr 20;6:435. doi: 10.1038/s42003-023-04819-w (PMC10119121; doi:10.1038/s42003-023-04819-w)
Supplement: Supplementary file 12 — Supplementary Data 10 [file 42003_2023_4819_MOESM12_ESM.xlsx]

## Sheet: Supplementary Data 10
Supplementary Data 10. Availability of TAD boundary knockout mice. All TAD boundary knockout mouse lines are made publicly available and are searchable online on the Mutant Mouse Resource and Research Centers (MMRRC) catalog supported by the National Institutes of Health. TAD boundary KO lines with their respective unique MMRRC identification numbers and official strain nomenclature are shown.
TAD Boundary KO line	MMRRC* stock number	Official strain nomenclature
B1	65279-UCD	FVB-Rr49<em1Axvi>
B2	65286-UCD	FVB-Rr51<em1Axvi>
B3	46264-UCD	FVB-Rr54<em1Axvi>
B4	65343-UCD	FVB-Rr53<em1Axvi>
B5	46271-UCD	FVB-Rr55<em1Axvi>
B6	46316-UCD	FVB-Rr50<em1Axvi>
B7	50521-UCD	FVB-Rr52<em1Axvi>
B8	65344-UCD	FVB-Rr56<em1Axvi>
*Mutant Mouse Resource and Research Centers
National Institutes of Health
https://www.mmrrc.org/
