# Supplementary material for: Topologically associating domain boundaries are required for normal genome function
Source: Commun Biol. 2023 Apr 20;6:435. doi: 10.1038/s42003-023-04819-w (PMC10119121; doi:10.1038/s42003-023-04819-w)
Supplement: Supplementary file 13 — Supplementary Data 11 [file 42003_2023_4819_MOESM13_ESM.xlsx]

## Sheet: Supplemenatry Data 11
Supplementary Data 11. qRT-PCR gene-specific primers. The Taqman assays used for data shown in Supplemental Figure 6 and their respective catalog numbers (Roche Applied Science) are provided.
TAD Boundary KO line	Target gene	Taqman assay	Catalog number
B1	Smad3	Mm01170760_m1	4453320
	Smad6	Mm00484738_m1	4453320
B3	Smad7	Mm00484742_m1	4453320
	Smad2	Mm00487530_m1	4331182
B5	Tbx3	Mm01195726_m1	4453320
	Tbx5	Mm00803518_m1	4453320
B6	Twist1	Mm00442036_m1	4453320
	Ahr	Mm00478932_m1	4453320
